# Supplementary material for: Expanding the Geographic Characterisation of Epstein–Barr Virus Variation through Gene-Based Approaches
Source: Microorganisms. 2020 Oct 29;8(11):1686. doi: 10.3390/microorganisms8111686 (PMC7692309; doi:10.3390/microorganisms8111686)
Supplement: Supplementary file 1 [file microorganisms-08-01686-s001.zip]

Archive with 26 entries (23 files):
- Supplementary/
- Supplementary/.DS_Store
- __MACOSX/
- __MACOSX/Supplementary/
- __MACOSX/Supplementary/._.DS_Store
- Supplementary/Supplementary_Figure_1.pdf
- __MACOSX/Supplementary/._Supplementary_Figure_1.pdf
- Supplementary/Supplementary_Figure_2.pdf
- __MACOSX/Supplementary/._Supplementary_Figure_2.pdf
- Supplementary/Supplementary_Figure_3.pdf
- __MACOSX/Supplementary/._Supplementary_Figure_3.pdf
- Supplementary/Supplementary_Figure_4.pdf
- __MACOSX/Supplementary/._Supplementary_Figure_4.pdf
- Supplementary/Supplementary_Figure_5.pdf
- __MACOSX/Supplementary/._Supplementary_Figure_5.pdf
- Supplementary/Supplementary_Figure_6.pdf
- __MACOSX/Supplementary/._Supplementary_Figure_6.pdf
- Supplementary/Supplementary_Figure_7.pdf
- __MACOSX/Supplementary/._Supplementary_Figure_7.pdf
- Supplementary/Supplementary_Figure_8.pdf
- __MACOSX/Supplementary/._Supplementary_Figure_8.pdf
- Supplementary/Supplementary_Figure_9.pdf
- __MACOSX/Supplementary/._Supplementary_Figure_9.pdf
- Supplementary/Supplementary_Tables.xlsx
- __MACOSX/Supplementary/._Supplementary_Tables.xlsx
- __MACOSX/._Supplementary
