# Supplementary material for: Expanding the Geographic Characterisation of Epstein–Barr Virus Variation through Gene-Based Approaches
Source: Microorganisms. 2020 Oct 29;8(11):1686. doi: 10.3390/microorganisms8111686 (PMC7692309; doi:10.3390/microorganisms8111686)
Supplement: Supplementary file 1 [file microorganisms-08-01686-s001.zip › Supplementary/Supplementary_Tables.xlsx]

## Sheet: Amplicons
Amplicon data. Amplicon lengths, covered coding regions and primer sequences
	Amaplicon ID	CDS	Approx. Length (bp)	Forward primer sequence	Reverse primer sequence
	EBV-A	LMP2	1200	GAAAATAGTTCCAGGTGACAGCAG	CTCATCTTTCCACATTCCTCTGG
	EBV-B	LMP2	1900	CGTTGGAGGGTAGAATGACAGG	GGTCCGTAGGCATACACATAGTTG
	EBV-C	LMP2, EBERs	2900	AAAGTTCCTCAACAGGCCAGATAC	GTTGTTGGTCCTCATATTCACGAG
	EBV-E	EBNA2	2200	CCTCCGCTTGTTAGGTCCTAGTTA	TTCGCCATGCTTCTTACACTACTC
	EBV-F	BHRF1	3400	ATAGGGTTCCATTATCCTGGAGGT	GTCTTGTAAAACTTGGAGGCTGCT
	EBV-G	EBNA3A, EBNA3B	6400	GAGGTTGGTAGACAGCCTTCGTAT	TAGAGGCATACTCACCTTGACAGC
	EBV-H	EBNA3C	3500	AACTGCTAAACAGGAAAGGGACAT	GCCCGATATTCTACCTGTGGTAAC
	EBV-I	EBNA3C, BZLF1-BRLF1	3700	AGGTGTGCTTCTTTTTGGTGAAAT	CATCCTTGGGGGAGTAGTAGCTTA
	EBV-J	EBNA1	2700	CAGTAGCATCTCTGTCTGGTGAC	AATCTCCTGTTTCCTCTTCCACAC
	EBV-K	BGLF4	3300	CTGAGGTTACTTTCCCGTCATTCT	GCAACTAAGAGCCTCGGTAGAAAA
	EBV-L	BDLF4	4200	CCGTGTTTGTAGCTTCTGATGAAT	CGAGTTCACAGACGAGATGAAGAT

## Sheet: Repeats
Masked repeats. Repetitive regions masked in our data set in BED file format (0-based).
		Strain	Start	End
		NC_007605	7421	8042
		NC_007605	9021	9135
		NC_007605	12000	35355
		NC_007605	36390	36514
		NC_007605	38290	39827
		NC_007605	40366	41409
		NC_007605	57396	57642
		NC_007605	58049	58251
		NC_007605	70031	70173
		NC_007605	77889	78351
		NC_007605	85234	85410
		NC_007605	87834	88016
		NC_007605	88377	88493
		NC_007605	95929	96644
		NC_007605	138947	139329
		NC_007605	140765	144328
		NC_007605	167941	168116
		NC_007605	169636	171772

## Sheet: Accession numbers
Published sequences data. Accession numbers, country of origin and correspondent IDs used in the study for the previously published isolates.
Accession number	Country	ID
AY961628	CH	CH_24
ERS1100709	IT	IT_5
ERS1100710	IT	IT_25
ERS1100711	IT	IT_24
ERS1100712	IT	IT_23
ERS1100713	IT	IT_26
ERS1100714	IT	IT_10
ERS1100715	IT	IT_20
ERS1100716	IT	IT_22
ERS1100717	IT	IT_9
ERS1100718	IT	IT_15
ERS1100719	IT	IT_4
ERS1100720	IT	IT_18
ERS1100721	IT	IT_3
ERS1100722	IT	IT_14
ERS1100723	IT	IT_16
ERS1100724	IT	IT_7
ERS1100725	IT	IT_13
ERS1100726	IT	IT_11
ERS1100727	IT	IT_12
ERS1100728	IT	IT_1
ERS1100729	IT	IT_8
ERS1100730	IT	IT_27
ERS1100731	IT	IT_21
ERS1100732	IT	IT_6
ERS1100733	IT	IT_19
ERS1100734	IT	IT_17
ERS1100735	IT	IT_2
HQ020558	CH	CH_25
JQ009376	HK	HK_1
KC207813	JP	JP_1
KC207814	KE	KE_1
KC440851	USA	USA_9
KC440852	USA	USA_10
KC617875	CH	CH_26
KF373730	HK	HK_2
KF992564	HK	HK_3
KF992565	HK	HK_4
KF992566	HK	HK_5
KF992567	HK	HK_6
KF992568	HK	HK_7
KF992569	HK	HK_8
KF992570	HK	HK_9
KF992571	HK	HK_10
KP968257	BR	BR_1
KP968258	BR	BR_2
KP968259	BR	BR_3
KP968260	BR	BR_4
KP968261	GH	GH_2
KP968262	GH	GH_3
KP968263	GH	GH_4
KP968264	GH	GH_5
KR063342	GH	GH_6
KR063343	AR	AR_7
KR063344	BR	BR_5
KR063345	BR	BR_6
KT254013	CH	CH_27
KT273942	CH	CH_28
KT273943	CH	CH_29
KT273944	CH	CH_30
KT273945	CH	CH_31
KT273946	CH	CH_32
KT273947	CH	CH_33
KT273948	CH	CH_34
KT273949	CH	CH_35
KT823506	CH	CH_36
KT823507	CH	CH_37
KT823508	CH	CH_38
KT823509	CH	CH_39
LN824142	UK	UK_1
LN824203	KE	KE_2
LN824204	UK	UK_2
LN824205	KE	KE_3
LN824207	USA	USA_11
LN824209	CH	CH_52
LN824224	CH	CH_53
LN824225	UK	UK_3
LN824226	UK	UK_4
LN827522	UK	UK_5
LN827523	GE	GE_1
LN827524	UK	UK_6
LN827526	AF	AF_1
LN827527	NAF	NAF_1
LN827544	PN	PN_1
LN827545	KE	KE_4
LN827546	UK	UK_7
LN827547	CH	CH_55
LN827548	NG	NG_3
LN827549	CH	CH_56
LN827550	KE	KE_5
LN827551	KE	KE_6
LN827552	KE	KE_7
LN827553	AU	AU_1
LN827554	UNK	UNK_1
LN827555	USA	USA_12
LN827556	KE	KE_8
LN827557	NAF	NAF_2
LN827559	USA	USA_13
LN827560	KE	KE_10
LN827561	SK	SK_8
LN827562	KE	KE_11
LN827563	KE	KE_12
LN827564	UK	UK_8
LN827565	KE	KE_13
LN827566	KE	KE_14
LN827567	AU	AU_2
LN827568	KE	KE_15
LN827569	AU	AU_3
LN827570	AU	AU_4
LN827571	KE	KE_16
LN827572	AU	AU_5
LN827573	KE	KE_17
LN827574	KE	KE_18
LN827575	AU	AU_6
LN827576	AU	AU_7
LN827577	KE	KE_19
LN827578	AU	AU_8
LN827579	KE	KE_20
LN827580	KE	KE_21
LN827581	KE	KE_22
LN827582	KE	KE_23
LN827583	AU	AU_9
LN827584	AU	AU_10
LN827585	KE	KE_24
LN827586	AU	AU_11
LN827587	KE	KE_25
LN827588	AU	AU_12
LN827589	AU	AU_13
LN827590	AU	AU_14
LN827591	KE	KE_26
LN827592	AU	AU_15
LN827594	AU	AU_17
LN827595	AU	AU_18
LN827596	AU	AU_19
LN827597	AU	AU_20
LN827799	AU	AU_21
LN827800	NG	NG_4
LN831023	KE	KE_27
LS992239	UK	UK_9
LS992240	UK	UK_10
LS992242	UK	UK_11
LS992243	UK	UK_12
LS992244	UK	UK_13
LS992245	UK	UK_14
LS992246	UK	UK_15
LS992247	UK	UK_16
LS992248	UK	UK_17
LS992249	UK	UK_18
LS992250	UK	UK_19
LS992251	UK	UK_20
LS992252	UK	UK_21
LS992253	UK	UK_22
LS992254	UK	UK_23
LS992255	UK	UK_24
LS992256	UK	UK_25
LS992257	UK	UK_26
LS992258	UK	UK_27
LS992259	JP	JP_3
LS992260	JP	JP_4
LS992261	JP	JP_5
LS992262	JP	JP_6
LS992263	JP	JP_7
LS992264	JP	JP_8
LS992265	JP	JP_9
LS992266	JP	JP_10
LS992267	JP	JP_11
LS992268	JP	JP_12
LS992269	JP	JP_13
LS992276	UK	UK_28
LS992277	UK	UK_29
MG298823	TW	TW_1
MG298824	TW	TW_2
MG298825	TW	TW_3
MG298826	TW	TW_4
MG298827	TW	TW_5
MG298828	AR	AR_10
MG298829	AR	AR_11
MG298830	KE	KE_28
MG298831	AF	AF_2
MG298832	NAF	NAF_3
MG298834	NAF	NAF_4
MG298835	NAF	NAF_5
MG298836	NAF	NAF_6
MG298837	FR	FR_1
MG298838	NAF	NAF_7
MG298839	USA	USA_15
MG298840	UG	UG_1
MG298841	UG	UG_2
MG298842	AF	AF_3
MG298843	AF	AF_4
MG298844	UK	UK_30
MG298845	UK	UK_31
MG298846	UK	UK_32
MG298847	UK	UK_33
MG298848	UK	UK_34
MG298849	UK	UK_35
MG298850	UK	UK_36
MG298851	UK	UK_37
MG298852	UK	UK_38
MG298853	UK	UK_39
MG298854	UK	UK_40
MG298855	UK	UK_41
MG298856	UK	UK_42
MG298857	UK	UK_43
MG298858	UK	UK_44
MG298859	UK	UK_45
MG298860	UK	UK_46
MG298861	UK	UK_47
MG298862	UK	UK_48
MG298863	UK	UK_49
MG298864	USA	USA_16
MG298865	USA	USA_17
MG298866	USA	USA_18
MG298867	USA	USA_19
MG298868	USA	USA_20
MG298869	USA	USA_21
MG298870	USA	USA_22
MG298871	USA	USA_23
MG298872	IN	IN_1
MG298873	IN	IN_2
MG298874	IN	IN_3
MG298875	IN	IN_4
MG298876	IN	IN_5
MG298877	IN	IN_6
MG298878	IN	IN_7
MG298879	IN	IN_8
MG298880	IN	IN_9
MG298881	IN	IN_10
MG298882	IN	IN_11
MG298883	IN	IN_12
MG298884	IN	IN_13
MG298885	IN	IN_14
MG298886	IN	IN_15
MG298887	IN	IN_16
MG298888	IN	IN_17
MG298889	IN	IN_18
MG298890	IN	IN_19
MG298891	IN	IN_20
MG298892	IN	IN_21
MG298893	IN	IN_22
MG298894	IN	IN_23
MG298895	IN	IN_24
MG298896	IN	IN_25
MG298897	IN	IN_26
MG298898	IN	IN_27
MG298899	UG	UG_3
MG298900	UG	UG_4
MG298901	UG	UG_5
MG298902	UG	UG_6
MG298903	AF	AF_5
MG298904	AF	AF_6
MG298905	AF	AF_7
MG298906	HK	HK_12
MG298907	PN	PN_2
MG298908	PN	PN_3
MG298909	PN	PN_4
MG298910	PN	PN_5
MG298911	PN	PN_6
MG298912	PN	PN_7
MG298913	PN	PN_8
MG298914	PN	PN_9
MG298915	PN	PN_10
MG298916	PN	PN_11
NC_009334	GH	GH_7
NC_007605	USA	USA_24
Not used
AB828190	CH
AB828191	NG
AB850643	CH
AB850644	CH
AB850645	CH
AB850646	CH
AB850647	CH
AB850648	CH
AB850649	CH
AB850650	CH
AB850651	CH
AB850652	CH
AB850653	CH
AB850654	CH
AB850655	CH
AB850656	CH
AB850657	CH
AB850658	CH
AB850659	CH
AB850660	CH
AP015015	SK
AP015016	SK
DQ279927	GH
KF717093	NG
KJ411974	HK
KP735248	SK
KT001102	AR
KT001103	AR
KX125050	CH
KX125051	CH
KX125052	SK
KX125053	SK
KX674064	CH
KX674065	CH
KX674066	SK
KX674067	SK
LC137018	CH
LC149491	CH
LC150327	CH
LC150337	CH
LC150338	CH
LC150741	CH
LC150742	CH
LC150743	CH
LN824208	JP
LN827525	CH
LN827558	KE
LN827593	AU
LN827739	US
MG021305	CH
MG021306	PO
MG021307	SK
MG021308	PO
MG021309	US
MG021310	PO
MG021311	KR
MG021312	SK
MG021313	SK
MG021314	CH
MG021315	CH
MG021316	VN
MG021317	SK

## Sheet: MaxCGS country
Characterisation of the geography-defining variation: optimum grouping based on maximum CGS score (MCC score * number of valid clusters). List of variants statistically more represented in geographical clusters. The list was generated per country of origin. For each variant, we report the gene ("Gene"), the coordinate in the reference sequence NC_007605 ("Var"), the nucleotide in the reference se…
Gene	Var	Ref	Alt	Clust	Pop	Qvals	Proportion	Proportion.in.cluster	Allele.freq.in.pop.cluster	Allele.freq.in.cluster	Overall.allele.freq	Type	Change	AF	AR	AU	BO	BR	CH	CO	FR	GE	GH	HK	IN	IT	JP	KE	NAF	NG	PN	PO	SA	SK	TU	TW	UG	UK	USA	WG
BDLF4	116206	G	T	1	BO	6.30149e-06	27	100	1	1	0	Synonymous	-	0	0	0	0.3	0	0	0	0	0	0	0	0	0	0	0	0	0	0	0	0	0	0	0	0	0	0	0
BDLF4	116332	G	A	1	BO	0.000901113	27	100	1	1	0	Synonymous	-	0	0.1	0	0.4	0	0.1	0	0	0	0	0.2	0	0	0	0	0	0	0	0	0	0	0	0.4	0	0	0	0
BDLF4	116665	G	A	1	BO	0.0137477	27	100	1	1	0.1	Synonymous	-	0	0	0	0.4	0.2	0.1	0	0	0	0	0.2	0.6	0	0.4	0	0	0	0.1	0	0	1	0	0.4	0	0	0	0
BDLF4	116059	A	G	130	AU	0.00292689	60	12.1	0	0	0.5	Synonymous	-	0.4	0.4	0.3	0.5	0.2	0.9	0.1	0	0	0	0.2	0.9	0.3	1	0.4	0.3	1	1	0.6	0.2	1	0.7	1	0.3	0.4	0.3	0.6
BDLF4	116305	C	G	130	AU	0.000292327	60	12.1	0	0	0.6	Synonymous	-	0.6	0.8	0.4	0.8	0.3	1	0.7	0	0	0	1	1	0.3	1	0.6	0.4	1	1	0.6	0.5	1	0.7	1	0.7	0.5	0.4	0.6
BDLF4	116311	C	A	130	AU	0.00318985	60	12.1	0	0	0.5	Nonsynonymous	E141D	0.4	0.4	0.3	0.5	0.2	0.9	0.1	0	0	0	0.2	0.9	0.2	1	0.4	0.3	1	1	0.6	0.2	1	0.7	1	0.3	0.4	0.3	0.6
BDLF4	116059	A	G	130	IT	2.68067e-05	67	18.2	0	0	0.5	Synonymous	-	0.4	0.4	0.3	0.5	0.2	0.9	0.1	0	0	0	0.2	0.9	0.3	1	0.4	0.3	1	1	0.6	0.2	1	0.7	1	0.3	0.4	0.3	0.6
BDLF4	116305	C	G	130	IT	5.43101e-07	67	18.2	0	0	0.6	Synonymous	-	0.6	0.8	0.4	0.8	0.3	1	0.7	0	0	0	1	1	0.3	1	0.6	0.4	1	1	0.6	0.5	1	0.7	1	0.7	0.5	0.4	0.6
BDLF4	116311	C	A	130	IT	3.78645e-05	67	18.2	0	0	0.5	Nonsynonymous	E141D	0.4	0.4	0.3	0.5	0.2	0.9	0.1	0	0	0	0.2	0.9	0.2	1	0.4	0.3	1	1	0.6	0.2	1	0.7	1	0.3	0.4	0.3	0.6
BDLF4	116059	A	G	130	UK	9.56281e-08	52	25.3	0	0	0.5	Synonymous	-	0.4	0.4	0.3	0.5	0.2	0.9	0.1	0	0	0	0.2	0.9	0.3	1	0.4	0.3	1	1	0.6	0.2	1	0.7	1	0.3	0.4	0.3	0.6
BDLF4	116305	C	G	130	UK	2.74793e-10	52	25.3	0	0	0.6	Synonymous	-	0.6	0.8	0.4	0.8	0.3	1	0.7	0	0	0	1	1	0.3	1	0.6	0.4	1	1	0.6	0.5	1	0.7	1	0.7	0.5	0.4	0.6
BDLF4	116311	C	A	130	UK	1.85128e-07	52	25.3	0	0	0.5	Nonsynonymous	E141D	0.4	0.4	0.3	0.5	0.2	0.9	0.1	0	0	0	0.2	0.9	0.2	1	0.4	0.3	1	1	0.6	0.2	1	0.7	1	0.3	0.4	0.3	0.6
BDLF4	116695	C	A	133	CO	1.14664e-05	56	26.3	1	1	0.1	Nonsynonymous	E13D	0	0.3	0	0.1	0	0	0.6	0	0	0	0	0	0	0	0.1	0	0	0	0	0.2	0	0	0	0.3	0	0.1	0
BDLF4	116254	C	A	157	IN	2.07081e-08	19	71.4	1	1	0	Synonymous	-	0	0	0	0	0	0	0	0	0	0	0	0.2	0	0	0	0	0	0	0	0	0	0	0	0	0	0	0
BDLF4	116287	C	A	157	IN	2.76109e-08	19	71.4	1	1	0	Synonymous	-	0	0	0	0	0	0	0	0	0	0	0	0.2	0	0.1	0	0	0	0	0	0	0	0	0	0	0	0	0
BDLF4	116473	C	A	157	IN	2.1005e-05	19	71.4	0.6	0.4	0	Synonymous	-	0	0	0	0	0	0	0	0	0	0	0	0.1	0	0	0	0	0	0	0	0	0	0	0	0	0	0	0
BGLF4	110688	A	C	6	CH	1.08764e-08	79	36.5	1	1	0.4	Synonymous	-	0.3	0.4	0	0.7	0.5	0.8	0.8	0	0	0	1	0.9	0	1	0.4	0.1	0	0.5	0	0.2	1	0	0.6	0.7	0.1	0.1	0
BGLF4	110774	G	A	6	CH	1.1541e-16	79	36.5	1	1	0.1	Synonymous	-	0	0	0	0	0.2	0.8	0	0	0	0	1	0.1	0	0.8	0	0	0	0	0	0	1	0	0.6	0	0.1	0	0
BGLF4	110940	A	G	6	CH	1.1541e-16	79	36.5	1	1	0.1	Synonymous	-	0	0	0	0	0.2	0.8	0.1	0	0	0	1	0.1	0	0.7	0	0	0	0	0	0	1	0	0.6	0	0.1	0	0
BGLF4	111027	C	T	6	CH	1.1541e-16	79	36.5	1	1	0.1	Synonymous	-	0	0	0	0	0.2	0.8	0	0	0	0	1	0.1	0	0.7	0	0	0	0	0	0	1	0	0.6	0	0.1	0	0
BGLF4	111147	C	T	6	CH	2.04028e-16	79	36.5	1	1	0.2	Synonymous	-	0	0	0	0	0.2	0.8	0.1	0	0	0	1	0.1	0	0.7	0	0	0	0	0	0	1	0	0.8	0	0.1	0	0
BGLF4	110688	A	C	6	HK	9.02712e-05	100	21.2	1	1	0.4	Synonymous	-	0.3	0.4	0	0.7	0.5	0.8	0.8	0	0	0	1	0.9	0	1	0.4	0.1	0	0.5	0	0.2	1	0	0.6	0.7	0.1	0.1	0
BGLF4	110774	G	A	6	HK	5.15575e-09	100	21.2	1	1	0.1	Synonymous	-	0	0	0	0	0.2	0.8	0	0	0	0	1	0.1	0	0.8	0	0	0	0	0	0	1	0	0.6	0	0.1	0	0
BGLF4	110940	A	G	6	HK	5.15575e-09	100	21.2	1	1	0.1	Synonymous	-	0	0	0	0	0.2	0.8	0.1	0	0	0	1	0.1	0	0.7	0	0	0	0	0	0	1	0	0.6	0	0.1	0	0
BGLF4	111027	C	T	6	HK	5.15575e-09	100	21.2	1	1	0.1	Synonymous	-	0	0	0	0	0.2	0.8	0	0	0	0	1	0.1	0	0.7	0	0	0	0	0	0	1	0	0.6	0	0.1	0	0
BGLF4	111147	C	T	6	HK	6.06999e-09	100	21.2	1	1	0.2	Synonymous	-	0	0	0	0	0.2	0.8	0.1	0	0	0	1	0.1	0	0.7	0	0	0	0	0	0	1	0	0.8	0	0.1	0	0
BGLF4	110508	C	T	6	JP	8.71326e-05	73	15.4	0.4	0.1	0	Synonymous	-	0	0	0	0	0	0	0	0	0	0	0	0	0	0.3	0	0	0	0	0	0	0	0	0	0	0	0	0
BGLF4	110688	A	C	6	JP	0.00201407	73	15.4	1	1	0.4	Synonymous	-	0.3	0.4	0	0.7	0.5	0.8	0.8	0	0	0	1	0.9	0	1	0.4	0.1	0	0.5	0	0.2	1	0	0.6	0.7	0.1	0.1	0
BGLF4	110774	G	A	6	JP	2.66366e-06	73	15.4	1	1	0.1	Synonymous	-	0	0	0	0	0.2	0.8	0	0	0	0	1	0.1	0	0.8	0	0	0	0	0	0	1	0	0.6	0	0.1	0	0
BGLF4	110940	A	G	6	JP	2.66366e-06	73	15.4	1	1	0.1	Synonymous	-	0	0	0	0	0.2	0.8	0.1	0	0	0	1	0.1	0	0.7	0	0	0	0	0	0	1	0	0.6	0	0.1	0	0
BGLF4	111027	C	T	6	JP	2.66366e-06	73	15.4	1	1	0.1	Synonymous	-	0	0	0	0	0.2	0.8	0	0	0	0	1	0.1	0	0.7	0	0	0	0	0	0	1	0	0.6	0	0.1	0	0
BGLF4	111147	C	T	6	JP	2.74436e-06	73	15.4	1	1	0.2	Synonymous	-	0	0	0	0	0.2	0.8	0.1	0	0	0	1	0.1	0	0.7	0	0	0	0	0	0	1	0	0.8	0	0.1	0	0
BGLF4	110229	G	A	49	IN	1.55594e-05	11	100	1	1	0	Synonymous	-	0	0	0	0	0	0	0	0	0	0	0	0.1	0	0	0	0	0	0	0	0	0	0	0	0	0	0	0
BGLF4	110433	C	A	49	IN	1.55594e-05	11	100	1	1	0	Synonymous	-	0	0	0	0	0	0	0	0	0	0	0	0.1	0	0	0	0	0	0	0	0	0	0.1	0	0	0	0	0
BGLF4	110784	G	A	49	IN	0.00344446	11	100	1	1	0.1	Synonymous	-	0	0	0	0	0	0	0	0	0	0	0	0.6	0	0	0	0	0	0.5	0	0	0	0	0	0	0	0	0
BGLF4	111131	G	A	49	IN	0.00211608	11	100	1	1	0	Synonymous	-	0	0	0	0	0	0	0	0	0	0	0	0.6	0	0	0	0	0	0.1	0	0	0	0	0	0	0	0	0
BGLF4	110395	T	C	50	IN	7.7524e-23	52	100	1	1	0	Nonsynonymous	H311R	0	0	0	0	0	0	0	0	0	0	0	0.6	0	0	0	0	0	0	0	0	0	0	0	0	0	0	0
BGLF4	110688	A	C	50	IN	3.20191e-06	52	100	1	1	0.4	Synonymous	-	0.3	0.4	0	0.7	0.5	0.8	0.8	0	0	0	1	0.9	0	1	0.4	0.1	0	0.5	0	0.2	1	0	0.6	0.7	0.1	0.1	0
BGLF4	110784	G	A	50	IN	2.11173e-18	52	100	1	1	0.1	Synonymous	-	0	0	0	0	0	0	0	0	0	0	0	0.6	0	0	0	0	0	0.5	0	0	0	0	0	0	0	0	0
BGLF4	110909	A	T	50	IN	7.7524e-23	52	100	1	1	0	Nonsynonymous	S140T	0	0	0	0	0	0	0	0	0	0	0	0.5	0	0	0	0	0	0.1	0	0	0	0	0	0	0	0	0
BGLF4	111131	G	A	50	IN	1.05433e-20	52	100	1	1	0	Synonymous	-	0	0	0	0	0	0	0	0	0	0	0	0.6	0	0	0	0	0	0.1	0	0	0	0	0	0	0	0	0
BGLF4	110427	C	T	51	PN	1.01735e-11	55	100	1	1	0	Synonymous	-	0	0	0	0	0	0	0	0	0	0	0	0	0	0	0	0	0	0.5	0	0	0	0	0	0	0	0	0
BGLF4	110604	G	A	51	PN	1.01735e-11	55	100	1	1	0	Synonymous	-	0	0	0	0	0	0	0	0	0	0	0	0	0	0	0	0	0	0.5	0	0	0	0	0	0	0	0	0
BGLF4	110688	A	C	51	PN	0.0210362	55	100	1	1	0.4	Synonymous	-	0.3	0.4	0	0.7	0.5	0.8	0.8	0	0	0	1	0.9	0	1	0.4	0.1	0	0.5	0	0.2	1	0	0.6	0.7	0.1	0.1	0
BGLF4	110784	G	A	51	PN	5.1349e-07	55	100	1	1	0.1	Synonymous	-	0	0	0	0	0	0	0	0	0	0	0	0.6	0	0	0	0	0	0.5	0	0	0	0	0	0	0	0	0
BGLF4	111075	C	A	51	PN	1.44938e-08	55	100	0.8	0.8	0	Synonymous	-	0	0	0	0	0	0	0	0	0	0	0	0	0	0	0	0.1	0	0.5	0	0	0	0	0	0	0	0	0
BGLF4	110448	G	T	141	WG	3.03387e-06	14	66.7	1	1	0	Synonymous	-	0	0	0	0	0	0	0	0	0	0	0	0	0	0	0	0	0	0	0	0	0	0.2	0	0	0	0	0.1
BGLF4	111270	C	G	141	WG	1.30023e-06	14	66.7	1	1	0	Nonsynonymous	V133L	0	0	0	0	0	0	0	0	0	0	0	0	0	0	0	0	0	0	0	0	0	0.1	0	0	0	0	0.1
BGLF4	110478	C	T	145	IT	0.000509322	22	66.7	1	1	0.2	Synonymous	-	0.4	0.2	0.3	0	0	0.1	0	0	0	0	0	0	0.3	0	0.3	0.3	1	0	0.3	0	0	0.1	0.4	0.2	0.2	0.1	0.2
BGLF4	111159	A	G	145	IT	0.000165727	22	66.7	1	1	0.1	Synonymous	-	0	0	0.2	0	0	0	0	1	1	0	0	0	0.4	0	0	0.1	0	0	0.1	0	0	0.2	0	0	0.3	0.1	0.2
BGLF4	110652	G	A	185	PN	0.0026451	27	75	1	1	0	Synonymous	-	0	0.1	0	0	0	0	0	0	0	0	0	0	0	0	0	0	0	0.3	0	0	0	0.1	0	0	0	0.1	0.2
BGLF4	110889	G	A	185	PN	0.000653495	27	75	1	1	0	Synonymous	-	0.1	0	0	0	0	0	0	0	0	0	0	0	0	0	0	0.1	1	0.3	0	0	0	0	0	0	0	0	0
BHRF1	42349	T	G	2	CH	2.22986e-15	75	34.6	1	1	0.1	Nonsynonymous	L88V	0	0	0	0	0	0.8	0	0	0	0	0.3	0.2	0	0.9	0	0	0	0	0	0	1	0	0.8	0	0.1	0.1	0
BHRF1	42349	T	G	2	JP	1.26602e-08	92	21.2	1	1	0.1	Nonsynonymous	L88V	0	0	0	0	0	0.8	0	0	0	0	0.3	0.2	0	0.9	0	0	0	0	0	0	1	0	0.8	0	0.1	0.1	0
BHRF1	42349	T	G	2	TW	0.025211	80	7.7	1	1	0.1	Nonsynonymous	L88V	0	0	0	0	0	0.8	0	0	0	0	0.3	0.2	0	0.9	0	0	0	0	0	0	1	0	0.8	0	0.1	0.1	0
BHRF1	42660	C	G	17	BO	0.0101414	20	40	1	1	0	Nonsynonymous	H191Q	0	0	0	0.2	0	0	0	0	0	0	0	0	0	0	0	0	0	0	0	0	0	0	0	0.2	0	0	0
BHRF1	42327	T	C	75	USA	0.00409036	23	27.8	0	0	0.9	Synonymous	-	0.9	0.9	0.7	1	1	1	1	1	1	0.7	1	0.9	1	1	0.9	0.6	1	1	0.7	0.8	1	0.9	1	1	0.7	0.7	0.8
BHRF1	42196	C	T	98	WG	1.29339e-09	18	45.5	1	0.5	0	Nonsynonymous	P37S	0	0	0	0	0	0	0	0	0	0	0	0	0	0	0	0	0	0	0	0	0	0	0	0	0	0	0.2
BHRF1	42327	T	C	98	WG	0.00136345	18	45.5	0	0	0.9	Synonymous	-	0.9	0.9	0.7	1	1	1	1	1	1	0.7	1	0.9	1	1	0.9	0.6	1	1	0.7	0.8	1	0.9	1	1	0.7	0.7	0.8
BHRF1	42387	C	T	98	WG	1.29468e-06	18	45.5	1	0.5	0	Synonymous	-	0	0	0	0	0	0	0	0	0	0	0	0.1	0	0	0	0	0	0.5	0	0	0	0	0	0	0	0	0.2
BHRF1	42339	C	T	100	IT	1.42265e-06	26	21.2	1	1	0.1	Synonymous	-	0	0.2	0.2	0	0	0	0	0	0	0	0	0	0.3	0	0	0	0	0	0.3	0	0	0.1	0	0	0.2	0.2	0
BHRF1	42597	T	C	100	IT	0.0029237	26	21.2	1	1	0.3	Synonymous	-	0	0.2	0.5	0	0	0	0	1	1	0	0	0.1	0.8	0	0.5	0	0	0	0.6	0	0	0.3	0	0.2	0.5	0.3	0.1
BHRF1	42202	C	T	103	IT	5.43294e-07	44	40	0.5	0.2	0	Nonsynonymous	R39C	0	0	0	0	0	0	0	0	0	0	0	0	0.2	0	0	0	0	0	0	0	0	0	0	0	0	0	0
BHRF1	42483	G	T	103	IT	0.022311	44	40	0.2	0.1	0	Synonymous	-	0	0	0	0	0	0	0	0	0	0	0	0	0.1	0	0	0	0	0	0	0	0	0	0	0	0	0	0
BHRF1	42597	T	C	103	IT	2.8939e-06	44	40	1	1	0.3	Synonymous	-	0	0.2	0.5	0	0	0	0	1	1	0	0	0.1	0.8	0	0.5	0	0	0	0.6	0	0	0.3	0	0.2	0.5	0.3	0.1
BHRF1	42597	T	C	122	KE	0.000376815	33	60	1	1	0.3	Synonymous	-	0	0.2	0.5	0	0	0	0	1	1	0	0	0.1	0.8	0	0.5	0	0	0	0.6	0	0	0.3	0	0.2	0.5	0.3	0.1
BHRF1	42322	G	T	130	PN	0.0121493	36	100	1	1	0.2	Nonsynonymous	V79L	0	0.1	0	0.4	0.3	0.2	0	0	0	0	0.7	0.6	0	0	0	0	0	0.8	0.1	0	0	0.4	0	0	0	0	0.3
BHRF1	42387	C	T	130	PN	3.10724e-05	36	100	1	1	0	Synonymous	-	0	0	0	0	0	0	0	0	0	0	0	0.1	0	0	0	0	0	0.5	0	0	0	0	0	0	0	0	0.2
BHRF1	42559	A	T	130	PN	9.31241e-08	36	100	1	1	0	Nonsynonymous	I158F	0	0	0	0	0	0	0	0	0	0	0	0	0	0	0	0	0	0.4	0	0	0	0	0	0	0	0	0
BHRF1	42630	T	C	130	PN	6.98431e-07	36	100	1	1	0	Synonymous	-	0	0	0	0	0	0	0	0	0	0	0	0	0	0	0	0	0	0.5	0	0	0	0	0	0	0	0	0
BHRF1	42210	G	A	138	HK	2.03267e-08	73	30.8	1	1	0.1	Synonymous	-	0	0.1	0	0.5	0	0.1	0	0	0	0	0.7	0.4	0	0	0	0	0	0	0	0	0	0	0	0	0	0	0
BHRF1	42322	G	T	138	HK	9.29741e-06	73	30.8	1	1	0.2	Nonsynonymous	V79L	0	0.1	0	0.4	0.3	0.2	0	0	0	0	0.7	0.6	0	0	0	0	0	0.8	0.1	0	0	0.4	0	0	0	0	0.3
BHRF1	42423	C	T	138	HK	1.47972e-08	73	30.8	1	1	0.1	Synonymous	-	0	0.1	0	0.2	0	0.1	0	0	0	0	0.7	0.4	0	0	0	0	0	0	0	0	0	0	0	0	0	0	0
BHRF1	42210	G	A	138	IN	1.84879e-13	44	46.2	1	1	0.1	Synonymous	-	0	0.1	0	0.5	0	0.1	0	0	0	0	0.7	0.4	0	0	0	0	0	0	0	0	0	0	0	0	0	0	0
BHRF1	42322	G	T	138	IN	4.13738e-09	44	46.2	1	1	0.2	Nonsynonymous	V79L	0	0.1	0	0.4	0.3	0.2	0	0	0	0	0.7	0.6	0	0	0	0	0	0.8	0.1	0	0	0.4	0	0	0	0	0.3
BHRF1	42423	C	T	138	IN	6.88109e-14	44	46.2	1	1	0.1	Synonymous	-	0	0.1	0	0.2	0	0.1	0	0	0	0	0.7	0.4	0	0	0	0	0	0	0	0	0	0	0	0	0	0	0
BHRF1	42210	G	A	139	BO	0.00614197	30	100	1	1	0.1	Synonymous	-	0	0.1	0	0.5	0	0.1	0	0	0	0	0.7	0.4	0	0	0	0	0	0	0	0	0	0	0	0	0	0	0
BHRF1	42249	T	C	139	BO	0.000168089	30	100	1	1	0	Synonymous	-	0	0.1	0	0.5	0	0	0	0	0	0	0	0	0	0	0	0	0	0	0	0	0	0	0	0	0	0	0
BHRF1	42446	C	A	139	BO	0.00614197	30	100	1	1	0.1	Nonsynonymous	S120Y	0	0	0	0.5	0.2	0	0	0	0	0	0	0	0	0	0	0	0	0.3	0.1	0	0	0.4	0	0	0	0	0.3
BHRF1	42553	G	A	139	BO	0.00614197	30	100	1	1	0.1	Nonsynonymous	D156N	0	0	0	0.5	0	0	0	0	0	0	0	0	0	0	0	0	0	0.3	0.1	0	0	0.4	0	0	0	0	0.2
BHRF1	42567	A	C	139	BO	0.00614197	30	100	1	1	0.1	Synonymous	-	0	0	0	0.5	0.2	0	0	0	0	0	0	0	0	0	0	0	0	0.3	0.1	0	0	0.4	0	0	0	0	0.3
BRLF1	91430	T	C	2	JP	0.0306717	50	29.4	1	1	0.3	Nonsynonymous	Q489R	0.4	0.4	0.2	0.2	0.5	0.2	0.3	0	0	0.7	0.2	0.1	0	0.5	0.4	0.4	1	0.4	0.3	0.5	1	0.3	0.4	0.2	0.2	0.4	0.5
BRLF1	91438	C	T	2	JP	0.032927	50	29.4	1	1	0.3	Synonymous	-	0.4	0.4	0.2	0.2	0.5	0.3	0.3	0	0	0.7	0.2	0.2	0	0.5	0.4	0.4	1	0.4	0.3	0.5	1	0.3	0.4	0.2	0.2	0.5	0.5
BRLF1	91461	C	T	2	JP	0.0170102	50	29.4	1	1	0.3	Nonsynonymous	V479I	0	0	0.5	0.4	0.2	0.1	0	1	1	0	0.2	0.1	0.6	0.5	0	0.1	0	0	0.3	0	1	0.2	0.2	0	0.5	0.3	0.3
BRLF1	91766	G	T	2	JP	0.0370254	50	29.4	0	0.2	0.7	Nonsynonymous	A377E	0.7	0.4	0.8	0.4	0.3	0.8	0.3	1	1	0.7	0.8	0.3	1	0.1	0.3	0.7	0	0.5	1	0.5	0	1	0.2	0.2	0.8	0.8	1
BRLF1	91950	T	C	2	JP	0.0370254	50	29.4	1	1	0.3	Nonsynonymous	K316E	0.3	0.6	0.2	0.5	0.7	0.3	0.6	0	0	0.5	0.2	0.8	0	0.8	0.7	0.1	0	0.5	0	0.5	1	0	0.6	0.8	0.2	0.2	0
BRLF1	91969	C	A	2	JP	1.05761e-05	50	29.4	1	0.9	0	Synonymous	-	0	0	0	0	0.2	0.1	0	0	0	0	0.2	0	0	0.5	0	0	0	0	0	0	1	0	0	0	0	0	0
BRLF1	91975	A	G	2	JP	0.0370254	50	29.4	1	1	0.3	Synonymous	-	0.3	0.6	0.2	0.4	0.7	0.3	0.7	0	0	0.5	0.2	0.8	0	0.9	0.7	0.1	0	0.5	0	0.2	1	0	0.4	0.8	0.2	0.2	0
BRLF1	92022	A	G	2	JP	0.000657379	50	29.4	1	1	0.1	Nonsynonymous	Y292H	0	0	0	0	0.2	0.2	0	0	0	0	0.2	0.6	0	0.5	0	0	0	0.5	0	0	1	0	0	0	0.1	0.1	0
BRLF1	92071	G	A	2	JP	0.0028809	50	29.4	1	1	0.2	Synonymous	-	0	0.1	0	0.3	0.2	0.3	0	0	0	0	0.2	0.7	0	0.9	0	0	0	0.5	0	0	1	0	0.6	0	0.1	0.1	0
BRLF1	92078	C	A	2	JP	0.0370254	50	29.4	1	1	0.3	Nonsynonymous	R273M	0.1	0.6	0.2	0.4	0.7	0.3	0.6	0	0	0.5	0.2	0.8	0	0.9	0.7	0.1	0	0.5	0	0.5	1	0	0.6	0.8	0.2	0.2	0
BRLF1	92083	G	A	2	JP	0.0170102	50	29.4	1	1	0.3	Synonymous	-	0	0	0.3	0	0.2	0.2	0	1	1	0	0.2	0.7	0.5	0.5	0	0.1	0	0.5	0.1	0	1	0.2	0	0	0.3	0.2	0.3
BRLF1	92092	C	T	2	JP	0.000657379	50	29.4	1	1	0.1	Synonymous	-	0	0	0	0	0.2	0.2	0	0	0	0	0.2	0.6	0	0.5	0	0	0	0.5	0	0	1	0	0	0	0.1	0.1	0
BRLF1	92140	C	A	2	JP	0.000657379	50	29.4	1	1	0.1	Synonymous	-	0	0	0	0	0.2	0.2	0	0	0	0	0.2	0.7	0	0.5	0	0	0	0.5	0	0	1	0	0	0	0.1	0.1	0
BRLF1	91271	C	T	3	IN	0.0289735	59	66.7	1	1	0.7	Nonsynonymous	S542N	0.9	0.5	0.6	0.9	0.5	1	0.3	0	0	0.7	1	0.9	0.5	1	0.4	0.7	1	1	0.8	0.5	1	0.6	1	0.2	0.7	0.6	0.7
BRLF1	91366	T	C	3	IN	0.0289735	59	66.7	1	1	0.7	Synonymous	-	0.9	0.5	0.6	0.9	0.5	1	0.3	0	0	0.7	1	0.9	0.5	1	0.4	0.7	1	1	0.8	0.5	1	0.6	1	0.2	0.7	0.7	0.7
BRLF1	91430	T	C	3	IN	0.0292603	59	66.7	0	0	0.3	Nonsynonymous	Q489R	0.4	0.4	0.2	0.2	0.5	0.2	0.3	0	0	0.7	0.2	0.1	0	0.5	0.4	0.4	1	0.4	0.3	0.5	1	0.3	0.4	0.2	0.2	0.4	0.5
BRLF1	91438	C	T	3	IN	0.0289735	59	66.7	0	0.1	0.3	Synonymous	-	0.4	0.4	0.2	0.2	0.5	0.3	0.3	0	0	0.7	0.2	0.2	0	0.5	0.4	0.4	1	0.4	0.3	0.5	1	0.3	0.4	0.2	0.2	0.5	0.5
BRLF1	91444	T	C	3	IN	0.0472328	59	66.7	0	0	0.3	Synonymous	-	0.3	0	0.6	0	0	0	0	1	1	0	0	0	0.9	0	0	0.4	0	0	0.4	0	0	0.6	0	0	0.4	0.3	0.5
BRLF1	91766	G	T	3	IN	8.52865e-05	59	66.7	0.1	0.2	0.7	Nonsynonymous	A377E	0.7	0.4	0.8	0.4	0.3	0.8	0.3	1	1	0.7	0.8	0.3	1	0.1	0.3	0.7	0	0.5	1	0.5	0	1	0.2	0.2	0.8	0.8	1
BRLF1	91784	G	T	3	IN	3.94698e-13	59	66.7	0.9	0.6	0.1	Nonsynonymous	P371Q	0	0.1	0	0.3	0	0.1	0	0	0	0	0	0.6	0	0.4	0	0	0	0	0	0	0	0	0.6	0	0.1	0	0
BRLF1	91950	T	C	3	IN	1.40145e-07	59	66.7	1	1	0.3	Nonsynonymous	K316E	0.3	0.6	0.2	0.5	0.7	0.3	0.6	0	0	0.5	0.2	0.8	0	0.8	0.7	0.1	0	0.5	0	0.5	1	0	0.6	0.8	0.2	0.2	0
BRLF1	91975	A	G	3	IN	1.16809e-07	59	66.7	1	1	0.3	Synonymous	-	0.3	0.6	0.2	0.4	0.7	0.3	0.7	0	0	0.5	0.2	0.8	0	0.9	0.7	0.1	0	0.5	0	0.2	1	0	0.4	0.8	0.2	0.2	0
BRLF1	92022	A	G	3	IN	3.75844e-15	59	66.7	1	1	0.1	Nonsynonymous	Y292H	0	0	0	0	0.2	0.2	0	0	0	0	0.2	0.6	0	0.5	0	0	0	0.5	0	0	1	0	0	0	0.1	0.1	0
BRLF1	92071	G	A	3	IN	1.52588e-12	59	66.7	1	1	0.2	Synonymous	-	0	0.1	0	0.3	0.2	0.3	0	0	0	0	0.2	0.7	0	0.9	0	0	0	0.5	0	0	1	0	0.6	0	0.1	0.1	0
BRLF1	92078	C	A	3	IN	9.80579e-08	59	66.7	1	1	0.3	Nonsynonymous	R273M	0.1	0.6	0.2	0.4	0.7	0.3	0.6	0	0	0.5	0.2	0.8	0	0.9	0.7	0.1	0	0.5	0	0.5	1	0	0.6	0.8	0.2	0.2	0
BRLF1	92083	G	A	3	IN	2.03339e-09	59	66.7	1	1	0.3	Synonymous	-	0	0	0.3	0	0.2	0.2	0	1	1	0	0.2	0.7	0.5	0.5	0	0.1	0	0.5	0.1	0	1	0.2	0	0	0.3	0.2	0.3
BRLF1	92092	C	T	3	IN	3.75844e-15	59	66.7	1	1	0.1	Synonymous	-	0	0	0	0	0.2	0.2	0	0	0	0	0.2	0.6	0	0.5	0	0	0	0.5	0	0	1	0	0	0	0.1	0.1	0
BRLF1	92140	C	A	3	IN	6.27069e-15	59	66.7	1	1	0.1	Synonymous	-	0	0	0	0	0.2	0.2	0	0	0	0	0.2	0.7	0	0.5	0	0	0	0.5	0	0	1	0	0	0	0.1	0.1	0
BRLF1	92233	A	G	3	IN	3.0911e-05	59	66.7	1	1	0.5	Synonymous	-	0.6	0.6	0.4	0.5	0.7	0.4	0.7	0	0	0.5	0.2	0.8	0.4	0.9	0.6	0.4	0	0.5	0.3	0.2	1	0.3	0.6	0.8	0.4	0.3	0.2
BRLF1	92251	G	T	3	IN	0.0472328	59	66.7	0	0	0.3	Synonymous	-	0.4	0.5	0.4	0.1	0.5	0	0.6	0	0	0.5	0	0.1	0.4	0	0.6	0.4	0	0	0.3	0.5	0	0.3	0	0.8	0.2	0.2	0.2
BRLF1	92392	G	A	3	IN	0.0472328	59	66.7	0	0	0.3	Synonymous	-	0.6	0.5	0.4	0.1	0.5	0	0.7	0	0	0.5	0	0.1	0.4	0	0.6	0.4	0	0	0.3	0.2	0	0.3	0	0.8	0.2	0.3	0.2
BRLF1	92623	A	G	3	IN	0.000209747	59	66.7	1	1	0.5	Synonymous	-	0.6	0.6	0.6	0.7	0.7	0.4	0.7	0	0	0.5	0.2	0.8	0.4	0.9	0.6	0.4	0	0.6	0.4	0.5	1	0.3	0.6	0.8	0.5	0.5	0.2
BRLF1	92874	A	G	3	IN	3.35748e-13	59	66.7	1	1	0.2	Synonymous	-	0.1	0.1	0	0.5	0	0.2	0	0	0	0	0.2	0.7	0.1	0.3	0	0	0	0.6	0.1	0	0	0	0.4	0	0.1	0.1	0
BRLF1	91515	G	A	3	PN	4.29775e-07	45	20.8	0.8	0.2	0	Nonsynonymous	R461W	0	0	0	0	0	0	0	0	0	0	0	0	0	0	0	0	0	0.4	0	0	0	0	0	0	0	0	0
BRLF1	91950	T	C	3	PN	0.0419492	45	20.8	1	1	0.3	Nonsynonymous	K316E	0.3	0.6	0.2	0.5	0.7	0.3	0.6	0	0	0.5	0.2	0.8	0	0.8	0.7	0.1	0	0.5	0	0.5	1	0	0.6	0.8	0.2	0.2	0
BRLF1	91975	A	G	3	PN	0.0419492	45	20.8	1	1	0.3	Synonymous	-	0.3	0.6	0.2	0.4	0.7	0.3	0.7	0	0	0.5	0.2	0.8	0	0.9	0.7	0.1	0	0.5	0	0.2	1	0	0.4	0.8	0.2	0.2	0
BRLF1	92022	A	G	3	PN	0.000514924	45	20.8	1	1	0.1	Nonsynonymous	Y292H	0	0	0	0	0.2	0.2	0	0	0	0	0.2	0.6	0	0.5	0	0	0	0.5	0	0	1	0	0	0	0.1	0.1	0
BRLF1	92071	G	A	3	PN	0.00205778	45	20.8	1	1	0.2	Synonymous	-	0	0.1	0	0.3	0.2	0.3	0	0	0	0	0.2	0.7	0	0.9	0	0	0	0.5	0	0	1	0	0.6	0	0.1	0.1	0
BRLF1	92078	C	A	3	PN	0.0419492	45	20.8	1	1	0.3	Nonsynonymous	R273M	0.1	0.6	0.2	0.4	0.7	0.3	0.6	0	0	0.5	0.2	0.8	0	0.9	0.7	0.1	0	0.5	0	0.5	1	0	0.6	0.8	0.2	0.2	0
BRLF1	92083	G	A	3	PN	0.0148839	45	20.8	1	1	0.3	Synonymous	-	0	0	0.3	0	0.2	0.2	0	1	1	0	0.2	0.7	0.5	0.5	0	0.1	0	0.5	0.1	0	1	0.2	0	0	0.3	0.2	0.3
BRLF1	92092	C	T	3	PN	0.000514924	45	20.8	1	1	0.1	Synonymous	-	0	0	0	0	0.2	0.2	0	0	0	0	0.2	0.6	0	0.5	0	0	0	0.5	0	0	1	0	0	0	0.1	0.1	0
BRLF1	92140	C	A	3	PN	0.000525904	45	20.8	1	1	0.1	Synonymous	-	0	0	0	0	0.2	0.2	0	0	0	0	0.2	0.7	0	0.5	0	0	0	0.5	0	0	1	0	0	0	0.1	0.1	0
BRLF1	92851	A	T	3	PN	2.42127e-09	45	20.8	1	0.2	0	Synonymous	-	0	0	0	0	0	0	0	0	0	0	0	0	0	0	0	0	0	0.5	0	0	0	0	0	0	0	0	0
BRLF1	92874	A	G	3	PN	0.00140384	45	20.8	1	1	0.2	Synonymous	-	0.1	0.1	0	0.5	0	0.2	0	0	0	0	0.2	0.7	0.1	0.3	0	0	0	0.6	0.1	0	0	0	0.4	0	0.1	0.1	0
BRLF1	91808	G	A	5	USA	2.57865e-06	18	66.7	1	1	0	Nonsynonymous	S363F	0	0	0	0	0	0	0	0	0	0	0	0	0	0	0	0	0	0	0	0	0	0	0	0	0	0.2	0
BRLF1	91430	T	C	39	WG	0.0292994	20	50	1	1	0.3	Nonsynonymous	Q489R	0.4	0.4	0.2	0.2	0.5	0.2	0.3	0	0	0.7	0.2	0.1	0	0.5	0.4	0.4	1	0.4	0.3	0.5	1	0.3	0.4	0.2	0.2	0.4	0.5
BRLF1	91438	C	T	39	WG	0.0292994	20	50	1	1	0.3	Synonymous	-	0.4	0.4	0.2	0.2	0.5	0.3	0.3	0	0	0.7	0.2	0.2	0	0.5	0.4	0.4	1	0.4	0.3	0.5	1	0.3	0.4	0.2	0.2	0.5	0.5
BRLF1	91590	C	T	39	WG	5.07892e-07	20	50	1	1	0	Nonsynonymous	V436M	0	0	0.1	0	0	0	0	0	0	0	0	0	0	0	0	0	0	0	0.4	0	0	0.2	0	0	0	0	0.2
BRLF1	91431	G	T	45	CH	1.9165e-13	54	50	1	1	0.1	Nonsynonymous	Q489K	0	0.1	0	0.3	0	0.6	0	0	0	0	0.8	0	0	0.2	0	0	0	0	0	0	0	0	0	0	0	0	0
BRLF1	92623	A	G	45	CH	0.00405084	54	50	0	0	0.5	Synonymous	-	0.6	0.6	0.6	0.7	0.7	0.4	0.7	0	0	0.5	0.2	0.8	0.4	0.9	0.6	0.4	0	0.6	0.4	0.5	1	0.3	0.6	0.8	0.5	0.5	0.2
BRLF1	91431	G	T	45	HK	1.33018e-08	82	34.6	1	1	0.1	Nonsynonymous	Q489K	0	0.1	0	0.3	0	0.6	0	0	0	0	0.8	0	0	0.2	0	0	0	0	0	0	0	0	0	0	0	0	0
BRLF1	91885	A	G	46	BO	0.023562	27	100	1	1	0.1	Synonymous	-	0	0.1	0	0.5	0	0.2	0	0	0	0	0	0.1	0	0.4	0	0	0	0	0	0	0	0	0.6	0	0	0	0
BRLF1	91271	C	T	51	IT	3.93674e-05	59	22.9	0.1	0.2	0.7	Nonsynonymous	S542N	0.9	0.5	0.6	0.9	0.5	1	0.3	0	0	0.7	1	0.9	0.5	1	0.4	0.7	1	1	0.8	0.5	1	0.6	1	0.2	0.7	0.6	0.7
BRLF1	91366	T	C	51	IT	2.99557e-05	59	22.9	0.1	0.3	0.7	Synonymous	-	0.9	0.5	0.6	0.9	0.5	1	0.3	0	0	0.7	1	0.9	0.5	1	0.4	0.7	1	1	0.8	0.5	1	0.6	1	0.2	0.7	0.7	0.7
BRLF1	91430	T	C	51	IT	0.0276348	59	22.9	0	0	0.3	Nonsynonymous	Q489R	0.4	0.4	0.2	0.2	0.5	0.2	0.3	0	0	0.7	0.2	0.1	0	0.5	0.4	0.4	1	0.4	0.3	0.5	1	0.3	0.4	0.2	0.2	0.4	0.5
BRLF1	91438	C	T	51	IT	0.0272692	59	22.9	0	0	0.3	Synonymous	-	0.4	0.4	0.2	0.2	0.5	0.3	0.3	0	0	0.7	0.2	0.2	0	0.5	0.4	0.4	1	0.4	0.3	0.5	1	0.3	0.4	0.2	0.2	0.5	0.5
BRLF1	91440	G	A	51	IT	1.11961e-10	59	22.9	1	1	0.2	Nonsynonymous	P486S	0	0	0.4	0.2	0	0	0	1	1	0	0	0	0.6	0	0	0.1	0	0	0.3	0	0	0.2	0	0	0.4	0.2	0.3
BRLF1	91444	T	C	51	IT	7.54242e-06	59	22.9	0.9	0.7	0.3	Synonymous	-	0.3	0	0.6	0	0	0	0	1	1	0	0	0	0.9	0	0	0.4	0	0	0.4	0	0	0.6	0	0	0.4	0.3	0.5
BRLF1	91461	C	T	51	IT	2.93957e-09	59	22.9	1	1	0.3	Nonsynonymous	V479I	0	0	0.5	0.4	0.2	0.1	0	1	1	0	0.2	0.1	0.6	0.5	0	0.1	0	0	0.3	0	1	0.2	0.2	0	0.5	0.3	0.3
BRLF1	91684	G	T	51	IT	4.08879e-07	59	22.9	1	1	0.3	Synonymous	-	0.3	0	0.7	0.4	0	0.1	0	1	1	0	0	0.1	1	0	0	0.4	0	0	0.6	0	0	0.6	0	0	0.6	0.4	0.5
BRLF1	91766	G	T	51	IT	0.0151857	59	22.9	1	1	0.7	Nonsynonymous	A377E	0.7	0.4	0.8	0.4	0.3	0.8	0.3	1	1	0.7	0.8	0.3	1	0.1	0.3	0.7	0	0.5	1	0.5	0	1	0.2	0.2	0.8	0.8	1
BRLF1	91950	T	C	51	IT	0.0151857	59	22.9	0	0	0.3	Nonsynonymous	K316E	0.3	0.6	0.2	0.5	0.7	0.3	0.6	0	0	0.5	0.2	0.8	0	0.8	0.7	0.1	0	0.5	0	0.5	1	0	0.6	0.8	0.2	0.2	0
BRLF1	91975	A	G	51	IT	0.0151857	59	22.9	0	0	0.3	Synonymous	-	0.3	0.6	0.2	0.4	0.7	0.3	0.7	0	0	0.5	0.2	0.8	0	0.9	0.7	0.1	0	0.5	0	0.2	1	0	0.4	0.8	0.2	0.2	0
BRLF1	92027	G	T	51	IT	1.02316e-09	59	22.9	0.9	0.7	0.1	Nonsynonymous	A290D	0	0	0.2	0	0	0	0	1	1	0	0	0	0.5	0	0	0.1	0	0	0.1	0	0	0.2	0	0	0.2	0.1	0.3
BRLF1	92078	C	A	51	IT	0.0151857	59	22.9	0	0	0.3	Nonsynonymous	R273M	0.1	0.6	0.2	0.4	0.7	0.3	0.6	0	0	0.5	0.2	0.8	0	0.9	0.7	0.1	0	0.5	0	0.5	1	0	0.6	0.8	0.2	0.2	0
BRLF1	92083	G	A	51	IT	3.00026e-06	59	22.9	0.9	0.7	0.3	Synonymous	-	0	0	0.3	0	0.2	0.2	0	1	1	0	0.2	0.7	0.5	0.5	0	0.1	0	0.5	0.1	0	1	0.2	0	0	0.3	0.2	0.3
BRLF1	92233	A	G	51	IT	0.000414566	59	22.9	0	0	0.5	Synonymous	-	0.6	0.6	0.4	0.5	0.7	0.4	0.7	0	0	0.5	0.2	0.8	0.4	0.9	0.6	0.4	0	0.5	0.3	0.2	1	0.3	0.6	0.8	0.4	0.3	0.2
BRLF1	92251	G	T	51	IT	0.0472328	59	22.9	0	0	0.3	Synonymous	-	0.4	0.5	0.4	0.1	0.5	0	0.6	0	0	0.5	0	0.1	0.4	0	0.6	0.4	0	0	0.3	0.5	0	0.3	0	0.8	0.2	0.2	0.2
BRLF1	92377	C	A	51	IT	1.27119e-09	59	22.9	0.9	0.7	0.1	Synonymous	-	0	0	0.2	0	0	0	0	1	1	0	0	0	0.5	0	0	0.1	0	0	0.2	0	0	0.3	0	0	0.2	0.1	0.3
BRLF1	92392	G	A	51	IT	0.0472328	59	22.9	0	0	0.3	Synonymous	-	0.6	0.5	0.4	0.1	0.5	0	0.7	0	0	0.5	0	0.1	0.4	0	0.6	0.4	0	0	0.3	0.2	0	0.3	0	0.8	0.2	0.3	0.2
BRLF1	92623	A	G	51	IT	0.0148799	59	22.9	0.1	0.2	0.5	Synonymous	-	0.6	0.6	0.6	0.7	0.7	0.4	0.7	0	0	0.5	0.2	0.8	0.4	0.9	0.6	0.4	0	0.6	0.4	0.5	1	0.3	0.6	0.8	0.5	0.5	0.2
BRLF1	92818	G	T	51	IT	4.08879e-07	59	22.9	0.9	0.7	0.2	Synonymous	-	0.4	0	0.3	0	0.2	0	0.1	1	1	0.3	0	0	0.6	0	0	0.4	0	0	0.2	0	0	0.5	0	0.3	0.3	0.1	0.5
BRLF1	91271	C	T	51	UK	0.0195166	39	25.7	0.3	0.2	0.7	Nonsynonymous	S542N	0.9	0.5	0.6	0.9	0.5	1	0.3	0	0	0.7	1	0.9	0.5	1	0.4	0.7	1	1	0.8	0.5	1	0.6	1	0.2	0.7	0.6	0.7
BRLF1	91366	T	C	51	UK	0.0438103	39	25.7	0.4	0.3	0.7	Synonymous	-	0.9	0.5	0.6	0.9	0.5	1	0.3	0	0	0.7	1	0.9	0.5	1	0.4	0.7	1	1	0.8	0.5	1	0.6	1	0.2	0.7	0.7	0.7
BRLF1	91430	T	C	51	UK	0.0192954	39	25.7	0	0	0.3	Nonsynonymous	Q489R	0.4	0.4	0.2	0.2	0.5	0.2	0.3	0	0	0.7	0.2	0.1	0	0.5	0.4	0.4	1	0.4	0.3	0.5	1	0.3	0.4	0.2	0.2	0.4	0.5
BRLF1	91438	C	T	51	UK	0.0192954	39	25.7	0	0	0.3	Synonymous	-	0.4	0.4	0.2	0.2	0.5	0.3	0.3	0	0	0.7	0.2	0.2	0	0.5	0.4	0.4	1	0.4	0.3	0.5	1	0.3	0.4	0.2	0.2	0.5	0.5
BRLF1	91440	G	A	51	UK	2.73158e-12	39	25.7	1	1	0.2	Nonsynonymous	P486S	0	0	0.4	0.2	0	0	0	1	1	0	0	0	0.6	0	0	0.1	0	0	0.3	0	0	0.2	0	0	0.4	0.2	0.3
BRLF1	91444	T	C	51	UK	0.0192954	39	25.7	0.6	0.7	0.3	Synonymous	-	0.3	0	0.6	0	0	0	0	1	1	0	0	0	0.9	0	0	0.4	0	0	0.4	0	0	0.6	0	0	0.4	0.3	0.5
BRLF1	91461	C	T	51	UK	2.78155e-10	39	25.7	1	1	0.3	Nonsynonymous	V479I	0	0	0.5	0.4	0.2	0.1	0	1	1	0	0.2	0.1	0.6	0.5	0	0.1	0	0	0.3	0	1	0.2	0.2	0	0.5	0.3	0.3
BRLF1	91684	G	T	51	UK	8.05586e-08	39	25.7	1	1	0.3	Synonymous	-	0.3	0	0.7	0.4	0	0.1	0	1	1	0	0	0.1	1	0	0	0.4	0	0	0.6	0	0	0.6	0	0	0.6	0.4	0.5
BRLF1	91766	G	T	51	UK	0.00878378	39	25.7	1	1	0.7	Nonsynonymous	A377E	0.7	0.4	0.8	0.4	0.3	0.8	0.3	1	1	0.7	0.8	0.3	1	0.1	0.3	0.7	0	0.5	1	0.5	0	1	0.2	0.2	0.8	0.8	1
BRLF1	91779	G	A	51	UK	0.0192954	39	25.7	0.2	0.1	0	Nonsynonymous	P373S	0	0	0	0	0	0	0	0	0	0	0	0	0	0	0	0	0	0	0	0	0	0	0	0	0.1	0.1	0
BRLF1	92027	G	T	51	UK	5.91689e-05	39	25.7	0.6	0.7	0.1	Nonsynonymous	A290D	0	0	0.2	0	0	0	0	1	1	0	0	0	0.5	0	0	0.1	0	0	0.1	0	0	0.2	0	0	0.2	0.1	0.3
BRLF1	92078	C	A	51	UK	0.0135742	39	25.7	0	0	0.3	Nonsynonymous	R273M	0.1	0.6	0.2	0.4	0.7	0.3	0.6	0	0	0.5	0.2	0.8	0	0.9	0.7	0.1	0	0.5	0	0.5	1	0	0.6	0.8	0.2	0.2	0
BRLF1	92083	G	A	51	UK	0.0135742	39	25.7	0.6	0.7	0.3	Synonymous	-	0	0	0.3	0	0.2	0.2	0	1	1	0	0.2	0.7	0.5	0.5	0	0.1	0	0.5	0.1	0	1	0.2	0	0	0.3	0.2	0.3
BRLF1	92149	C	A	51	UK	0.0192954	39	25.7	0.1	0	0	Synonymous	-	0	0	0	0	0	0	0	0	0	0	0	0	0	0	0	0	0	0	0	0	0	0	0	0	0	0	0
BRLF1	92233	A	G	51	UK	0.00545093	39	25.7	0.1	0	0.5	Synonymous	-	0.6	0.6	0.4	0.5	0.7	0.4	0.7	0	0	0.5	0.2	0.8	0.4	0.9	0.6	0.4	0	0.5	0.3	0.2	1	0.3	0.6	0.8	0.4	0.3	0.2
BRLF1	92251	G	T	51	UK	0.0318099	39	25.7	0	0	0.3	Synonymous	-	0.4	0.5	0.4	0.1	0.5	0	0.6	0	0	0.5	0	0.1	0.4	0	0.6	0.4	0	0	0.3	0.5	0	0.3	0	0.8	0.2	0.2	0.2
BRLF1	92377	C	A	51	UK	7.34445e-05	39	25.7	0.6	0.7	0.1	Synonymous	-	0	0	0.2	0	0	0	0	1	1	0	0	0	0.5	0	0	0.1	0	0	0.2	0	0	0.3	0	0	0.2	0.1	0.3
BRLF1	92392	G	A	51	UK	0.0318099	39	25.7	0	0	0.3	Synonymous	-	0.6	0.5	0.4	0.1	0.5	0	0.7	0	0	0.5	0	0.1	0.4	0	0.6	0.4	0	0	0.3	0.2	0	0.3	0	0.8	0.2	0.3	0.2
BRLF1	92818	G	T	51	UK	0.00511828	39	25.7	0.6	0.7	0.2	Synonymous	-	0.4	0	0.3	0	0.2	0	0.1	1	1	0.3	0	0	0.6	0	0	0.4	0	0	0.2	0	0	0.5	0	0.3	0.3	0.1	0.5
BRLF1	91273	C	T	52	IT	2.42558e-06	37	21.3	1	1	0.2	Synonymous	-	0.3	0	0.4	0.4	0	0	0	0	0	0	0	0	0.4	0	0	0.3	0	0	0.5	0	0	0.3	0	0	0.3	0.2	0.2
BRLF1	91444	T	C	52	IT	5.86373e-05	37	21.3	1	1	0.3	Synonymous	-	0.3	0	0.6	0	0	0	0	1	1	0	0	0	0.9	0	0	0.4	0	0	0.4	0	0	0.6	0	0	0.4	0.3	0.5
BRLF1	91623	G	A	52	IT	0.0117045	37	21.3	0.2	0	0	Nonsynonymous	P425S	0	0	0	0	0	0	0	0	0	0	0	0	0.1	0	0	0	0	0	0	0	0	0	0	0	0	0	0
BRLF1	91684	G	T	52	IT	0.000442201	37	21.3	1	1	0.3	Synonymous	-	0.3	0	0.7	0.4	0	0.1	0	1	1	0	0	0.1	1	0	0	0.4	0	0	0.6	0	0	0.6	0	0	0.6	0.4	0.5
BRLF1	92233	A	G	52	IT	0.00749986	37	21.3	1	1	0.5	Synonymous	-	0.6	0.6	0.4	0.5	0.7	0.4	0.7	0	0	0.5	0.2	0.8	0.4	0.9	0.6	0.4	0	0.5	0.3	0.2	1	0.3	0.6	0.8	0.4	0.3	0.2
BRLF1	92251	G	T	52	IT	5.86373e-05	37	21.3	1	1	0.3	Synonymous	-	0.4	0.5	0.4	0.1	0.5	0	0.6	0	0	0.5	0	0.1	0.4	0	0.6	0.4	0	0	0.3	0.5	0	0.3	0	0.8	0.2	0.2	0.2
BRLF1	92392	G	A	52	IT	5.86373e-05	37	21.3	1	1	0.3	Synonymous	-	0.6	0.5	0.4	0.1	0.5	0	0.7	0	0	0.5	0	0.1	0.4	0	0.6	0.4	0	0	0.3	0.2	0	0.3	0	0.8	0.2	0.3	0.2
BRLF1	92623	A	G	52	IT	0.0258631	37	21.3	1	1	0.5	Synonymous	-	0.6	0.6	0.6	0.7	0.7	0.4	0.7	0	0	0.5	0.2	0.8	0.4	0.9	0.6	0.4	0	0.6	0.4	0.5	1	0.3	0.6	0.8	0.5	0.5	0.2
BRLF1	92220	C	A	72	GH	0.0109242	33	50	1	1	0	Nonsynonymous	A226S	0.1	0	0	0	0	0	0	0	0	0.3	0	0	0	0	0	0.1	0	0	0	0	0	0	0	0	0	0	0
BZLF1	90047	C	A	1	CH	4.8379e-10	75	16.4	1	0.7	0.3	Nonsynonymous	A205S	0.1	0.4	0.2	0.4	0.2	0.8	0.3	0	0	0.2	0.8	0.1	0.1	0.4	0.3	0.1	1	0.4	0.2	0.2	0	0.2	0.2	0.2	0.2	0.2	0.2
BZLF1	90159	T	A	1	CH	1.39846e-09	75	16.4	1	0.9	0.3	Nonsynonymous	Q195H	0.1	0.4	0.1	0.4	0.2	0.8	0.3	0	0	0.2	0.8	0.2	0	0.4	0.3	0.1	1	0.4	0.3	0.5	0	0.3	0.2	0.2	0.1	0.3	0.5
BZLF1	90380	T	A	1	CH	1.39846e-09	75	16.4	1	1	0.3	Nonsynonymous	Q163L	0.4	0.4	0.1	0.2	0.3	0.8	0.3	0	0	0.2	0.8	0.2	0	0.2	0.4	0.4	1	0.4	0.3	0.5	0	0.2	0.2	0.2	0.1	0.3	0.5
BZLF1	90390	G	T	1	CH	1.77417e-09	75	16.4	1	1	0.3	Synonymous	-	0.4	0.4	0.1	0.2	0.3	0.8	0.3	0	0	0.2	0.8	0.3	0	0.2	0.4	0.4	1	0.4	0.3	0.5	0	0.2	0.2	0.2	0.2	0.3	0.5
BZLF1	90394	G	A	1	CH	1.39846e-09	75	16.4	1	1	0.3	Synonymous	-	0.4	0.4	0.1	0.2	0.3	0.8	0.3	0	0	0.2	0.8	0.2	0	0.2	0.4	0.4	1	0.4	0.3	0.5	0	0.2	0.2	0.2	0.1	0.3	0.5
BZLF1	90413	A	G	1	CH	1.39846e-09	75	16.4	1	1	0.3	Nonsynonymous	V152A	0.4	0.4	0.1	0.2	0.3	0.8	0.3	0	0	0.2	0.8	0.2	0	0.2	0.4	0.4	1	0.4	0.3	0.5	0	0.3	0.2	0.2	0.1	0.3	0.5
BZLF1	90431	A	G	1	CH	2.38097e-06	75	16.4	1	1	0.5	Nonsynonymous	V146A	0.4	0.5	0.2	0.9	0.3	0.8	0.3	0	0	0.2	0.8	0.8	0.1	0.5	0.4	0.4	1	1	0.5	0.5	0	0.3	0.4	0.2	0.3	0.3	0.5
BZLF1	90455	C	T	1	CH	5.14433e-16	75	16.4	0.9	0.3	0.1	Nonsynonymous	G138E	0	0	0	0	0	0.7	0	0	0	0	0.8	0	0	0.2	0	0	0	0	0	0	0	0	0	0	0	0	0
BZLF1	90478	A	C	1	CH	5.14433e-16	75	16.4	0.9	0.3	0.1	Nonsynonymous	F130L	0	0	0	0	0	0.7	0	0	0	0	0.8	0	0	0.2	0	0	0	0	0	0	0	0	0	0	0	0	0
BZLF1	90498	T	G	1	CH	1.39846e-09	75	16.4	1	1	0.3	Nonsynonymous	T124P	0.4	0.4	0.1	0.2	0.3	0.8	0.3	0	0	0.2	0.8	0.2	0	0.2	0.4	0.4	1	0.4	0.3	0.5	0	0.3	0.2	0	0.1	0.3	0.5
BZLF1	90554	T	A	1	CH	1.3163e-15	75	16.4	0.9	0.3	0.1	Nonsynonymous	Q105L	0	0	0	0.1	0	0.7	0	0	0	0	0.8	0.1	0	0.2	0	0	0	0	0	0	0	0	0	0	0	0	0
BZLF1	90574	G	T	1	CH	1.50222e-09	75	16.4	1	1	0.3	Synonymous	-	0.4	0.4	0.1	0.3	0.3	0.8	0.3	0	0	0.2	0.8	0.2	0	0.2	0.4	0.4	1	0.4	0.3	0.5	0	0.2	0.2	0.2	0.1	0.3	0.5
BZLF1	90748	C	T	1	CH	1.77417e-09	75	16.4	1	1	0.3	Synonymous	-	0.4	0.4	0.1	0.3	0.3	0.8	0.3	0	0	0.2	0.8	0.2	0	0.2	0.4	0.4	1	0.5	0.3	0.5	0	0.3	0.2	0.2	0.1	0.3	0.5
BZLF1	90047	C	A	1	HK	0.00012404	82	8.2	1	0.7	0.3	Nonsynonymous	A205S	0.1	0.4	0.2	0.4	0.2	0.8	0.3	0	0	0.2	0.8	0.1	0.1	0.4	0.3	0.1	1	0.4	0.2	0.2	0	0.2	0.2	0.2	0.2	0.2	0.2
BZLF1	90159	T	A	1	HK	0.000129765	82	8.2	1	0.9	0.3	Nonsynonymous	Q195H	0.1	0.4	0.1	0.4	0.2	0.8	0.3	0	0	0.2	0.8	0.2	0	0.4	0.3	0.1	1	0.4	0.3	0.5	0	0.3	0.2	0.2	0.1	0.3	0.5
BZLF1	90380	T	A	1	HK	0.000129765	82	8.2	1	1	0.3	Nonsynonymous	Q163L	0.4	0.4	0.1	0.2	0.3	0.8	0.3	0	0	0.2	0.8	0.2	0	0.2	0.4	0.4	1	0.4	0.3	0.5	0	0.2	0.2	0.2	0.1	0.3	0.5
BZLF1	90390	G	T	1	HK	0.000129765	82	8.2	1	1	0.3	Synonymous	-	0.4	0.4	0.1	0.2	0.3	0.8	0.3	0	0	0.2	0.8	0.3	0	0.2	0.4	0.4	1	0.4	0.3	0.5	0	0.2	0.2	0.2	0.2	0.3	0.5
BZLF1	90394	G	A	1	HK	0.000129765	82	8.2	1	1	0.3	Synonymous	-	0.4	0.4	0.1	0.2	0.3	0.8	0.3	0	0	0.2	0.8	0.2	0	0.2	0.4	0.4	1	0.4	0.3	0.5	0	0.2	0.2	0.2	0.1	0.3	0.5
BZLF1	90413	A	G	1	HK	0.000129765	82	8.2	1	1	0.3	Nonsynonymous	V152A	0.4	0.4	0.1	0.2	0.3	0.8	0.3	0	0	0.2	0.8	0.2	0	0.2	0.4	0.4	1	0.4	0.3	0.5	0	0.3	0.2	0.2	0.1	0.3	0.5
BZLF1	90431	A	G	1	HK	0.00401406	82	8.2	1	1	0.5	Nonsynonymous	V146A	0.4	0.5	0.2	0.9	0.3	0.8	0.3	0	0	0.2	0.8	0.8	0.1	0.5	0.4	0.4	1	1	0.5	0.5	0	0.3	0.4	0.2	0.3	0.3	0.5
BZLF1	90455	C	T	1	HK	2.62919e-09	82	8.2	1	0.3	0.1	Nonsynonymous	G138E	0	0	0	0	0	0.7	0	0	0	0	0.8	0	0	0.2	0	0	0	0	0	0	0	0	0	0	0	0	0
BZLF1	90478	A	C	1	HK	2.62919e-09	82	8.2	1	0.3	0.1	Nonsynonymous	F130L	0	0	0	0	0	0.7	0	0	0	0	0.8	0	0	0.2	0	0	0	0	0	0	0	0	0	0	0	0	0
BZLF1	90498	T	G	1	HK	0.000129765	82	8.2	1	1	0.3	Nonsynonymous	T124P	0.4	0.4	0.1	0.2	0.3	0.8	0.3	0	0	0.2	0.8	0.2	0	0.2	0.4	0.4	1	0.4	0.3	0.5	0	0.3	0.2	0	0.1	0.3	0.5
BZLF1	90554	T	A	1	HK	3.35317e-09	82	8.2	1	0.3	0.1	Nonsynonymous	Q105L	0	0	0	0.1	0	0.7	0	0	0	0	0.8	0.1	0	0.2	0	0	0	0	0	0	0	0	0	0	0	0	0
BZLF1	90574	G	T	1	HK	0.000129765	82	8.2	1	1	0.3	Synonymous	-	0.4	0.4	0.1	0.3	0.3	0.8	0.3	0	0	0.2	0.8	0.2	0	0.2	0.4	0.4	1	0.4	0.3	0.5	0	0.2	0.2	0.2	0.1	0.3	0.5
BZLF1	90748	C	T	1	HK	0.000129765	82	8.2	1	1	0.3	Synonymous	-	0.4	0.4	0.1	0.3	0.3	0.8	0.3	0	0	0.2	0.8	0.2	0	0.2	0.4	0.4	1	0.5	0.3	0.5	0	0.3	0.2	0.2	0.1	0.3	0.5
BZLF1	90684	T	G	105	JP	8.55885e-06	30	100	1	1	0	Nonsynonymous	T62P	0	0	0	0	0	0	0	0	0	0	0	0	0	0.3	0	0	0	0	0	0	0	0	0	0	0	0	0
BZLF1	90047	C	A	122	IN	0.0204904	63	50	0	0.2	0.3	Nonsynonymous	A205S	0.1	0.4	0.2	0.4	0.2	0.8	0.3	0	0	0.2	0.8	0.1	0.1	0.4	0.3	0.1	1	0.4	0.2	0.2	0	0.2	0.2	0.2	0.2	0.2	0.2
BZLF1	90159	T	A	122	IN	0.0124306	63	50	0	0.1	0.3	Nonsynonymous	Q195H	0.1	0.4	0.1	0.4	0.2	0.8	0.3	0	0	0.2	0.8	0.2	0	0.4	0.3	0.1	1	0.4	0.3	0.5	0	0.3	0.2	0.2	0.1	0.3	0.5
BZLF1	90380	T	A	122	IN	0.0124306	63	50	0	0	0.3	Nonsynonymous	Q163L	0.4	0.4	0.1	0.2	0.3	0.8	0.3	0	0	0.2	0.8	0.2	0	0.2	0.4	0.4	1	0.4	0.3	0.5	0	0.2	0.2	0.2	0.1	0.3	0.5
BZLF1	90394	G	A	122	IN	0.0124306	63	50	0	0	0.3	Synonymous	-	0.4	0.4	0.1	0.2	0.3	0.8	0.3	0	0	0.2	0.8	0.2	0	0.2	0.4	0.4	1	0.4	0.3	0.5	0	0.2	0.2	0.2	0.1	0.3	0.5
BZLF1	90413	A	G	122	IN	0.0124306	63	50	0	0	0.3	Nonsynonymous	V152A	0.4	0.4	0.1	0.2	0.3	0.8	0.3	0	0	0.2	0.8	0.2	0	0.2	0.4	0.4	1	0.4	0.3	0.5	0	0.3	0.2	0.2	0.1	0.3	0.5
BZLF1	90423	G	T	122	IN	0.00376589	63	50	0.2	0.1	0	Nonsynonymous	P149T	0	0	0	0	0	0	0	0	0	0	0	0.1	0	0	0	0	0	0	0	0	0	0	0	0	0	0	0
BZLF1	90431	A	G	122	IN	1.79337e-05	63	50	1	1	0.5	Nonsynonymous	V146A	0.4	0.5	0.2	0.9	0.3	0.8	0.3	0	0	0.2	0.8	0.8	0.1	0.5	0.4	0.4	1	1	0.5	0.5	0	0.3	0.4	0.2	0.3	0.3	0.5
BZLF1	90483	C	T	122	IN	0.020051	63	50	0.2	0.2	0	Nonsynonymous	V129M	0	0.1	0	0.2	0	0	0	0	0	0	0	0.1	0	0	0	0	0	0	0	0	0	0	0	0	0	0	0
BZLF1	90498	T	G	122	IN	0.0124306	63	50	0	0	0.3	Nonsynonymous	T124P	0.4	0.4	0.1	0.2	0.3	0.8	0.3	0	0	0.2	0.8	0.2	0	0.2	0.4	0.4	1	0.4	0.3	0.5	0	0.3	0.2	0	0.1	0.3	0.5
BZLF1	90536	C	T	122	IN	2.2677e-19	63	50	1	0.9	0.1	Nonsynonymous	G111E	0	0.1	0	0.1	0	0	0	0	0	0	0	0.6	0	0.2	0	0	0	0.6	0	0	0	0	0.2	0	0	0	0
BZLF1	90574	G	T	122	IN	0.0124306	63	50	0	0	0.3	Synonymous	-	0.4	0.4	0.1	0.3	0.3	0.8	0.3	0	0	0.2	0.8	0.2	0	0.2	0.4	0.4	1	0.4	0.3	0.5	0	0.2	0.2	0.2	0.1	0.3	0.5
BZLF1	90589	C	A	122	IN	8.23009e-21	63	50	0.8	0.4	0	Nonsynonymous	Q93H	0	0	0	0	0	0	0	0	0	0	0	0.5	0	0	0	0	0	0	0	0	0	0	0	0	0	0	0
BZLF1	90594	G	A	122	IN	7.20085e-20	63	50	1	0.9	0.1	Nonsynonymous	P92S	0	0	0	0	0	0	0	0	0	0	0	0.6	0	0.2	0	0	0	0.6	0	0	0	0	0.2	0	0	0	0
BZLF1	90698	G	T	122	IN	0.00376589	63	50	0.2	0.1	0	Nonsynonymous	P57Q	0	0	0	0	0	0	0	0	0	0	0	0.1	0	0	0	0	0	0	0	0	0	0	0	0	0	0	0
BZLF1	90748	C	T	122	IN	0.0124306	63	50	0	0	0.3	Synonymous	-	0.4	0.4	0.1	0.3	0.3	0.8	0.3	0	0	0.2	0.8	0.2	0	0.2	0.4	0.4	1	0.5	0.3	0.5	0	0.3	0.2	0.2	0.1	0.3	0.5
BZLF1	90426	G	T	122	PN	1.59348e-10	64	20.6	0.9	0.2	0	Nonsynonymous	Q148K	0	0	0	0	0	0	0	0	0	0	0	0	0	0	0	0	0	0.5	0	0	0	0	0	0	0	0	0
BZLF1	90536	C	T	122	PN	5.05032e-07	64	20.6	1	0.9	0.1	Nonsynonymous	G111E	0	0.1	0	0.1	0	0	0	0	0	0	0	0.6	0	0.2	0	0	0	0.6	0	0	0	0	0.2	0	0	0	0
BZLF1	90594	G	A	122	PN	4.58194e-07	64	20.6	1	0.9	0.1	Nonsynonymous	P92S	0	0	0	0	0	0	0	0	0	0	0	0.6	0	0.2	0	0	0	0.6	0	0	0	0	0.2	0	0	0	0
BZLF1	90024	G	T	124	BO	0.00170226	45	22.7	0.4	0.1	0	Nonsynonymous	D212E	0	0	0	0.2	0	0	0	0	0	0	0	0	0	0	0	0	0	0	0	0	0	0	0	0	0	0	0
BZLF1	90386	T	C	124	BO	0.00435278	45	22.7	0.4	0.1	0	Nonsynonymous	K161R	0	0	0	0.3	0	0	0	0	0	0	0	0	0	0	0	0	0	0	0	0	0	0	0	0	0	0	0
BZLF1	90409	A	G	124	BO	9.13585e-06	45	22.7	1	0.9	0.1	Synonymous	-	0	0	0.2	0.5	0	0	0	0	0	0	0	0	0.1	0	0	0	0	0	0.2	0	0	0	0	0	0.1	0.1	0
BZLF1	90465	C	T	124	BO	3.83875e-05	45	22.7	1	0.9	0.1	Nonsynonymous	A135T	0.1	0	0.2	0.6	0.2	0	0.1	0	0	0	0	0	0.1	0	0.1	0	0	0	0.2	0.2	0	0	0	0	0.1	0.1	0
BZLF1	90595	T	G	124	BO	2.82844e-08	45	22.7	1	0.2	0	Synonymous	-	0	0.1	0	0.5	0	0	0	0	0	0	0	0	0	0	0	0	0	0	0	0	0	0	0	0	0	0	0
BZLF1	90687	G	T	124	BO	3.30927e-05	45	22.7	1	1	0.1	Nonsynonymous	L61I	0.3	0	0.2	0.5	0	0	0	0	0	0	0	0	0.1	0.1	0	0.1	0	0	0.2	0	0	0	0	0	0.2	0.1	0
BZLF1	90699	G	A	124	BO	9.13585e-06	45	22.7	1	1	0.1	Nonsynonymous	P57S	0	0	0.2	0.5	0	0	0	0	0	0	0	0	0.1	0	0	0	0	0	0.2	0	0	0	0	0	0.1	0.1	0
EBER-1	6770	G	A	1	BO	1.11954e-06	33	100	1	1	0	Synonymous	-	0	0	0	0.3	0	0	0	0	0	0	0	0	0	0	0	0	0	0	0	0	0	0	0	0	0	0	0
EBER-1	6680	T	C	160	IN	0.00039072	7	66.7	1	1	0	Synonymous	-	0	0	0	0	0	0	0	0	0	0	0	0.1	0	0	0	0	0	0	0	0	0	0	0	0	0	0	0
EBER-1	6734	T	G	167	IN	1.11954e-05	11	75	1	1	0	Synonymous	-	0	0	0	0	0.2	0	0	0	0	0	0	0.1	0	0	0	0	0	0.1	0	0	0	0	0	0	0	0	0
EBER-1	6648	A	T	174	PN	1.11954e-06	27	100	1	1	0	Synonymous	-	0	0	0	0	0	0	0	0	0	0	0	0	0	0	0	0	0	0.3	0	0	0	0	0	0	0	0	0
EBER-2	6987	C	G	50	AR	7.49251e-06	38	42.9	1	0.6	0	Synonymous	-	0	0.4	0	0	0.2	0	0	0	0	0	0	0	0	0	0	0	0	0	0	0	0	0	0	0	0	0	0
EBER-2	6988	A	C	50	AR	7.49251e-06	38	42.9	1	0.6	0	Synonymous	-	0	0.4	0	0	0.2	0	0	0	0	0	0	0	0	0	0	0	0	0	0	0	0	0	0	0	0	0	0
EBER-2	7013	C	A	53	WG	0.00262238	14	100	0.5	0.5	0	Synonymous	-	0	0	0	0	0	0	0	0	0	0	0	0	0	0	0	0	0	0	0	0	0	0	0	0	0	0	0.1
EBNA-1	95678	C	A	75	BO	0.000148258	27	100	1	1	0	Nonsynonymous	P6Q	0	0	NA	0.3	0	0	0	0	NA	0	0	0	0	0.1	0	0	0	0	0	0	NA	0	0	0	0	0	0
EBNA-1	95846	C	T	75	BO	0.00105263	27	100	0.7	0.7	0	Nonsynonymous	S62L	0	0	NA	0.2	0	0	0	0	NA	0	0	0	0	0	0	0	0	0	0	0	NA	0	0	0	0	0	0
EBNA-1	96775	A	G	75	BO	0.00105263	27	100	0.7	0.7	0	Nonsynonymous	R372G	0	0	NA	0.2	0	0	0	0	NA	0	0	0	0	0	0	0	0	0	0	0	NA	0	0	0	0	0	0
EBNA-1	96900	T	A	75	BO	0.000432419	27	100	1	1	0	Nonsynonymous	D413E	0	0	NA	0.6	0	0	0	0	NA	0	0	0	0	0	0	0	0	0	0	0	NA	0	0	0	0	0	0
EBNA-1	96943	G	C	75	BO	0.00105263	27	100	0.7	0.7	0	Nonsynonymous	D428H	0	0	NA	0.2	0	0	0	0	NA	0	0	0	0	0	0	0	0	0	0	0	NA	0	0	0	0	0	0
EBNA-1	97111	G	A	75	BO	0.000432419	27	100	1	1	0	Nonsynonymous	G484S	0	0	NA	0.6	0	0	0	0	NA	0	0	0	0	0	0	0	0	0	0	0	NA	0	0	0	0	0	0
EBNA-1	97134	G	A	75	BO	0.00105263	27	100	0.7	0.7	0	Synonymous	-	0	0	NA	0.2	0	0	0	0	NA	0	0	0	0	0	0	0	0	0	0	0	NA	0	0	0	0	0	0
EBNA-1	97247	C	A	75	BO	0.00105263	27	100	1	1	0	Nonsynonymous	P529Q	0	0	NA	0.5	0	0	0	0	NA	0	0	0	0	0	0	0	0	0	0	0	NA	0.1	0	0	0	0	0.1
EBNA-1	97394	C	G	75	BO	0.000778354	27	100	1	1	0	Nonsynonymous	A578G	0	0.1	NA	0.6	0	0	0	0	NA	0	0	0	0	0.1	0	0	0	0	0	0	NA	0	0	0	0	0	0
EBNA-1	97578	G	A	75	BO	0.00105263	27	100	0.7	0.7	0	Synonymous	-	0	0	NA	0.2	0	0	0	0	NA	0	0	0	0	0	0	0	0	0	0	0	NA	0	0	0	0	0	0
EBNA-1	95676	G	A	76	IT	0.00159787	37	29.4	1	1	0.4	Synonymous	-	0.3	0.2	NA	0	0.2	0	0.1	1	NA	0.2	0	0.1	1	0	0	0.7	0	0	0.6	0.2	NA	0.7	0.2	0	0.4	0.4	0.6
EBNA-1	95733	A	C	76	IT	0.00159787	37	29.4	1	1	0.4	Nonsynonymous	E24D	0.5	0.2	NA	0	0.2	0.1	0.1	1	NA	0.2	0	0.1	1	0	0	0.7	0	0	0.6	0.2	NA	0.7	0.2	0	0.4	0.4	0.6
EBNA-1	95740	G	A	76	IT	0.0016086	37	29.4	1	1	0.4	Nonsynonymous	G27S	0.3	0.2	NA	0	0.2	0.1	0.1	1	NA	0.2	0	0.1	1	0	0	0.7	0	0.4	0.6	0.2	NA	0.7	0.2	0	0.4	0.4	0.6
EBNA-1	96946	G	A	76	IT	0.00958503	37	29.4	1	1	0.5	Nonsynonymous	V429M	0.7	0.3	NA	0.1	0.5	0.2	0.4	1	NA	0.7	0	0.2	1	0	0.3	1	1	0.3	0.6	0.5	NA	0.6	0	0.7	0.6	0.6	0.5
EBNA-1	97135	A	T	76	IT	0.041074	37	29.4	1	1	0.5	Nonsynonymous	S492C	1	0.8	NA	0.3	0.8	0.2	1	1	NA	1	0	0.2	1	0	1	1	1	0.3	0.6	0.8	NA	0.6	0	1	0.6	0.6	0.5
EBNA-1	97166	C	A	76	IT	0.041074	37	29.4	0	0	0.5	Nonsynonymous	T502N	0.7	0.7	NA	1	0.8	0.8	0.9	0	NA	1	1	0.8	0	1	0.7	0.3	1	0.7	0	0.5	NA	0.1	1	0.8	0.2	0.2	0.1
EBNA-1	97382	T	G	76	IT	0.041074	37	29.4	1	1	0.6	Nonsynonymous	V574G	1	0.8	NA	0.3	0.8	0.2	1	1	NA	1	0	0.2	1	0	1	1	1	0.3	0.6	0.8	NA	0.6	0	1	0.6	0.6	0.5
EBNA-1	97414	A	C	76	IT	0.041074	37	29.4	1	1	0.5	Nonsynonymous	T585P	1	0.8	NA	0.3	0.8	0.2	1	1	NA	1	0	0.2	1	0	1	1	1	0.3	0.6	0.8	NA	0.6	0	1	0.6	0.6	0.5
EBNA-1	97445	T	C	76	IT	0.00159787	37	29.4	1	1	0.4	Nonsynonymous	V595A	0.2	0.2	NA	0	0.2	0.2	0.1	1	NA	0	0	0.1	1	0	0.3	0.3	0	0	0.6	0.2	NA	0.5	0	0.2	0.5	0.4	0.6
EBNA-1	95676	G	A	79	IT	1.20957e-05	52	43.8	1	1	0.4	Synonymous	-	0.3	0.2	NA	0	0.2	0	0.1	1	NA	0.2	0	0.1	1	0	0	0.7	0	0	0.6	0.2	NA	0.7	0.2	0	0.4	0.4	0.6
EBNA-1	95707	G	C	79	IT	0.0108935	52	43.8	1	1	0.6	Nonsynonymous	E16Q	0.3	0.3	NA	0.7	0.3	0.9	0.1	1	NA	0.2	1	0.9	1	0.5	0.3	0.7	0	0.5	0.6	0.2	NA	0.7	1	0.2	0.6	0.4	0.6
EBNA-1	95714	G	A	79	IT	0.0108935	52	43.8	1	1	0.6	Nonsynonymous	G18E	0.3	0.3	NA	0.7	0.3	0.9	0.1	1	NA	0.2	1	0.9	1	0.5	0.3	0.7	0	0.5	0.6	0.2	NA	0.7	1	0.2	0.6	0.4	0.6
EBNA-1	95733	A	C	79	IT	1.29021e-05	52	43.8	1	1	0.4	Nonsynonymous	E24D	0.5	0.2	NA	0	0.2	0.1	0.1	1	NA	0.2	0	0.1	1	0	0	0.7	0	0	0.6	0.2	NA	0.7	0.2	0	0.4	0.4	0.6
EBNA-1	95740	G	A	79	IT	1.63755e-05	52	43.8	1	1	0.4	Nonsynonymous	G27S	0.3	0.2	NA	0	0.2	0.1	0.1	1	NA	0.2	0	0.1	1	0	0	0.7	0	0.4	0.6	0.2	NA	0.7	0.2	0	0.4	0.4	0.6
EBNA-1	95769	T	G	79	IT	0.0108935	52	43.8	1	1	0.6	Synonymous	-	0.3	0.3	NA	0.7	0.3	0.9	0.1	1	NA	0.2	1	0.9	1	0.5	0.3	0.7	0	0.5	0.6	0.2	NA	0.7	1	0.2	0.6	0.4	0.6
EBNA-1	95829	C	T	79	IT	0.0108935	52	43.8	1	1	0.6	Synonymous	-	0.3	0.2	NA	0.3	0.3	0.9	0.1	1	NA	0.2	1	0.9	1	0.5	0.3	0.7	0	0.5	0.6	0.2	NA	0.7	1	0.2	0.6	0.4	0.6
EBNA-1	95870	T	C	79	IT	2.87862e-13	52	43.8	1	1	0.1	Nonsynonymous	V70A	0	0	NA	0	0	0	0	1	NA	0	0	0	0.5	0	0	0.2	0	0	0.1	0	NA	0.1	0	0	0.2	0.1	0.1
EBNA-1	95882	A	C	79	IT	2.87862e-13	52	43.8	1	1	0.1	Nonsynonymous	Q74P	0	0	NA	0	0	0	0	1	NA	0	0	0	0.5	0	0.3	0.2	0	0	0.1	0	NA	0.1	0	0	0.2	0.1	0.1
EBNA-1	95914	A	G	79	IT	0.0108935	52	43.8	1	1	0.6	Nonsynonymous	T85A	0.3	0.3	NA	0.6	0.3	0.9	0.1	1	NA	0.2	1	0.9	1	0.5	0.3	0.7	0	0.5	0.6	0.2	NA	0.7	1	0.2	0.6	0.4	0.6
EBNA-1	96684	T	C	79	IT	0.0108935	52	43.8	0	0.1	0.4	Synonymous	-	0	0.1	NA	0.5	0.2	0.8	0	0	NA	0	1	0.9	0	0.5	0	0	0	0.5	0.4	0.2	NA	0.4	1	0	0.4	0.3	0.5
EBNA-1	96914	A	T	79	IT	0.0449511	52	43.8	0	0	0.3	Nonsynonymous	H418L	0	0.1	NA	0.7	0.2	0.8	0	0	NA	0	1	0.8	0	1	0	0	0	0.7	0	0	NA	0.2	1	0	0.2	0.1	0.1
EBNA-1	96946	G	A	79	IT	0.00024587	52	43.8	1	1	0.5	Nonsynonymous	V429M	0.7	0.3	NA	0.1	0.5	0.2	0.4	1	NA	0.7	0	0.2	1	0	0.3	1	1	0.3	0.6	0.5	NA	0.6	0	0.7	0.6	0.6	0.5
EBNA-1	96976	G	A	79	IT	0.0108935	52	43.8	0	0	0.4	Nonsynonymous	A439T	0	0.2	NA	0.7	0.2	0.8	0	0	NA	0	1	0.3	0	1	0	0	0	0.7	0.4	0.2	NA	0.4	1	0	0.3	0.2	0.5
EBNA-1	97121	C	T	79	IT	0.0108935	52	43.8	0	0	0.4	Nonsynonymous	A487V	0.7	0.6	NA	0.3	0.8	0.8	0.8	0	NA	1	1	0.8	0	1	0.7	0.3	1	0.2	0	0.5	NA	0	1	0.8	0.2	0.2	0
EBNA-1	97135	A	T	79	IT	0.0025916	52	43.8	1	1	0.5	Nonsynonymous	S492C	1	0.8	NA	0.3	0.8	0.2	1	1	NA	1	0	0.2	1	0	1	1	1	0.3	0.6	0.8	NA	0.6	0	1	0.6	0.6	0.5
EBNA-1	97166	C	A	79	IT	0.00175622	52	43.8	0	0	0.5	Nonsynonymous	T502N	0.7	0.7	NA	1	0.8	0.8	0.9	0	NA	1	1	0.8	0	1	0.7	0.3	1	0.7	0	0.5	NA	0.1	1	0.8	0.2	0.2	0.1
EBNA-1	97382	T	G	79	IT	0.00469754	52	43.8	1	1	0.6	Nonsynonymous	V574G	1	0.8	NA	0.3	0.8	0.2	1	1	NA	1	0	0.2	1	0	1	1	1	0.3	0.6	0.8	NA	0.6	0	1	0.6	0.6	0.5
EBNA-1	97414	A	C	79	IT	0.0025916	52	43.8	1	1	0.5	Nonsynonymous	T585P	1	0.8	NA	0.3	0.8	0.2	1	1	NA	1	0	0.2	1	0	1	1	1	0.3	0.6	0.8	NA	0.6	0	1	0.6	0.6	0.5
EBNA-1	97445	T	C	79	IT	1.20228e-05	52	43.8	1	0.9	0.4	Nonsynonymous	V595A	0.2	0.2	NA	0	0.2	0.2	0.1	1	NA	0	0	0.1	1	0	0.3	0.3	0	0	0.6	0.2	NA	0.5	0	0.2	0.5	0.4	0.6
EBNA-1	95676	G	A	80	WG	0.00450083	30	50	1	1	0.4	Synonymous	-	0.3	0.2	NA	0	0.2	0	0.1	1	NA	0.2	0	0.1	1	0	0	0.7	0	0	0.6	0.2	NA	0.7	0.2	0	0.4	0.4	0.6
EBNA-1	95733	A	C	80	WG	0.00450083	30	50	1	1	0.4	Nonsynonymous	E24D	0.5	0.2	NA	0	0.2	0.1	0.1	1	NA	0.2	0	0.1	1	0	0	0.7	0	0	0.6	0.2	NA	0.7	0.2	0	0.4	0.4	0.6
EBNA-1	95740	G	A	80	WG	0.00450083	30	50	1	1	0.4	Nonsynonymous	G27S	0.3	0.2	NA	0	0.2	0.1	0.1	1	NA	0.2	0	0.1	1	0	0	0.7	0	0.4	0.6	0.2	NA	0.7	0.2	0	0.4	0.4	0.6
EBNA-1	95757	A	G	80	WG	0.0210526	30	50	0.2	0.1	0	Synonymous	-	0	0	NA	0	0	0	0	0	NA	0	0	0	0	0	0	0	0	0	0	0	NA	0	0	0	0	0	0.1
EBNA-1	96946	G	A	80	WG	0.0210526	30	50	1	1	0.5	Nonsynonymous	V429M	0.7	0.3	NA	0.1	0.5	0.2	0.4	1	NA	0.7	0	0.2	1	0	0.3	1	1	0.3	0.6	0.5	NA	0.6	0	0.7	0.6	0.6	0.5
EBNA-1	97445	T	C	80	WG	0.00450083	30	50	1	1	0.4	Nonsynonymous	V595A	0.2	0.2	NA	0	0.2	0.2	0.1	1	NA	0	0	0.1	1	0	0.3	0.3	0	0	0.6	0.2	NA	0.5	0	0.2	0.5	0.4	0.6
EBNA-1	97324	A	T	84	NAF	0.0105263	33	66.7	1	1	0	Nonsynonymous	R555W	0.2	0	NA	0	0	0	0	0	NA	0	0	0	0	0	0	0.3	0	0	0	0	NA	0	0	0	0	0	0
EBNA-1	95919	C	T	86	PN	0.0315048	30	30	0.7	0.2	0	Synonymous	-	0	0	NA	0	0	0	0	0	NA	0	0	0	0	0	0	0	0	0.2	0	0	NA	0	0	0	0	0	0
EBNA-1	95707	G	C	88	CO	0.0008043	91	20.8	0	0	0.6	Nonsynonymous	E16Q	0.3	0.3	NA	0.7	0.3	0.9	0.1	1	NA	0.2	1	0.9	1	0.5	0.3	0.7	0	0.5	0.6	0.2	NA	0.7	1	0.2	0.6	0.4	0.6
EBNA-1	95714	G	A	88	CO	0.0008043	91	20.8	0	0	0.6	Nonsynonymous	G18E	0.3	0.3	NA	0.7	0.3	0.9	0.1	1	NA	0.2	1	0.9	1	0.5	0.3	0.7	0	0.5	0.6	0.2	NA	0.7	1	0.2	0.6	0.4	0.6
EBNA-1	95769	T	G	88	CO	0.0008043	91	20.8	0	0	0.6	Synonymous	-	0.3	0.3	NA	0.7	0.3	0.9	0.1	1	NA	0.2	1	0.9	1	0.5	0.3	0.7	0	0.5	0.6	0.2	NA	0.7	1	0.2	0.6	0.4	0.6
EBNA-1	95829	C	T	88	CO	0.00114633	91	20.8	0	0	0.6	Synonymous	-	0.3	0.2	NA	0.3	0.3	0.9	0.1	1	NA	0.2	1	0.9	1	0.5	0.3	0.7	0	0.5	0.6	0.2	NA	0.7	1	0.2	0.6	0.4	0.6
EBNA-1	95914	A	G	88	CO	0.0008043	91	20.8	0	0	0.6	Nonsynonymous	T85A	0.3	0.3	NA	0.6	0.3	0.9	0.1	1	NA	0.2	1	0.9	1	0.5	0.3	0.7	0	0.5	0.6	0.2	NA	0.7	1	0.2	0.6	0.4	0.6
EBNA-1	96792	A	T	88	CO	0.000309167	91	20.8	0.3	0.5	0.9	Synonymous	-	0.7	0.6	NA	0.8	0.7	1	0.4	1	NA	0.7	1	1	1	1	0.3	1	1	1	1	0.8	NA	1	1	0.7	0.9	0.8	1
EBNA-1	97072	C	G	88	CO	8.5345e-07	91	20.8	1	1	0.2	Nonsynonymous	Q471E	0.7	0.6	NA	0.4	0.7	0	0.9	0	NA	1	0	0	0	0	0.7	0.3	1	0	0	0.5	NA	0	0	0.8	0	0.2	0
EBNA-1	97085	A	G	88	CO	0.000144959	91	20.8	0.7	0.5	0.1	Nonsynonymous	N475S	0.3	0.4	NA	0.2	0.3	0	0.6	0	NA	0.5	0	0	0	0	0.7	0	0	0	0	0.2	NA	0	0	0.3	0	0	0
EBNA-1	97121	C	T	88	CO	0.0208097	91	20.8	0.9	1	0.4	Nonsynonymous	A487V	0.7	0.6	NA	0.3	0.8	0.8	0.8	0	NA	1	1	0.8	0	1	0.7	0.3	1	0.2	0	0.5	NA	0	1	0.8	0.2	0.2	0
EBNA-1	97135	A	T	88	CO	0.0246444	91	20.8	1	1	0.5	Nonsynonymous	S492C	1	0.8	NA	0.3	0.8	0.2	1	1	NA	1	0	0.2	1	0	1	1	1	0.3	0.6	0.8	NA	0.6	0	1	0.6	0.6	0.5
EBNA-1	97161	A	T	88	CO	8.5345e-07	91	20.8	1	1	0.2	Nonsynonymous	E500D	0.7	0.6	NA	0.3	0.7	0	0.9	0	NA	1	0	0	0	0	0.7	0.3	1	0	0	0.5	NA	0	0	0.8	0.1	0.2	0
EBNA-1	97166	C	A	88	CO	0.00821458	91	20.8	1	1	0.5	Nonsynonymous	T502N	0.7	0.7	NA	1	0.8	0.8	0.9	0	NA	1	1	0.8	0	1	0.7	0.3	1	0.7	0	0.5	NA	0.1	1	0.8	0.2	0.2	0.1
EBNA-1	97382	T	G	88	CO	0.0246444	91	20.8	1	1	0.6	Nonsynonymous	V574G	1	0.8	NA	0.3	0.8	0.2	1	1	NA	1	0	0.2	1	0	1	1	1	0.3	0.6	0.8	NA	0.6	0	1	0.6	0.6	0.5
EBNA-1	97405	C	T	88	CO	0.0246444	91	20.8	0.3	0.1	0	Nonsynonymous	L582F	0	0	NA	0.2	0	0	0.3	0	NA	0	0	0	0	0	0.3	0	0	0	0	0	NA	0	0	0.5	0	0	0
EBNA-1	97414	A	C	88	CO	0.0246444	91	20.8	1	1	0.5	Nonsynonymous	T585P	1	0.8	NA	0.3	0.8	0.2	1	1	NA	1	0	0.2	1	0	1	1	1	0.3	0.6	0.8	NA	0.6	0	1	0.6	0.6	0.5
EBNA-1	97064	A	G	88	GH	0.0142804	83	10.4	0.6	0.2	0	Nonsynonymous	H468R	0.2	0	NA	0	0.2	0	0	0	NA	0.5	0	0	0	0	0	0.2	1	0	0	0	NA	0	0	0	0	0.1	0
EBNA-1	97072	C	G	88	GH	0.00984021	83	10.4	1	1	0.2	Nonsynonymous	Q471E	0.7	0.6	NA	0.4	0.7	0	0.9	0	NA	1	0	0	0	0	0.7	0.3	1	0	0	0.5	NA	0	0	0.8	0	0.2	0
EBNA-1	97161	A	T	88	GH	0.00984021	83	10.4	1	1	0.2	Nonsynonymous	E500D	0.7	0.6	NA	0.3	0.7	0	0.9	0	NA	1	0	0	0	0	0.7	0.3	1	0	0	0.5	NA	0	0	0.8	0.1	0.2	0
EBNA-1	97072	C	G	88	UG	0.00984021	83	10.4	1	1	0.2	Nonsynonymous	Q471E	0.7	0.6	NA	0.4	0.7	0	0.9	0	NA	1	0	0	0	0	0.7	0.3	1	0	0	0.5	NA	0	0	0.8	0	0.2	0
EBNA-1	97161	A	T	88	UG	0.00984021	83	10.4	1	1	0.2	Nonsynonymous	E500D	0.7	0.6	NA	0.3	0.7	0	0.9	0	NA	1	0	0	0	0	0.7	0.3	1	0	0	0.5	NA	0	0	0.8	0.1	0.2	0
EBNA-2_type1	36617	T	G	122	IT	1.52688e-08	30	38.1	1	1	0.1	Synonymous	-	0.4	0	0	0	0	0	0	0	0	0	0	0	0.3	0	0.1	0.4	NA	0	0.1	0	0	0.2	0	0	0.1	0	0.2
EBNA-2_type1	36807	C	T	122	IT	1.0139e-08	30	38.1	1	1	0.1	Nonsynonymous	P198S	0.4	0	0	0	0	0	0	0	0	0	0	0	0.3	0	0	0.4	NA	0	0.1	0	0	0.2	0	0	0	0	0.2
EBNA-2_type1	36923	C	T	122	IT	1.32773e-08	30	38.1	1	1	0.1	Synonymous	-	0.4	0	0	0	0	0	0	0	0	0	0	0	0.3	0	0	0.4	NA	0	0.1	0	0	0.2	0	0	0	0	0.2
EBNA-2_type1	37015	C	T	122	IT	1.0139e-08	30	38.1	1	1	0.1	Nonsynonymous	T267I	0.4	0	0	0	0	0	0	0	0	0	0	0	0.3	0	0	0.4	NA	0	0.1	0	0	0.2	0	0	0	0	0.2
EBNA-2_type1	37156	T	C	122	IT	1.52688e-08	30	38.1	1	1	0.1	Nonsynonymous	L314S	0.4	0	0	0	0	0	0	0	0	0	0	0	0.3	0	0.1	0.4	NA	0	0.1	0	0	0.2	0	0	0.1	0	0.2
EBNA-2_type1	37178	A	C	122	IT	1.0139e-08	30	38.1	1	1	0.1	Synonymous	-	0.4	0	0	0	0	0	0	0	0	0	0	0	0.3	0	0	0.4	NA	0	0.1	0	0	0.2	0	0	0	0	0.2
EBNA-2_type1	37505	C	T	122	IT	1.0139e-08	30	38.1	1	1	0.1	Synonymous	-	0.4	0	0	0	0	0	0	0	0	0	0	0	0.3	0	0	0.4	NA	0	0.1	0	0	0.2	0	0	0	0	0.2
EBNA-2_type1	37647	C	T	122	IT	1.0139e-08	30	38.1	1	1	0.1	Nonsynonymous	P478S	0.4	0	0	0	0	0	0	0	0	0	0	0	0.3	0	0	0.4	NA	0	0.1	0	0	0.2	0	0	0	0	0.2
EBNA-2_type1	36276	G	A	125	IT	2.97167e-07	67	100	0.4	0.4	0	Nonsynonymous	D21N	0	0	0	0	0	0	0	0	0	0	0	0	0.3	0	0	0	NA	0	0	0	0	0	0	0	0	0	0
EBNA-2_type1	36702	A	G	125	IT	0.000508901	67	100	1	1	0.6	Nonsynonymous	R163G	0.4	0.2	0.6	0.9	0.3	0.1	0.5	1	1	0	0.7	0.6	1	0	0.8	0.4	NA	1	0.7	0.5	0	0.7	0	0	0.6	0.3	0.6
EBNA-2_type1	36769	A	G	125	IT	2.96921e-05	67	100	1	1	0.5	Nonsynonymous	Q185R	0	0.2	0.6	0.9	0.3	0.1	0.2	1	1	0	0.7	0.6	0.7	0	0.8	0	NA	1	0.6	0.5	0	0.5	0	0	0.6	0.4	0.4
EBNA-2_type1	36803	G	T	125	IT	2.65868e-08	67	100	1	1	0.3	Nonsynonymous	M196I	0	0	0.6	0	0.2	0	0.2	1	1	0	0	0	0.7	0	0.7	0	NA	0	0.6	0.5	0	0.5	0	0	0.5	0.4	0.4
EBNA-2_type1	36825	A	T	125	IT	2.65868e-08	67	100	1	1	0.3	Nonsynonymous	T204S	0	0	0.6	0	0.2	0	0.2	1	1	0	0	0	0.7	0	0.7	0	NA	0	0.6	0.5	0	0.5	0	0	0.5	0.4	0.4
EBNA-2_type1	36847	T	C	125	IT	1.02927e-22	67	100	0.9	0.9	0.1	Nonsynonymous	L211P	0	0	0	0	0	0	0	0	0	0	0	0	0.7	0	0	0	NA	0	0	0	0	0	0	0	0	0	0
EBNA-2_type1	36882	C	T	125	IT	2.65868e-08	67	100	1	1	0.3	Synonymous	-	0	0	0.6	0	0.2	0	0.2	1	1	0	0	0	0.7	0	0.7	0	NA	0	0.6	0.5	0	0.5	0	0	0.5	0.4	0.4
EBNA-2_type1	37161	C	A	125	IT	2.65868e-08	67	100	1	1	0.3	Nonsynonymous	H316N	0	0	0.6	0	0.2	0	0.2	1	1	0	0	0	0.7	0	0.7	0	NA	0	0.6	0.5	0	0.5	0	0	0.5	0.4	0.4
EBNA-2_type1	37466	G	A	125	IT	0.000613443	67	100	0.9	0.9	0.5	Synonymous	-	0	0.2	0.6	0.9	0.3	0.2	0.2	1	1	0	0.7	0.6	0.6	0	0.8	0	NA	1	0.6	0.5	0	0.5	0	0	0.6	0.4	0.4
EBNA-2_type1	37625	A	T	125	IT	2.51182e-05	67	100	1	1	0.5	Synonymous	-	0	0.2	0.6	0.9	0.3	0.2	0.2	1	1	0	0.7	0.6	0.7	0	0.7	0	NA	1	0.6	0.5	0	0.5	0	0	0.6	0.3	0.4
EBNA-2_type1	37668	T	C	125	IT	2.65868e-08	67	100	1	1	0.3	Nonsynonymous	S485P	0	0	0.6	0	0.2	0	0.2	1	1	0	0	0	0.7	0	0.6	0	NA	0	0.6	0.5	0	0.5	0	0	0.5	0.3	0.4
EBNA-2_type1	36769	A	G	126	KE	0.00677899	58	19.6	1	1	0.5	Nonsynonymous	Q185R	0	0.2	0.6	0.9	0.3	0.1	0.2	1	1	0	0.7	0.6	0.7	0	0.8	0	NA	1	0.6	0.5	0	0.5	0	0	0.6	0.4	0.4
EBNA-2_type1	36803	G	T	126	KE	0.000127317	58	19.6	1	1	0.3	Nonsynonymous	M196I	0	0	0.6	0	0.2	0	0.2	1	1	0	0	0	0.7	0	0.7	0	NA	0	0.6	0.5	0	0.5	0	0	0.5	0.4	0.4
EBNA-2_type1	36825	A	T	126	KE	0.000127317	58	19.6	1	1	0.3	Nonsynonymous	T204S	0	0	0.6	0	0.2	0	0.2	1	1	0	0	0	0.7	0	0.7	0	NA	0	0.6	0.5	0	0.5	0	0	0.5	0.4	0.4
EBNA-2_type1	36882	C	T	126	KE	0.000127317	58	19.6	1	1	0.3	Synonymous	-	0	0	0.6	0	0.2	0	0.2	1	1	0	0	0	0.7	0	0.7	0	NA	0	0.6	0.5	0	0.5	0	0	0.5	0.4	0.4
EBNA-2_type1	37161	C	A	126	KE	0.000127317	58	19.6	1	1	0.3	Nonsynonymous	H316N	0	0	0.6	0	0.2	0	0.2	1	1	0	0	0	0.7	0	0.7	0	NA	0	0.6	0.5	0	0.5	0	0	0.5	0.4	0.4
EBNA-2_type1	37466	G	A	126	KE	0.00677899	58	19.6	1	1	0.5	Synonymous	-	0	0.2	0.6	0.9	0.3	0.2	0.2	1	1	0	0.7	0.6	0.6	0	0.8	0	NA	1	0.6	0.5	0	0.5	0	0	0.6	0.4	0.4
EBNA-2_type1	37625	A	T	126	KE	0.00677899	58	19.6	1	1	0.5	Synonymous	-	0	0.2	0.6	0.9	0.3	0.2	0.2	1	1	0	0.7	0.6	0.7	0	0.7	0	NA	1	0.6	0.5	0	0.5	0	0	0.6	0.3	0.4
EBNA-2_type1	37636	A	T	126	KE	3.54674e-05	58	19.6	0.8	0.6	0.1	Nonsynonymous	Y474F	0	0	0.3	0	0	0	0	0	0	0	0	0	0.2	0	0.5	0	NA	0	0.3	0	0	0.2	0	0	0.2	0.2	0
EBNA-2_type1	37668	T	C	126	KE	0.000127317	58	19.6	1	1	0.3	Nonsynonymous	S485P	0	0	0.6	0	0.2	0	0.2	1	1	0	0	0	0.7	0	0.6	0	NA	0	0.6	0.5	0	0.5	0	0	0.5	0.3	0.4
EBNA-2_type1	36361	C	G	140	BO	5.781e-10	86	14.6	1	0.2	0	Nonsynonymous	T49R	0	0.2	0	0.9	0	0	0	0	0	0	0	0	0	0	0	0	NA	0	0	0	0	0	0	0	0	0	0
EBNA-2_type1	36711	C	G	140	BO	5.781e-10	86	14.6	1	0.2	0	Nonsynonymous	Q166E	0	0.2	0	0.9	0	0	0	0	0	0	0	0	0	0	0	0	NA	0	0	0	0	0	0	0	0	0	0
EBNA-2_type1	36793	C	T	140	BO	5.781e-10	86	14.6	1	0.2	0	Nonsynonymous	P193L	0	0.2	0	0.9	0	0	0	0	0	0	0	0	0	0	0	0	NA	0	0	0	0	0	0	0	0	0	0
EBNA-2_type1	36818	C	T	140	BO	4.39245e-05	86	14.6	1	0.8	0.1	Synonymous	-	0	0.2	0	0.9	0.2	0.1	0	0	0	0	0.7	0.5	0	0	0	0	NA	0	0	0	0	0	0	0	0	0	0
EBNA-2_type1	36853	T	C	140	BO	5.781e-10	86	14.6	1	0.2	0	Nonsynonymous	V213A	0	0.2	0	0.9	0	0	0	0	0	0	0	0	0	0	0	0	NA	0	0	0	0	0	0	0	0	0	0
EBNA-2_type1	36951	C	A	140	BO	0.000148535	86	14.6	1	1	0.1	Nonsynonymous	R246S	0	0.2	0	0.9	0.2	0.1	0	0	0	0	0.7	0.6	0	0	0	0	NA	1	0	0	0	0	0	0	0.1	0	0
EBNA-2_type1	37014	A	C	140	BO	0.000143125	86	14.6	0.5	0.1	0	Nonsynonymous	T267P	0	0	0	0.4	0	0	0	0	0	0	0	0	0	0	0	0	NA	0	0	0	0	0	0	0	0	0	0
EBNA-2_type1	37479	G	A	140	BO	4.39245e-05	86	14.6	0.8	0.1	0.1	Nonsynonymous	V422I	0	0.2	0.1	0.7	0	0	0	0	0	0	0	0	0.1	0	0	0	NA	0	0	0	0	0.2	0	0	0.1	0	0
EBNA-2_type1	37577	A	G	140	BO	0.000143125	86	14.6	0.5	0.1	0	Synonymous	-	0	0	0	0.4	0	0	0	0	0	0	0	0	0	0	0	0	NA	0	0	0	0	0	0	0	0	0	0
EBNA-2_type1	37672	T	C	140	BO	0.000148535	86	14.6	1	1	0.1	Nonsynonymous	I486T	0	0.2	0	0.9	0.2	0.2	0	0	0	0	0.6	0.6	0	0	0	0	NA	1	0	0	0	0	0	0	0.1	0	0
EBNA-2_type1	36578	C	T	140	HK	6.73625e-08	73	19.5	1	0.6	0.1	Synonymous	-	0	0	0	0	0.2	0.1	0	0	0	0	0.7	0.5	0	0	0	0	NA	0	0	0	0	0	0	0	0.1	0	0
EBNA-2_type1	36695	T	C	140	HK	6.10754e-08	73	19.5	1	0.6	0.1	Synonymous	-	0	0	0	0	0	0.1	0	0	0	0	0.7	0.5	0	0	0	0	NA	0	0	0	0	0	0	0	0.1	0	0
EBNA-2_type1	36799	T	C	140	HK	6.73625e-08	73	19.5	1	0.6	0.1	Nonsynonymous	M195T	0	0	0	0	0.2	0.1	0	0	0	0	0.7	0.5	0	0	0	0	NA	0	0	0	0	0	0	0	0.1	0	0
EBNA-2_type1	36818	C	T	140	HK	3.9306e-07	73	19.5	1	0.8	0.1	Synonymous	-	0	0.2	0	0.9	0.2	0.1	0	0	0	0	0.7	0.5	0	0	0	0	NA	0	0	0	0	0	0	0	0	0	0
EBNA-2_type1	36951	C	A	140	HK	3.96728e-06	73	19.5	1	1	0.1	Nonsynonymous	R246S	0	0.2	0	0.9	0.2	0.1	0	0	0	0	0.7	0.6	0	0	0	0	NA	1	0	0	0	0	0	0	0.1	0	0
EBNA-2_type1	37052	G	A	140	HK	6.10754e-08	73	19.5	1	0.6	0.1	Synonymous	-	0	0	0	0	0	0.1	0	0	0	0	0.7	0.5	0	0	0	0	NA	0	0	0	0	0	0	0	0.1	0	0
EBNA-2_type1	37672	T	C	140	HK	0.00019383	73	19.5	0.9	1	0.1	Nonsynonymous	I486T	0	0.2	0	0.9	0.2	0.2	0	0	0	0	0.6	0.6	0	0	0	0	NA	1	0	0	0	0	0	0	0.1	0	0
EBNA-2_type1	36368	T	G	140	IN	0.0370027	64	34.1	0.1	0	0	Nonsynonymous	F51L	0	0	0	0	0	0	0	0	0	0	0	0.1	0	0	0	0	NA	0	0	0	0	0	0	0	0	0	0
EBNA-2_type1	36578	C	T	140	IN	2.92326e-09	64	34.1	0.8	0.6	0.1	Synonymous	-	0	0	0	0	0.2	0.1	0	0	0	0	0.7	0.5	0	0	0	0	NA	0	0	0	0	0	0	0	0.1	0	0
EBNA-2_type1	36695	T	C	140	IN	1.35905e-09	64	34.1	0.8	0.6	0.1	Synonymous	-	0	0	0	0	0	0.1	0	0	0	0	0.7	0.5	0	0	0	0	NA	0	0	0	0	0	0	0	0.1	0	0
EBNA-2_type1	36702	A	G	140	IN	0.00692841	64	34.1	1	1	0.6	Nonsynonymous	R163G	0.4	0.2	0.6	0.9	0.3	0.1	0.5	1	1	0	0.7	0.6	1	0	0.8	0.4	NA	1	0.7	0.5	0	0.7	0	0	0.6	0.3	0.6
EBNA-2_type1	36749	C	T	140	IN	0.0370027	64	34.1	0.1	0	0	Synonymous	-	0	0	0	0	0	0	0	0	0	0	0	0.1	0	0	0	0	NA	0	0	0	0	0	0	0	0	0	0
EBNA-2_type1	36769	A	G	140	IN	0.000611106	64	34.1	1	1	0.5	Nonsynonymous	Q185R	0	0.2	0.6	0.9	0.3	0.1	0.2	1	1	0	0.7	0.6	0.7	0	0.8	0	NA	1	0.6	0.5	0	0.5	0	0	0.6	0.4	0.4
EBNA-2_type1	36799	T	C	140	IN	2.92326e-09	64	34.1	0.8	0.6	0.1	Nonsynonymous	M195T	0	0	0	0	0.2	0.1	0	0	0	0	0.7	0.5	0	0	0	0	NA	0	0	0	0	0	0	0	0.1	0	0
EBNA-2_type1	36818	C	T	140	IN	4.45773e-08	64	34.1	0.8	0.8	0.1	Synonymous	-	0	0.2	0	0.9	0.2	0.1	0	0	0	0	0.7	0.5	0	0	0	0	NA	0	0	0	0	0	0	0	0	0	0
EBNA-2_type1	36951	C	A	140	IN	2.5334e-11	64	34.1	1	1	0.1	Nonsynonymous	R246S	0	0.2	0	0.9	0.2	0.1	0	0	0	0	0.7	0.6	0	0	0	0	NA	1	0	0	0	0	0	0	0.1	0	0
EBNA-2_type1	37052	G	A	140	IN	1.35905e-09	64	34.1	0.8	0.6	0.1	Synonymous	-	0	0	0	0	0	0.1	0	0	0	0	0.7	0.5	0	0	0	0	NA	0	0	0	0	0	0	0	0.1	0	0
EBNA-2_type1	37466	G	A	140	IN	0.000611106	64	34.1	1	1	0.5	Synonymous	-	0	0.2	0.6	0.9	0.3	0.2	0.2	1	1	0	0.7	0.6	0.6	0	0.8	0	NA	1	0.6	0.5	0	0.5	0	0	0.6	0.4	0.4
EBNA-2_type1	37625	A	T	140	IN	0.000611106	64	34.1	1	1	0.5	Synonymous	-	0	0.2	0.6	0.9	0.3	0.2	0.2	1	1	0	0.7	0.6	0.7	0	0.7	0	NA	1	0.6	0.5	0	0.5	0	0	0.6	0.3	0.4
EBNA-2_type1	37672	T	C	140	IN	2.5334e-11	64	34.1	1	1	0.1	Nonsynonymous	I486T	0	0.2	0	0.9	0.2	0.2	0	0	0	0	0.6	0.6	0	0	0	0	NA	1	0	0	0	0	0	0	0.1	0	0
EBNA-2_type1	36718	A	G	140	PN	2.07428e-06	100	12.2	0.8	0.1	0	Nonsynonymous	H168R	0	0	0	0	0	0	0	0	0	0	0	0	0	0	0	0	NA	0.8	0	0	0	0	0	0	0	0	0
EBNA-2_type1	36951	C	A	140	PN	0.00282629	100	12.2	1	1	0.1	Nonsynonymous	R246S	0	0.2	0	0.9	0.2	0.1	0	0	0	0	0.7	0.6	0	0	0	0	NA	1	0	0	0	0	0	0	0.1	0	0
EBNA-2_type1	37040	A	T	140	PN	2.07428e-06	100	12.2	0.8	0.1	0	Nonsynonymous	E275D	0	0	0	0	0	0	0	0	0	0	0	0	0	0	0	0	NA	0.8	0	0	0	0	0	0	0	0	0
EBNA-2_type1	37672	T	C	140	PN	0.00282629	100	12.2	1	1	0.1	Nonsynonymous	I486T	0	0.2	0	0.9	0.2	0.2	0	0	0	0	0.6	0.6	0	0	0	0	NA	1	0	0	0	0	0	0	0.1	0	0
EBNA-3A_type1	80046	C	T	1	IN	0.00175144	76	67.9	0.2	0.1	0	Nonsynonymous	A31V	0	0	0	0	0	0	0	0	0	0	0	0.1	0	0	0	0	NA	0	0	0	0	0	0	0	0	0	0
EBNA-3A_type1	80062	T	C	1	IN	0.0182981	76	67.9	1	1	0.7	Synonymous	-	0.8	1	0.6	1	0.8	1	0.5	0	0	0.4	1	0.9	0.3	1	1	0.5	NA	1	0.7	0.7	1	0.4	1	1	0.7	0.6	0.5
EBNA-3A_type1	80139	C	T	1	IN	0.00175144	76	67.9	0.2	0.1	0	Nonsynonymous	T62M	0	0	0	0	0	0	0	0	0	0	0	0.1	0	0	0	0	NA	0	0	0	0	0	0	0	0	0	0
EBNA-3A_type1	80386	T	C	1	IN	2.62648e-22	76	67.9	1	1	0.1	Nonsynonymous	I115T	0	0	0	0	0	0	0	0	0	0	0	0.8	0	0	0	0	NA	1	0	0	0	0	0	0	0	0	0
EBNA-3A_type1	80492	A	G	1	IN	2.72376e-22	76	67.9	1	1	0.1	Synonymous	-	0	0	0	0	0	0	0	0	0	0	0	0.8	0	0	0	0	NA	1	0	0	0	0	0	0	0	0	0
EBNA-3A_type1	80504	T	C	1	IN	2.72376e-22	76	67.9	1	1	0.1	Synonymous	-	0	0	0	0	0	0	0	0	0	0	0	0.8	0	0	0	0	NA	1	0	0	0	0	0	0	0	0	0
EBNA-3A_type1	80573	C	T	1	IN	0.00175144	76	67.9	0.2	0.1	0	Synonymous	-	0	0	0	0	0	0	0	0	0	0	0	0.1	0	0	0	0	NA	0	0	0	0	0	0	0	0	0	0
EBNA-3A_type1	80607	A	C	1	IN	1.56563e-16	76	67.9	0.8	0.9	0.1	Nonsynonymous	T189P	0	0	0	0	0	0	0	0	0	0	0	0.6	0	0	0	0	NA	1	0	0	0	0	0	0	0	0	0
EBNA-3A_type1	80608	C	T	1	IN	1.26148e-13	76	67.9	1	1	0.2	Nonsynonymous	T189M	0	0.2	0.2	0.2	0	0	0.2	0	0	0	0	0.8	0.1	0	0.2	0	NA	1	0.4	0.3	0	0.1	0	0	0.2	0.3	0.1
EBNA-3A_type1	80618	A	G	1	IN	2.72376e-22	76	67.9	1	1	0.1	Synonymous	-	0	0	0	0	0	0	0	0	0	0	0	0.8	0	0	0	0	NA	1	0	0	0	0	0	0	0	0	0
EBNA-3A_type1	80633	G	A	1	IN	2.62648e-22	76	67.9	1	1	0.1	Synonymous	-	0	0	0	0	0	0	0	0	0	0	0	0.8	0	0	0	0	NA	1	0	0	0	0	0	0	0	0	0
EBNA-3A_type1	80684	C	T	1	IN	5.96491e-17	76	67.9	0.8	0.8	0.1	Synonymous	-	0	0	0	0	0	0	0	0	0	0	0	0.6	0	0	0	0	NA	0.7	0	0	0	0	0	0	0	0	0
EBNA-3A_type1	80698	T	C	1	IN	0.00461069	76	67.9	1	1	0.7	Nonsynonymous	L219P	0.8	0.3	0.5	0.8	0.3	1	0	0	0	0.4	1	0.9	0.4	1	0.8	0.5	NA	1	0.7	0.3	1	0.5	1	0.6	0.6	0.6	0.5
EBNA-3A_type1	80802	A	G	1	IN	0.0145666	76	67.9	0.2	0.2	0	Nonsynonymous	M254V	0	0	0	0	0	0	0	0	0	0	0	0.1	0	0	0	0	NA	0.3	0	0	0	0	0	0	0	0	0
EBNA-3A_type1	80841	G	A	1	IN	0.0349028	76	67.9	0	0	0.2	Nonsynonymous	V267I	0	0.3	0.2	0.3	0	0.6	0	0	0	0	0.8	0	0.1	0.5	0.5	0	NA	0	0.4	0.3	0	0.1	0	0.2	0.2	0.3	0.1
EBNA-3A_type1	80982	A	G	1	IN	2.72376e-22	76	67.9	1	1	0.1	Nonsynonymous	S314G	0	0	0	0	0	0	0	0	0	0	0	0.8	0	0	0	0	NA	1	0	0	0	0	0	0	0	0	0
EBNA-3A_type1	81040	T	A	1	IN	2.72376e-22	76	67.9	1	1	0.1	Nonsynonymous	I333K	0	0	0	0	0	0	0	0	0	0	0	0.8	0	0	0	0	NA	1	0	0	0	0	0	0	0	0	0
EBNA-3A_type1	81160	G	A	1	IN	2.72376e-22	76	67.9	1	1	0.1	Nonsynonymous	G373D	0	0	0	0	0	0	0	0	0	0	0	0.8	0	0	0	0	NA	1	0	0	0	0	0	0	0	0	0
EBNA-3A_type1	81213	C	T	1	IN	0.0182981	76	67.9	0	0	0.3	Synonymous	-	0	0.3	0.2	0.8	0	0.6	0	0	0	0	0.8	0	0.1	0.5	0.6	0	NA	0	0.5	0.3	0	0.4	0	0.2	0.3	0.2	0.3
EBNA-3A_type1	81227	G	A	1	IN	2.27929e-20	76	67.9	1	1	0.1	Synonymous	-	0	0	0	0	0	0	0	0	0	0	0	0.8	0	0	0.2	0	NA	1	0	0	0	0	0	0	0	0.2	0
EBNA-3A_type1	81250	A	G	1	IN	2.72376e-22	76	67.9	1	1	0.1	Nonsynonymous	K403R	0	0	0	0	0	0	0	0	0	0	0	0.8	0	0	0	0	NA	1	0	0	0	0	0	0	0	0	0
EBNA-3A_type1	81259	T	C	1	IN	2.72376e-22	76	67.9	1	1	0.1	Nonsynonymous	L406P	0	0	0	0	0	0	0	0	0	0	0	0.8	0	0	0	0	NA	1	0	0	0	0	0	0	0	0	0
EBNA-3A_type1	81438	A	G	1	IN	0.0254978	76	67.9	0.1	0.1	0	Nonsynonymous	M466V	0	0	0	0	0	0	0	0	0	0	0	0.1	0	0	0	0	NA	0	0	0	0	0	0	0	0	0	0
EBNA-3A_type1	81454	T	C	1	IN	1.7243e-22	76	67.9	0.9	0.6	0.1	Nonsynonymous	V471A	0	0	0	0	0	0	0	0	0	0	0	0.7	0	0	0	0	NA	0.1	0	0	0	0	0	0	0	0	0
EBNA-3A_type1	81458	A	C	1	IN	1.69925e-07	76	67.9	1	1	0.4	Synonymous	-	0	0.3	0.2	0.8	0.2	0.6	0	0	0	0	0.8	0.8	0.1	0.5	0.6	0	NA	1	0.5	0.3	0	0.4	0	0.2	0.3	0.4	0.4
EBNA-3A_type1	81460	A	G	1	IN	2.07048e-21	76	67.9	0.8	0.6	0.1	Nonsynonymous	Q473R	0	0	0	0	0	0	0	0	0	0	0	0.6	0	0	0	0	NA	0.1	0	0	0	0	0	0	0	0	0
EBNA-3A_type1	81489	T	G	1	IN	6.77048e-22	76	67.9	1	1	0.1	Nonsynonymous	S483A	0	0.2	0	0	0	0	0	0	0	0	0	0.8	0	0	0	0	NA	1	0	0	0	0	0	0	0	0	0
EBNA-3A_type1	81496	G	A	1	IN	2.27929e-20	76	67.9	1	1	0.1	Nonsynonymous	G485E	0	0.2	0	0	0	0	0	0	0	0	0	0.8	0	0	0	0	NA	1	0	0	0	0	0	0	0.1	0.1	0
EBNA-3A_type1	81500	T	C	1	IN	1.49202e-07	76	67.9	1	1	0.4	Synonymous	-	0	0.3	0.2	0.8	0	0.6	0	0	0	0	0.8	0.8	0.1	0.5	0.6	0	NA	1	0.5	0.3	0	0.4	0	0.2	0.3	0.4	0.4
EBNA-3A_type1	81559	C	A	1	IN	0.00175144	76	67.9	0.2	0.1	0	Nonsynonymous	A506D	0	0	0	0	0	0	0	0	0	0	0	0.1	0	0	0	0	NA	0	0	0	0	0	0	0	0	0	0
EBNA-3A_type1	81670	T	G	1	IN	0.00175144	76	67.9	0.2	0.1	0	Nonsynonymous	V543G	0	0	0	0	0	0	0	0	0	0	0	0.1	0	0	0	0	NA	0	0	0	0	0	0	0	0	0	0
EBNA-3A_type1	81697	A	T	1	IN	6.77048e-22	76	67.9	1	1	0.1	Nonsynonymous	K552M	0	0.2	0	0	0	0	0	0	0	0	0	0.8	0	0	0	0	NA	1	0	0	0	0	0	0	0	0	0
EBNA-3A_type1	81723	A	T	1	IN	0.000126447	76	67.9	0	0	0.4	Nonsynonymous	I561F	0.4	0.2	0.4	0.8	0	0.6	0	0	0	0	0.8	0	0.4	0.5	0.6	0.3	NA	0	0.8	0.3	0	0.7	0	0.2	0.5	0.4	0.7
EBNA-3A_type1	81765	G	A	1	IN	1.88012e-18	76	67.9	0.8	0.7	0.1	Nonsynonymous	A575T	0	0	0	0	0	0	0	0	0	0	0	0.6	0	0	0	0	NA	0.4	0	0	0	0	0	0	0	0	0
EBNA-3A_type1	81900	C	A	1	IN	0.000113315	76	67.9	1	1	0.5	Nonsynonymous	P620T	0.4	0.3	0.4	0.8	0.2	0.6	0	0	0	0	0.8	0.8	0.4	0.5	0.6	0.3	NA	1	0.8	0.3	0	0.7	0	0.2	0.5	0.5	0.7
EBNA-3A_type1	81991	T	C	1	IN	0.000552911	76	67.9	0.2	0.2	0	Nonsynonymous	V650A	0	0	0	0	0	0	0	0	0	0	0	0.2	0	0	0	0	NA	0	0	0	0	0	0	0	0	0	0
EBNA-3A_type1	82235	T	C	1	IN	0.00969431	76	67.9	1	1	0.7	Synonymous	-	0.8	0.3	0.5	0.7	0.5	1	0	0	0	0.4	1	0.9	0.4	1	0.8	0.3	NA	1	0.8	0.3	1	0.7	1	0.6	0.7	0.6	0.7
EBNA-3A_type1	82240	A	G	1	IN	3.88642e-11	76	67.9	1	1	0.3	Nonsynonymous	Q733R	0	0	0.2	0	0.2	0.7	0	0	0	0	1	0.8	0.1	0.5	0.2	0	NA	1	0.2	0	0	0	0.2	0	0.2	0.1	0
EBNA-3A_type1	82336	A	C	1	IN	5.21037e-18	76	67.9	0.8	0.6	0.1	Nonsynonymous	H765P	0	0	0	0	0	0	0	0	0	0	0	0.6	0	0	0	0	NA	0.1	0	0	0	0	0	0	0	0	0
EBNA-3A_type1	82487	T	C	1	IN	0.00211716	76	67.9	1	1	0.6	Synonymous	-	0.4	0.8	0.6	0.7	0.8	0.4	0.5	1	1	0.4	0.2	0.9	0.6	0.5	1	0.3	NA	1	0.7	0.7	1	0.6	1	1	0.6	0.5	0.7
EBNA-3A_type1	82496	C	T	1	IN	0.00175144	76	67.9	0.2	0.1	0	Synonymous	-	0	0	0	0	0	0	0	0	0	0	0	0.1	0	0	0	0	NA	0	0	0	0	0	0	0	0	0	0
EBNA-3A_type1	82589	C	T	1	IN	0.00175144	76	67.9	0.2	0.1	0	Synonymous	-	0	0	0	0	0	0	0	0	0	0	0	0.1	0	0	0	0	NA	0	0	0	0	0	0	0	0	0	0
EBNA-3A_type1	82603	C	T	1	IN	0.0254978	76	67.9	0.1	0.1	0	Nonsynonymous	P854L	0	0	0	0	0	0	0	0	0	0	0	0.1	0	0	0	0	NA	0	0	0	0	0	0	0	0	0	0
EBNA-3A_type1	82646	T	C	1	IN	4.19039e-24	76	67.9	1	0.8	0.1	Synonymous	-	0	0	0	0	0	0	0	0	0	0	0	0.8	0	0	0	0	NA	0.3	0	0	0	0	0	0	0	0	0
EBNA-3A_type1	82672	A	G	1	IN	0.0346071	76	67.9	0	0	0.2	Nonsynonymous	E877G	0.2	0.7	0.3	0.7	0.5	0.3	0.5	0	0	0	0	0.1	0.1	0.5	0.6	0.2	NA	0	0.2	0.3	1	0	0.5	0.6	0.2	0.2	0
EBNA-3A_type1	82763	A	G	1	IN	3.19295e-08	76	67.9	1	1	0.4	Synonymous	-	0.2	0.7	0.3	0.2	0.8	0.4	0.5	0	0	0	0.2	0.9	0.1	0.5	0.8	0.2	NA	1	0.2	0.3	1	0	1	0.6	0.3	0.2	0
EBNA-3A_type1	82800	G	T	1	IN	1.81201e-18	76	67.9	1	1	0.1	Nonsynonymous	V920L	0	0	0	0	0.2	0.1	0	0	0	0	0.2	0.8	0	0	0	0	NA	1	0	0	0	0	0.5	0	0.1	0.1	0
EBNA-3A_type1	80121	A	G	1	PN	2.10157e-09	100	25	0.9	0.2	0	Nonsynonymous	E56G	0	0	0	0	0	0	0	0	0	0	0	0	0	0	0	0	NA	0.9	0	0	0	0	0	0	0	0	0
EBNA-3A_type1	80386	T	C	1	PN	6.44482e-07	100	25	1	1	0.1	Nonsynonymous	I115T	0	0	0	0	0	0	0	0	0	0	0	0.8	0	0	0	0	NA	1	0	0	0	0	0	0	0	0	0
EBNA-3A_type1	80492	A	G	1	PN	6.44482e-07	100	25	1	1	0.1	Synonymous	-	0	0	0	0	0	0	0	0	0	0	0	0.8	0	0	0	0	NA	1	0	0	0	0	0	0	0	0	0
EBNA-3A_type1	80504	T	C	1	PN	6.44482e-07	100	25	1	1	0.1	Synonymous	-	0	0	0	0	0	0	0	0	0	0	0	0.8	0	0	0	0	NA	1	0	0	0	0	0	0	0	0	0
EBNA-3A_type1	80607	A	C	1	PN	6.44482e-07	100	25	1	0.9	0.1	Nonsynonymous	T189P	0	0	0	0	0	0	0	0	0	0	0	0.6	0	0	0	0	NA	1	0	0	0	0	0	0	0	0	0
EBNA-3A_type1	80608	C	T	1	PN	0.000163123	100	25	1	1	0.2	Nonsynonymous	T189M	0	0.2	0.2	0.2	0	0	0.2	0	0	0	0	0.8	0.1	0	0.2	0	NA	1	0.4	0.3	0	0.1	0	0	0.2	0.3	0.1
EBNA-3A_type1	80618	A	G	1	PN	6.44482e-07	100	25	1	1	0.1	Synonymous	-	0	0	0	0	0	0	0	0	0	0	0	0.8	0	0	0	0	NA	1	0	0	0	0	0	0	0	0	0
EBNA-3A_type1	80633	G	A	1	PN	6.44482e-07	100	25	1	1	0.1	Synonymous	-	0	0	0	0	0	0	0	0	0	0	0	0.8	0	0	0	0	NA	1	0	0	0	0	0	0	0	0	0
EBNA-3A_type1	80684	C	T	1	PN	0.000477275	100	25	0.7	0.8	0.1	Synonymous	-	0	0	0	0	0	0	0	0	0	0	0	0.6	0	0	0	0	NA	0.7	0	0	0	0	0	0	0	0	0
EBNA-3A_type1	80802	A	G	1	PN	0.0439594	100	25	0.3	0.2	0	Nonsynonymous	M254V	0	0	0	0	0	0	0	0	0	0	0	0.1	0	0	0	0	NA	0.3	0	0	0	0	0	0	0	0	0
EBNA-3A_type1	80982	A	G	1	PN	6.44482e-07	100	25	1	1	0.1	Nonsynonymous	S314G	0	0	0	0	0	0	0	0	0	0	0	0.8	0	0	0	0	NA	1	0	0	0	0	0	0	0	0	0
EBNA-3A_type1	81040	T	A	1	PN	6.44482e-07	100	25	1	1	0.1	Nonsynonymous	I333K	0	0	0	0	0	0	0	0	0	0	0	0.8	0	0	0	0	NA	1	0	0	0	0	0	0	0	0	0
EBNA-3A_type1	81082	C	T	1	PN	0.0439594	100	25	0.3	0.2	0	Nonsynonymous	T347I	0	0	0	0	0	0	0	0	0	0	0	0.1	0	0	0	0	NA	0.3	0	0	0	0	0	0	0	0	0
EBNA-3A_type1	81134	A	C	1	PN	1.41859e-06	100	25	0.6	0.1	0	Nonsynonymous	E364D	0	0	0	0	0	0	0	0	0	0	0	0	0	0	0	0	NA	0.6	0	0	0	0	0	0	0	0	0
EBNA-3A_type1	81160	G	A	1	PN	6.44482e-07	100	25	1	1	0.1	Nonsynonymous	G373D	0	0	0	0	0	0	0	0	0	0	0	0.8	0	0	0	0	NA	1	0	0	0	0	0	0	0	0	0
EBNA-3A_type1	81227	G	A	1	PN	1.41859e-06	100	25	1	1	0.1	Synonymous	-	0	0	0	0	0	0	0	0	0	0	0	0.8	0	0	0.2	0	NA	1	0	0	0	0	0	0	0	0.2	0
EBNA-3A_type1	81250	A	G	1	PN	6.44482e-07	100	25	1	1	0.1	Nonsynonymous	K403R	0	0	0	0	0	0	0	0	0	0	0	0.8	0	0	0	0	NA	1	0	0	0	0	0	0	0	0	0
EBNA-3A_type1	81259	T	C	1	PN	6.44482e-07	100	25	1	1	0.1	Nonsynonymous	L406P	0	0	0	0	0	0	0	0	0	0	0	0.8	0	0	0	0	NA	1	0	0	0	0	0	0	0	0	0
EBNA-3A_type1	81359	G	T	1	PN	1.41859e-06	100	25	0.6	0.1	0	Synonymous	-	0	0	0	0	0	0	0	0	0	0	0	0	0	0	0	0	NA	0.6	0	0	0	0	0	0	0	0	0
EBNA-3A_type1	81458	A	C	1	PN	0.0173303	100	25	1	1	0.4	Synonymous	-	0	0.3	0.2	0.8	0.2	0.6	0	0	0	0	0.8	0.8	0.1	0.5	0.6	0	NA	1	0.5	0.3	0	0.4	0	0.2	0.3	0.4	0.4
EBNA-3A_type1	81474	C	A	1	PN	1.41859e-06	100	25	0.6	0.1	0	Nonsynonymous	P478T	0	0	0	0	0	0	0	0	0	0	0	0	0	0	0	0	NA	0.6	0	0	0	0	0	0	0	0	0
EBNA-3A_type1	81489	T	G	1	PN	7.36272e-07	100	25	1	1	0.1	Nonsynonymous	S483A	0	0.2	0	0	0	0	0	0	0	0	0	0.8	0	0	0	0	NA	1	0	0	0	0	0	0	0	0	0
EBNA-3A_type1	81496	G	A	1	PN	1.41859e-06	100	25	1	1	0.1	Nonsynonymous	G485E	0	0.2	0	0	0	0	0	0	0	0	0	0.8	0	0	0	0	NA	1	0	0	0	0	0	0	0.1	0.1	0
EBNA-3A_type1	81500	T	C	1	PN	0.0169277	100	25	1	1	0.4	Synonymous	-	0	0.3	0.2	0.8	0	0.6	0	0	0	0	0.8	0.8	0.1	0.5	0.6	0	NA	1	0.5	0.3	0	0.4	0	0.2	0.3	0.4	0.4
EBNA-3A_type1	81697	A	T	1	PN	7.36272e-07	100	25	1	1	0.1	Nonsynonymous	K552M	0	0.2	0	0	0	0	0	0	0	0	0	0.8	0	0	0	0	NA	1	0	0	0	0	0	0	0	0	0
EBNA-3A_type1	82240	A	G	1	PN	0.00103466	100	25	1	1	0.3	Nonsynonymous	Q733R	0	0	0.2	0	0.2	0.7	0	0	0	0	1	0.8	0.1	0.5	0.2	0	NA	1	0.2	0	0	0	0.2	0	0.2	0.1	0
EBNA-3A_type1	82267	G	A	1	PN	1.41859e-06	100	25	0.6	0.1	0	Nonsynonymous	S742N	0	0	0	0	0	0	0	0	0	0	0	0	0	0	0	0	NA	0.6	0	0	0	0	0	0	0	0	0
EBNA-3A_type1	82439	C	T	1	PN	1.41859e-06	100	25	0.6	0.1	0	Synonymous	-	0	0	0	0	0	0	0	0	0	0	0	0	0	0	0	0	NA	0.6	0	0	0	0	0	0	0	0	0
EBNA-3A_type1	82763	A	G	1	PN	0.0101214	100	25	1	1	0.4	Synonymous	-	0.2	0.7	0.3	0.2	0.8	0.4	0.5	0	0	0	0.2	0.9	0.1	0.5	0.8	0.2	NA	1	0.2	0.3	1	0	1	0.6	0.3	0.2	0
EBNA-3A_type1	82770	C	A	1	PN	1.56567e-07	100	25	0.7	0.2	0	Nonsynonymous	Q910K	0	0	0	0	0	0	0	0	0	0	0	0	0	0	0	0	NA	0.7	0	0	0	0	0	0	0	0	0
EBNA-3A_type1	82800	G	T	1	PN	4.73198e-06	100	25	1	1	0.1	Nonsynonymous	V920L	0	0	0	0	0.2	0.1	0	0	0	0	0.2	0.8	0	0	0	0	NA	1	0	0	0	0	0.5	0	0.1	0.1	0
EBNA-3A_type1	80062	T	C	9	IT	0.0437681	22	100	0	0	0.7	Synonymous	-	0.8	1	0.6	1	0.8	1	0.5	0	0	0.4	1	0.9	0.3	1	1	0.5	NA	1	0.7	0.7	1	0.4	1	1	0.7	0.6	0.5
EBNA-3A_type1	80717	G	T	9	IT	0.0018421	22	100	1	1	0.2	Synonymous	-	0	0	0.3	0	0	0	0	1	1	0	0	0	0.5	0	0	0.2	NA	0	0.2	0	0	0.2	0	0	0.3	0.2	0.3
EBNA-3A_type1	82838	C	T	9	IT	1.62914e-05	22	100	1	1	0.1	Synonymous	-	0	0	0.2	0	0	0	0	0	0	0	0	0	0.3	0	0	0	NA	0	0.2	0	0	0	0	0	0.1	0.1	0
EBNA-3A_type1	79980	C	T	28	GH	0.00670994	40	28.6	1	0.3	0	Nonsynonymous	P9L	0	0	0	0	0	0	0	0	0	0.4	0	0	0	0	0	0	NA	0	0	0	0	0	0	0	0	0	0
EBNA-3A_type1	82696	A	G	28	GH	0.00670994	40	28.6	1	0.4	0	Nonsynonymous	E885G	0.2	0	0	0	0	0	0	0	0	0.4	0	0	0	0	0	0	NA	0	0	0	0	0	0	0	0	0	0
EBNA-3A_type1	82799	G	A	28	GH	0.00670994	40	28.6	1	0.4	0	Synonymous	-	0.2	0	0	0	0	0	0	0	0	0.4	0	0	0	0	0	0	NA	0	0	0	0	0	0	0	0	0	0
EBNA-3A_type1	80841	G	A	26	KE	0.0210778	65	28.9	0.7	0.5	0.2	Nonsynonymous	V267I	0	0.3	0.2	0.3	0	0.6	0	0	0	0	0.8	0	0.1	0.5	0.5	0	NA	0	0.4	0.3	0	0.1	0	0.2	0.2	0.3	0.1
EBNA-3A_type1	82331	T	G	26	KE	4.12061e-11	65	28.9	0.7	0.2	0	Nonsynonymous	I763M	0	0	0	0	0	0	0	0	0	0	0	0	0	0	0.4	0	NA	0	0	0	0	0	0	0.2	0	0	0
EBNA-3A_type1	82672	A	G	26	KE	2.47383e-07	65	28.9	1	1	0.2	Nonsynonymous	E877G	0.2	0.7	0.3	0.7	0.5	0.3	0.5	0	0	0	0	0.1	0.1	0.5	0.6	0.2	NA	0	0.2	0.3	1	0	0.5	0.6	0.2	0.2	0
EBNA-3A_type1	82720	G	A	26	KE	0.0365494	65	28.9	0.3	0.3	0	Nonsynonymous	G893D	0	0.5	0.1	0	0.2	0	0.2	0	0	0	0	0	0	0	0.2	0	NA	0	0	0	0	0	0	0.4	0	0.1	0
EBNA-3A_type1	82763	A	G	26	KE	6.56442e-05	65	28.9	1	1	0.4	Synonymous	-	0.2	0.7	0.3	0.2	0.8	0.4	0.5	0	0	0	0.2	0.9	0.1	0.5	0.8	0.2	NA	1	0.2	0.3	1	0	1	0.6	0.3	0.2	0
EBNA-3A_type1	82764	G	A	26	KE	7.15119e-08	65	28.9	1	1	0.2	Nonsynonymous	G908S	0.2	0.7	0.3	0.2	0.5	0.3	0.5	0	0	0	0	0.1	0.1	0.5	0.6	0.2	NA	0	0.2	0.3	1	0	0.5	0.6	0.2	0.2	0
EBNA-3A_type1	82772	A	G	26	KE	7.15119e-08	65	28.9	1	1	0.2	Synonymous	-	0.2	0.7	0.3	0.2	0.5	0.3	0.5	0	0	0	0	0.1	0.1	0.5	0.6	0.2	NA	0	0.2	0.3	1	0	0.5	0.6	0.2	0.2	0
EBNA-3A_type1	82783	G	A	26	KE	7.15119e-08	65	28.9	1	1	0.2	Nonsynonymous	G914D	0.2	0.7	0.3	0.2	0.5	0.3	0.5	0	0	0	0	0.1	0.1	0.5	0.6	0.2	NA	0	0.2	0.3	1	0	0.5	0.6	0.2	0.2	0
EBNA-3A_type1	82791	A	C	26	KE	7.15119e-08	65	28.9	1	1	0.2	Nonsynonymous	T917P	0.2	0.7	0.3	0.2	0.5	0.3	0.5	0	0	0	0	0.1	0.1	0.5	0.6	0.2	NA	0	0.2	0.3	1	0	0.5	0.6	0.2	0.2	0
EBNA-3A_type1	82815	G	A	26	KE	7.15119e-08	65	28.9	1	1	0.2	Nonsynonymous	V925I	0.2	0.7	0.3	0.2	0.5	0.3	0.5	0	0	0	0	0.1	0.1	0.5	0.6	0.2	NA	0	0.2	0.3	1	0	0.5	0.6	0.2	0.2	0
EBNA-3A_type1	79975	T	G	40	CH	1.13956e-07	39	25	1	1	0.1	Synonymous	-	0.2	0	0.1	0	0.3	0.4	0	0	0	0	0.2	0.1	0	0.5	0	0	NA	0	0	0	1	0	1	0.2	0.1	0.1	0.1
EBNA-3A_type1	79976	C	G	40	CH	1.13956e-07	39	25	1	1	0.1	Nonsynonymous	P8A	0.2	0	0.1	0	0.3	0.4	0	0	0	0	0.2	0.1	0	0.5	0	0	NA	0	0	0	1	0	1	0.2	0.1	0.1	0.1
EBNA-3A_type1	79977	C	A	40	CH	1.13956e-07	39	25	1	1	0.1	Nonsynonymous	P8H	0.2	0	0.1	0	0.3	0.4	0	0	0	0	0.2	0.1	0	0.5	0	0	NA	0	0	0	1	0	1	0.2	0.1	0.1	0.1
EBNA-3A_type1	80116	C	G	40	CH	2.60013e-06	39	25	1	1	0.2	Nonsynonymous	H54Q	0.2	0.7	0.2	0.2	0.7	0.4	0.5	0	0	0	0.2	0.1	0	0.5	0.2	0	NA	0	0	0.3	1	0	1	0.4	0.1	0.1	0.1
EBNA-3A_type1	80597	C	A	40	CH	5.88517e-08	39	25	1	0.9	0.1	Synonymous	-	0	0	0.1	0	0.2	0.4	0	0	0	0	0.2	0.1	0	0.5	0	0	NA	0	0	0	1	0	1	0	0.1	0.1	0
EBNA-3A_type1	80610	A	G	40	CH	1.05678e-07	39	25	1	1	0.1	Nonsynonymous	T190A	0.2	0	0.1	0	0.2	0.4	0	0	0	0	0.2	0.1	0	0.5	0	0	NA	0	0	0	1	0	1	0	0.1	0.1	0.1
EBNA-3A_type1	80711	C	G	40	CH	1.12402e-07	39	25	1	1	0.1	Synonymous	-	0.2	0	0.1	0	0.2	0.4	0	0	0	0	0.2	0.1	0	0.5	0	0	NA	0	0	0	1	0	1	0	0.1	0.1	0.1
EBNA-3A_type1	80979	C	T	40	CH	5.88517e-08	39	25	1	0.9	0.1	Nonsynonymous	P313S	0	0	0.1	0	0.2	0.4	0	0	0	0	0.2	0.1	0	0.5	0	0	NA	0	0	0	1	0	1	0	0.1	0.1	0
EBNA-3A_type1	81071	C	T	40	CH	1.12402e-07	39	25	1	1	0.1	Synonymous	-	0.2	0	0.1	0	0.2	0.4	0	0	0	0	0.2	0.1	0	0.5	0	0	NA	0	0	0	1	0	1	0	0.1	0.2	0.1
EBNA-3A_type1	81433	A	G	40	CH	9.07297e-08	39	25	1	1	0.1	Nonsynonymous	H464R	0.2	0	0.1	0	0.3	0.4	0	0	0	0	0.2	0.1	0	0.5	0	0	NA	0	0	0	1	0	1	0	0.1	0.1	0
EBNA-3A_type1	81683	A	G	40	CH	5.88517e-08	39	25	1	0.9	0.1	Synonymous	-	0.2	0	0.1	0	0.2	0.4	0	0	0	0	0.2	0.1	0	0.5	0	0	NA	0	0	0	1	0	1	0	0.1	0	0
EBNA-3A_type1	81899	C	A	40	CH	5.88517e-08	39	25	1	1	0.1	Synonymous	-	0.2	0	0.1	0	0.2	0.4	0	0	0	0	0.2	0.1	0	0.5	0	0	NA	0	0	0	1	0	1	0	0.1	0.1	0
EBNA-3A_type1	81900	C	A	40	CH	0.0104506	39	25	0	0	0.5	Nonsynonymous	P620T	0.4	0.3	0.4	0.8	0.2	0.6	0	0	0	0	0.8	0.8	0.4	0.5	0.6	0.3	NA	1	0.8	0.3	0	0.7	0	0.2	0.5	0.5	0.7
EBNA-3A_type1	82006	G	A	40	CH	2.75752e-07	39	25	1	0.9	0.1	Nonsynonymous	R655Q	0.2	0	0.1	0	0.3	0.4	0	0	0	0.4	0.2	0.1	0	0.5	0.2	0	NA	0	0	0	1	0	1	0.4	0.1	0.1	0
EBNA-3A_type1	82007	G	C	40	CH	5.88517e-08	39	25	1	0.9	0.1	Synonymous	-	0	0	0.1	0	0.2	0.4	0	0	0	0	0.2	0.1	0	0.5	0	0	NA	0	0	0	1	0	1	0	0.1	0.1	0
EBNA-3A_type1	82008	G	A	40	CH	5.88517e-08	39	25	1	0.9	0.1	Nonsynonymous	A656T	0	0	0.1	0	0.2	0.4	0	0	0	0	0.2	0.1	0	0.5	0	0	NA	0	0	0	1	0	1	0	0.1	0.1	0
EBNA-3A_type1	82272	A	C	40	CH	0.0109799	39	25	0.2	0.1	0	Nonsynonymous	S744R	0	0	0	0	0	0.1	0	0	0	0	0	0	0	0	0	0	NA	0	0	0	0	0	0	0	0	0	0
EBNA-3A_type1	82333	A	C	40	CH	5.88517e-08	39	25	1	0.9	0.1	Nonsynonymous	N764T	0	0	0	0	0.2	0.4	0	0	0	0	0.2	0.1	0	0.5	0	0	NA	0	0	0	1	0	1	0	0.1	0.1	0
EBNA-3A_type1	82361	C	A	40	CH	1.80013e-06	39	25	0.9	0.8	0.1	Synonymous	-	0.2	0	0.1	0	0.2	0.3	0	0	0	0	0	0.1	0	0.5	0	0	NA	0	0	0	1	0	0.5	0	0.1	0.2	0
EBNA-3A_type1	82598	C	T	40	CH	0.0109799	39	25	0.2	0.1	0	Synonymous	-	0	0	0	0	0	0.1	0	0	0	0	0	0	0	0	0	0	NA	0	0	0	0	0	0	0	0	0	0
EBNA-3A_type1	82672	A	G	40	CH	0.00128755	39	25	0.9	0.8	0.2	Nonsynonymous	E877G	0.2	0.7	0.3	0.7	0.5	0.3	0.5	0	0	0	0	0.1	0.1	0.5	0.6	0.2	NA	0	0.2	0.3	1	0	0.5	0.6	0.2	0.2	0
EBNA-3A_type1	82763	A	G	40	CH	0.00183329	39	25	1	1	0.4	Synonymous	-	0.2	0.7	0.3	0.2	0.8	0.4	0.5	0	0	0	0.2	0.9	0.1	0.5	0.8	0.2	NA	1	0.2	0.3	1	0	1	0.6	0.3	0.2	0
EBNA-3A_type1	79975	T	G	40	JP	8.86443e-05	55	16.7	1	1	0.1	Synonymous	-	0.2	0	0.1	0	0.3	0.4	0	0	0	0	0.2	0.1	0	0.5	0	0	NA	0	0	0	1	0	1	0.2	0.1	0.1	0.1
EBNA-3A_type1	79976	C	G	40	JP	8.86443e-05	55	16.7	1	1	0.1	Nonsynonymous	P8A	0.2	0	0.1	0	0.3	0.4	0	0	0	0	0.2	0.1	0	0.5	0	0	NA	0	0	0	1	0	1	0.2	0.1	0.1	0.1
EBNA-3A_type1	79977	C	A	40	JP	8.86443e-05	55	16.7	1	1	0.1	Nonsynonymous	P8H	0.2	0	0.1	0	0.3	0.4	0	0	0	0	0.2	0.1	0	0.5	0	0	NA	0	0	0	1	0	1	0.2	0.1	0.1	0.1
EBNA-3A_type1	80116	C	G	40	JP	0.000609239	55	16.7	1	1	0.2	Nonsynonymous	H54Q	0.2	0.7	0.2	0.2	0.7	0.4	0.5	0	0	0	0.2	0.1	0	0.5	0.2	0	NA	0	0	0.3	1	0	1	0.4	0.1	0.1	0.1
EBNA-3A_type1	80597	C	A	40	JP	0.00149366	55	16.7	0.8	0.9	0.1	Synonymous	-	0	0	0.1	0	0.2	0.4	0	0	0	0	0.2	0.1	0	0.5	0	0	NA	0	0	0	1	0	1	0	0.1	0.1	0
EBNA-3A_type1	80610	A	G	40	JP	0.00177231	55	16.7	0.8	1	0.1	Nonsynonymous	T190A	0.2	0	0.1	0	0.2	0.4	0	0	0	0	0.2	0.1	0	0.5	0	0	NA	0	0	0	1	0	1	0	0.1	0.1	0.1
EBNA-3A_type1	80711	C	G	40	JP	8.86443e-05	55	16.7	1	1	0.1	Synonymous	-	0.2	0	0.1	0	0.2	0.4	0	0	0	0	0.2	0.1	0	0.5	0	0	NA	0	0	0	1	0	1	0	0.1	0.1	0.1
EBNA-3A_type1	80979	C	T	40	JP	6.72955e-05	55	16.7	1	0.9	0.1	Nonsynonymous	P313S	0	0	0.1	0	0.2	0.4	0	0	0	0	0.2	0.1	0	0.5	0	0	NA	0	0	0	1	0	1	0	0.1	0.1	0
EBNA-3A_type1	81071	C	T	40	JP	8.86443e-05	55	16.7	1	1	0.1	Synonymous	-	0.2	0	0.1	0	0.2	0.4	0	0	0	0	0.2	0.1	0	0.5	0	0	NA	0	0	0	1	0	1	0	0.1	0.2	0.1
EBNA-3A_type1	81433	A	G	40	JP	8.72446e-05	55	16.7	1	1	0.1	Nonsynonymous	H464R	0.2	0	0.1	0	0.3	0.4	0	0	0	0	0.2	0.1	0	0.5	0	0	NA	0	0	0	1	0	1	0	0.1	0.1	0
EBNA-3A_type1	81683	A	G	40	JP	6.72955e-05	55	16.7	1	0.9	0.1	Synonymous	-	0.2	0	0.1	0	0.2	0.4	0	0	0	0	0.2	0.1	0	0.5	0	0	NA	0	0	0	1	0	1	0	0.1	0	0
EBNA-3A_type1	81899	C	A	40	JP	6.96161e-05	55	16.7	1	1	0.1	Synonymous	-	0.2	0	0.1	0	0.2	0.4	0	0	0	0	0.2	0.1	0	0.5	0	0	NA	0	0	0	1	0	1	0	0.1	0.1	0
EBNA-3A_type1	82006	G	A	40	JP	0.000141287	55	16.7	1	0.9	0.1	Nonsynonymous	R655Q	0.2	0	0.1	0	0.3	0.4	0	0	0	0.4	0.2	0.1	0	0.5	0.2	0	NA	0	0	0	1	0	1	0.4	0.1	0.1	0
EBNA-3A_type1	82007	G	C	40	JP	6.72955e-05	55	16.7	1	0.9	0.1	Synonymous	-	0	0	0.1	0	0.2	0.4	0	0	0	0	0.2	0.1	0	0.5	0	0	NA	0	0	0	1	0	1	0	0.1	0.1	0
EBNA-3A_type1	82008	G	A	40	JP	6.72955e-05	55	16.7	1	0.9	0.1	Nonsynonymous	A656T	0	0	0.1	0	0.2	0.4	0	0	0	0	0.2	0.1	0	0.5	0	0	NA	0	0	0	1	0	1	0	0.1	0.1	0
EBNA-3A_type1	82333	A	C	40	JP	6.72955e-05	55	16.7	1	0.9	0.1	Nonsynonymous	N764T	0	0	0	0	0.2	0.4	0	0	0	0	0.2	0.1	0	0.5	0	0	NA	0	0	0	1	0	1	0	0.1	0.1	0
EBNA-3A_type1	82361	C	A	40	JP	6.72955e-05	55	16.7	1	0.8	0.1	Synonymous	-	0.2	0	0.1	0	0.2	0.3	0	0	0	0	0	0.1	0	0.5	0	0	NA	0	0	0	1	0	0.5	0	0.1	0.2	0
EBNA-3A_type1	82643	C	T	40	JP	9.55379e-05	55	16.7	0.5	0.1	0	Synonymous	-	0	0	0	0	0	0	0	0	0	0	0	0	0	0.3	0	0	NA	0	0	0	0	0	0	0	0	0	0
EBNA-3A_type1	82672	A	G	40	JP	0.00251888	55	16.7	1	0.8	0.2	Nonsynonymous	E877G	0.2	0.7	0.3	0.7	0.5	0.3	0.5	0	0	0	0	0.1	0.1	0.5	0.6	0.2	NA	0	0.2	0.3	1	0	0.5	0.6	0.2	0.2	0
EBNA-3A_type1	82763	A	G	40	JP	0.0303414	55	16.7	1	1	0.4	Synonymous	-	0.2	0.7	0.3	0.2	0.8	0.4	0.5	0	0	0	0.2	0.9	0.1	0.5	0.8	0.2	NA	1	0.2	0.3	1	0	1	0.6	0.3	0.2	0
EBNA-3A_type1	82764	G	A	40	JP	0.00149366	55	16.7	1	0.6	0.2	Nonsynonymous	G908S	0.2	0.7	0.3	0.2	0.5	0.3	0.5	0	0	0	0	0.1	0.1	0.5	0.6	0.2	NA	0	0.2	0.3	1	0	0.5	0.6	0.2	0.2	0
EBNA-3A_type1	82772	A	G	40	JP	0.00149366	55	16.7	1	0.6	0.2	Synonymous	-	0.2	0.7	0.3	0.2	0.5	0.3	0.5	0	0	0	0	0.1	0.1	0.5	0.6	0.2	NA	0	0.2	0.3	1	0	0.5	0.6	0.2	0.2	0
EBNA-3A_type1	82783	G	A	40	JP	0.00149366	55	16.7	1	0.6	0.2	Nonsynonymous	G914D	0.2	0.7	0.3	0.2	0.5	0.3	0.5	0	0	0	0	0.1	0.1	0.5	0.6	0.2	NA	0	0.2	0.3	1	0	0.5	0.6	0.2	0.2	0
EBNA-3A_type1	82791	A	C	40	JP	0.00149366	55	16.7	1	0.6	0.2	Nonsynonymous	T917P	0.2	0.7	0.3	0.2	0.5	0.3	0.5	0	0	0	0	0.1	0.1	0.5	0.6	0.2	NA	0	0.2	0.3	1	0	0.5	0.6	0.2	0.2	0
EBNA-3A_type1	82815	G	A	40	JP	0.00149366	55	16.7	1	0.6	0.2	Nonsynonymous	V925I	0.2	0.7	0.3	0.2	0.5	0.3	0.5	0	0	0	0	0.1	0.1	0.5	0.6	0.2	NA	0	0.2	0.3	1	0	0.5	0.6	0.2	0.2	0
EBNA-3A_type1	79975	T	G	40	TW	0.0058208	100	11.1	1	1	0.1	Synonymous	-	0.2	0	0.1	0	0.3	0.4	0	0	0	0	0.2	0.1	0	0.5	0	0	NA	0	0	0	1	0	1	0.2	0.1	0.1	0.1
EBNA-3A_type1	79976	C	G	40	TW	0.0058208	100	11.1	1	1	0.1	Nonsynonymous	P8A	0.2	0	0.1	0	0.3	0.4	0	0	0	0	0.2	0.1	0	0.5	0	0	NA	0	0	0	1	0	1	0.2	0.1	0.1	0.1
EBNA-3A_type1	79977	C	A	40	TW	0.0058208	100	11.1	1	1	0.1	Nonsynonymous	P8H	0.2	0	0.1	0	0.3	0.4	0	0	0	0	0.2	0.1	0	0.5	0	0	NA	0	0	0	1	0	1	0.2	0.1	0.1	0.1
EBNA-3A_type1	80116	C	G	40	TW	0.0204692	100	11.1	1	1	0.2	Nonsynonymous	H54Q	0.2	0.7	0.2	0.2	0.7	0.4	0.5	0	0	0	0.2	0.1	0	0.5	0.2	0	NA	0	0	0.3	1	0	1	0.4	0.1	0.1	0.1
EBNA-3A_type1	80597	C	A	40	TW	0.0058208	100	11.1	1	0.9	0.1	Synonymous	-	0	0	0.1	0	0.2	0.4	0	0	0	0	0.2	0.1	0	0.5	0	0	NA	0	0	0	1	0	1	0	0.1	0.1	0
EBNA-3A_type1	80610	A	G	40	TW	0.0058208	100	11.1	1	1	0.1	Nonsynonymous	T190A	0.2	0	0.1	0	0.2	0.4	0	0	0	0	0.2	0.1	0	0.5	0	0	NA	0	0	0	1	0	1	0	0.1	0.1	0.1
EBNA-3A_type1	80711	C	G	40	TW	0.0058208	100	11.1	1	1	0.1	Synonymous	-	0.2	0	0.1	0	0.2	0.4	0	0	0	0	0.2	0.1	0	0.5	0	0	NA	0	0	0	1	0	1	0	0.1	0.1	0.1
EBNA-3A_type1	80979	C	T	40	TW	0.0058208	100	11.1	1	0.9	0.1	Nonsynonymous	P313S	0	0	0.1	0	0.2	0.4	0	0	0	0	0.2	0.1	0	0.5	0	0	NA	0	0	0	1	0	1	0	0.1	0.1	0
EBNA-3A_type1	81071	C	T	40	TW	0.0058208	100	11.1	1	1	0.1	Synonymous	-	0.2	0	0.1	0	0.2	0.4	0	0	0	0	0.2	0.1	0	0.5	0	0	NA	0	0	0	1	0	1	0	0.1	0.2	0.1
EBNA-3A_type1	81433	A	G	40	TW	0.0058208	100	11.1	1	1	0.1	Nonsynonymous	H464R	0.2	0	0.1	0	0.3	0.4	0	0	0	0	0.2	0.1	0	0.5	0	0	NA	0	0	0	1	0	1	0	0.1	0.1	0
EBNA-3A_type1	81683	A	G	40	TW	0.0058208	100	11.1	1	0.9	0.1	Synonymous	-	0.2	0	0.1	0	0.2	0.4	0	0	0	0	0.2	0.1	0	0.5	0	0	NA	0	0	0	1	0	1	0	0.1	0	0
EBNA-3A_type1	81899	C	A	40	TW	0.0058208	100	11.1	1	1	0.1	Synonymous	-	0.2	0	0.1	0	0.2	0.4	0	0	0	0	0.2	0.1	0	0.5	0	0	NA	0	0	0	1	0	1	0	0.1	0.1	0
EBNA-3A_type1	82006	G	A	40	TW	0.00806982	100	11.1	1	0.9	0.1	Nonsynonymous	R655Q	0.2	0	0.1	0	0.3	0.4	0	0	0	0.4	0.2	0.1	0	0.5	0.2	0	NA	0	0	0	1	0	1	0.4	0.1	0.1	0
EBNA-3A_type1	82007	G	C	40	TW	0.0058208	100	11.1	1	0.9	0.1	Synonymous	-	0	0	0.1	0	0.2	0.4	0	0	0	0	0.2	0.1	0	0.5	0	0	NA	0	0	0	1	0	1	0	0.1	0.1	0
EBNA-3A_type1	82008	G	A	40	TW	0.0058208	100	11.1	1	0.9	0.1	Nonsynonymous	A656T	0	0	0.1	0	0.2	0.4	0	0	0	0	0.2	0.1	0	0.5	0	0	NA	0	0	0	1	0	1	0	0.1	0.1	0
EBNA-3A_type1	82333	A	C	40	TW	0.0058208	100	11.1	1	0.9	0.1	Nonsynonymous	N764T	0	0	0	0	0.2	0.4	0	0	0	0	0.2	0.1	0	0.5	0	0	NA	0	0	0	1	0	1	0	0.1	0.1	0
EBNA-3A_type1	82374	A	G	40	TW	0.0233682	100	11.1	0.5	0.1	0	Nonsynonymous	M778V	0	0	0	0	0	0	0	0	0	0	0.2	0	0	0	0	0	NA	0	0	0	0	0	0.5	0	0	0	0
EBNA-3A_type1	82424	T	C	40	TW	0.0329575	100	11.1	0.5	0.1	0	Synonymous	-	0	0	0	0	0	0	0	0	0	0	0.2	0	0	0	0	0	NA	0	0	0	0	0	0.5	0	0	0	0
EBNA-3A_type1	80636	G	A	44	CH	7.11314e-14	57	52	1	1	0.1	Synonymous	-	0	0	0	0	0	0.6	0	0	0	0	0.8	0	0	0.1	0	0	NA	0	0	0	0	0	0	0	0	0	0
EBNA-3A_type1	80841	G	A	44	CH	3.57881e-07	57	52	1	1	0.2	Nonsynonymous	V267I	0	0.3	0.2	0.3	0	0.6	0	0	0	0	0.8	0	0.1	0.5	0.5	0	NA	0	0.4	0.3	0	0.1	0	0.2	0.2	0.3	0.1
EBNA-3A_type1	81111	A	G	44	CH	8.19057e-13	57	52	1	1	0.1	Nonsynonymous	T357A	0	0	0	0	0	0.6	0	0	0	0	0.8	0	0	0.5	0	0	NA	0	0	0	0	0	0	0	0	0	0
EBNA-3A_type1	81213	C	T	44	CH	1.98419e-06	57	52	1	1	0.3	Synonymous	-	0	0.3	0.2	0.8	0	0.6	0	0	0	0	0.8	0	0.1	0.5	0.6	0	NA	0	0.5	0.3	0	0.4	0	0.2	0.3	0.2	0.3
EBNA-3A_type1	81458	A	C	44	CH	0.000186654	57	52	1	1	0.4	Synonymous	-	0	0.3	0.2	0.8	0.2	0.6	0	0	0	0	0.8	0.8	0.1	0.5	0.6	0	NA	1	0.5	0.3	0	0.4	0	0.2	0.3	0.4	0.4
EBNA-3A_type1	81500	T	C	44	CH	0.000186654	57	52	1	1	0.4	Synonymous	-	0	0.3	0.2	0.8	0	0.6	0	0	0	0	0.8	0.8	0.1	0.5	0.6	0	NA	1	0.5	0.3	0	0.4	0	0.2	0.3	0.4	0.4
EBNA-3A_type1	81723	A	T	44	CH	0.000540839	57	52	1	1	0.4	Nonsynonymous	I561F	0.4	0.2	0.4	0.8	0	0.6	0	0	0	0	0.8	0	0.4	0.5	0.6	0.3	NA	0	0.8	0.3	0	0.7	0	0.2	0.5	0.4	0.7
EBNA-3A_type1	81900	C	A	44	CH	0.00962602	57	52	1	1	0.5	Nonsynonymous	P620T	0.4	0.3	0.4	0.8	0.2	0.6	0	0	0	0	0.8	0.8	0.4	0.5	0.6	0.3	NA	1	0.8	0.3	0	0.7	0	0.2	0.5	0.5	0.7
EBNA-3A_type1	82240	A	G	44	CH	1.2204e-06	57	52	1	1	0.3	Nonsynonymous	Q733R	0	0	0.2	0	0.2	0.7	0	0	0	0	1	0.8	0.1	0.5	0.2	0	NA	1	0.2	0	0	0	0.2	0	0.2	0.1	0
EBNA-3A_type1	82370	A	G	44	CH	2.61332e-12	57	52	1	1	0.1	Synonymous	-	0	0.2	0	0.3	0	0.6	0	0	0	0	0.8	0	0	0.5	0	0	NA	0	0	0	0	0	0	0	0	0	0
EBNA-3A_type1	82487	T	C	44	CH	3.53959e-05	57	52	0	0	0.6	Synonymous	-	0.4	0.8	0.6	0.7	0.8	0.4	0.5	1	1	0.4	0.2	0.9	0.6	0.5	1	0.3	NA	1	0.7	0.7	1	0.6	1	1	0.6	0.5	0.7
EBNA-3A_type1	80636	G	A	44	HK	1.19198e-08	82	36	1	1	0.1	Synonymous	-	0	0	0	0	0	0.6	0	0	0	0	0.8	0	0	0.1	0	0	NA	0	0	0	0	0	0	0	0	0	0
EBNA-3A_type1	80841	G	A	44	HK	0.000161214	82	36	1	1	0.2	Nonsynonymous	V267I	0	0.3	0.2	0.3	0	0.6	0	0	0	0	0.8	0	0.1	0.5	0.5	0	NA	0	0.4	0.3	0	0.1	0	0.2	0.2	0.3	0.1
EBNA-3A_type1	81111	A	G	44	HK	4.17378e-08	82	36	1	1	0.1	Nonsynonymous	T357A	0	0	0	0	0	0.6	0	0	0	0	0.8	0	0	0.5	0	0	NA	0	0	0	0	0	0	0	0	0	0
EBNA-3A_type1	81213	C	T	44	HK	0.000447175	82	36	1	1	0.3	Synonymous	-	0	0.3	0.2	0.8	0	0.6	0	0	0	0	0.8	0	0.1	0.5	0.6	0	NA	0	0.5	0.3	0	0.4	0	0.2	0.3	0.2	0.3
EBNA-3A_type1	81458	A	C	44	HK	0.00853106	82	36	1	1	0.4	Synonymous	-	0	0.3	0.2	0.8	0.2	0.6	0	0	0	0	0.8	0.8	0.1	0.5	0.6	0	NA	1	0.5	0.3	0	0.4	0	0.2	0.3	0.4	0.4
EBNA-3A_type1	81500	T	C	44	HK	0.00853106	82	36	1	1	0.4	Synonymous	-	0	0.3	0.2	0.8	0	0.6	0	0	0	0	0.8	0.8	0.1	0.5	0.6	0	NA	1	0.5	0.3	0	0.4	0	0.2	0.3	0.4	0.4
EBNA-3A_type1	81723	A	T	44	HK	0.0170201	82	36	1	1	0.4	Nonsynonymous	I561F	0.4	0.2	0.4	0.8	0	0.6	0	0	0	0	0.8	0	0.4	0.5	0.6	0.3	NA	0	0.8	0.3	0	0.7	0	0.2	0.5	0.4	0.7
EBNA-3A_type1	82240	A	G	44	HK	0.000341965	82	36	1	1	0.3	Nonsynonymous	Q733R	0	0	0.2	0	0.2	0.7	0	0	0	0	1	0.8	0.1	0.5	0.2	0	NA	1	0.2	0	0	0	0.2	0	0.2	0.1	0
EBNA-3A_type1	82370	A	G	44	HK	7.50071e-08	82	36	1	1	0.1	Synonymous	-	0	0.2	0	0.3	0	0.6	0	0	0	0	0.8	0	0	0.5	0	0	NA	0	0	0	0	0	0	0	0	0	0
EBNA-3A_type1	82487	T	C	44	HK	0.00298849	82	36	0	0	0.6	Synonymous	-	0.4	0.8	0.6	0.7	0.8	0.4	0.5	1	1	0.4	0.2	0.9	0.6	0.5	1	0.3	NA	1	0.7	0.7	1	0.6	1	1	0.6	0.5	0.7
EBNA-3A_type1	81111	A	G	45	JP	0.0182439	36	80	1	1	0.1	Nonsynonymous	T357A	0	0	0	0	0	0.6	0	0	0	0	0.8	0	0	0.5	0	0	NA	0	0	0	0	0	0	0	0	0	0
EBNA-3A_type1	82370	A	G	45	JP	0.0182439	36	80	1	1	0.1	Synonymous	-	0	0.2	0	0.3	0	0.6	0	0	0	0	0.8	0	0	0.5	0	0	NA	0	0	0	0	0	0	0	0	0	0
EBNA-3B_type1	83084	G	T	3	IN	2.9913e-18	80	41.7	1	0.8	0.1	Nonsynonymous	S7I	0	0	0	0	0.2	0.1	0	0	0	0	0.2	0.8	0	0	0	0	NA	1	0	0	0	0	0.5	0	0.1	0.1	0
EBNA-3B_type1	83178	G	T	3	IN	3.05313e-09	80	41.7	1	0.9	0.4	Nonsynonymous	E38D	0.2	0.7	0.3	0.2	0.8	0.4	0.6	0	0	0	0.2	0.9	0.1	0.5	0.4	0	NA	1	0.2	0.3	1	0	1	0.4	0.3	0.4	0
EBNA-3B_type1	83213	C	G	3	IN	0.00214438	80	41.7	0.2	0.1	0	Nonsynonymous	S50C	0	0	0	0	0	0	0	0	0	0	0	0.1	0	0	0	0	NA	0	0	0	0	0	0	0	0	0	0
EBNA-3B_type1	83640	T	G	3	IN	2.9599e-08	80	41.7	1	1	0.4	Synonymous	-	0.2	0.7	0.4	0.2	0.8	0.4	1	0	0	0	0.2	0.9	0.1	0.5	0.4	0	NA	1	0.2	1	1	0	1	0.4	0.4	0.4	0.1
EBNA-3B_type1	83656	T	C	3	IN	1.01071e-14	80	41.7	1	0.8	0.2	Nonsynonymous	S172P	0	0	0.2	0	0	0.1	0	0	0	0	0	0.8	0.1	0	0	0	NA	0.9	0.2	0.3	0	0	0	0	0.3	0.3	0.2
EBNA-3B_type1	83660	G	A	3	IN	1.35337e-14	80	41.7	1	0.8	0.2	Nonsynonymous	C173Y	0	0	0.2	0	0	0.1	0	0	0	0	0	0.8	0.1	0	0	0	NA	1	0.2	0.3	0	0	0	0	0.3	0.3	0.2
EBNA-3B_type1	83771	A	G	3	IN	0.00214438	80	41.7	0.2	0.1	0	Nonsynonymous	E210G	0	0	0	0	0	0	0	0	0	0	0	0.1	0	0	0	0	NA	0	0	0	0	0	0	0	0	0	0
EBNA-3B_type1	83860	C	T	3	IN	6.66203e-13	80	41.7	1	1	0.2	Synonymous	-	0	0	0.2	0	0.3	0.1	0	0	0	0	0.2	0.8	0.1	0.1	0.2	0	NA	1	0.2	0.3	0	0	0.5	0	0.3	0.3	0.1
EBNA-3B_type1	84069	A	G	3	IN	6.05281e-17	80	41.7	1	1	0.2	Synonymous	-	0	0	0	0	0.2	0.1	0	0	0	0	0.2	0.8	0	0.1	0	0	NA	1	0	0.3	0	0	0.5	0	0.2	0.1	0.1
EBNA-3B_type1	84114	T	C	3	IN	1.61993e-13	80	41.7	1	1	0.2	Synonymous	-	0	0	0.2	0	0.3	0.1	0	0	0	0	0.2	0.8	0.1	0.1	0.2	0	NA	1	0.2	0.3	0	0	0.5	0	0.3	0.2	0.1
EBNA-3B_type1	84280	T	G	3	IN	6.66203e-13	80	41.7	1	1	0.2	Nonsynonymous	S380A	0	0	0.2	0	0.3	0.1	0	0	0	0	0.2	0.8	0.1	0.1	0.2	0	NA	1	0.2	0.3	0	0	0.5	0	0.3	0.3	0.1
EBNA-3B_type1	84767	T	A	3	IN	2.17617e-05	80	41.7	1	1	0.5	Nonsynonymous	F542Y	0.6	0.7	0.6	0.2	0.8	0.4	0.6	0	0	0	0.2	0.9	0.4	0.5	0.4	0.3	NA	1	0.5	0.7	1	0.4	1	0.4	0.6	0.5	0.4
EBNA-3B_type1	84800	C	T	3	IN	6.27308e-16	80	41.7	1	1	0.2	Nonsynonymous	P553L	0	0	0	0	0.2	0.2	0	0	0	0	0.2	0.9	0	0.2	0	0	NA	1	0	0.3	0	0	0.8	0	0.2	0.1	0.1
EBNA-3B_type1	84806	C	T	3	IN	0.0120637	80	41.7	0	0	0.3	Nonsynonymous	S555L	0.6	0.7	0.4	0.2	0.5	0.2	0.6	0	0	0	0	0	0.4	0.4	0.4	0.3	NA	0	0.3	0.3	1	0.4	0.2	0.4	0.3	0.2	0.3
EBNA-3B_type1	84888	G	A	3	IN	1.16193e-12	80	41.7	1	1	0.2	Synonymous	-	0	0	0.2	0	0.2	0.2	0	0	0	0	0.2	0.9	0.1	0.2	0	0	NA	1	0.2	0.3	0	0	0.8	0	0.4	0.3	0.1
EBNA-3B_type1	84918	C	T	3	IN	6.66203e-13	80	41.7	1	1	0.2	Synonymous	-	0	0	0.2	0	0.2	0.2	0	0	0	0	0.2	0.9	0.1	0.2	0	0	NA	1	0.2	0.3	0	0	0.8	0	0.4	0.2	0.1
EBNA-3B_type1	84971	C	T	3	IN	1.21257e-12	80	41.7	0.8	0.6	0.1	Nonsynonymous	T610M	0	0	0	0	0.2	0.2	0	0	0	0	0.2	0.7	0	0.2	0	0	NA	0	0	0	0	0	0.8	0	0.1	0.1	0
EBNA-3B_type1	84979	T	G	3	IN	2.94182e-17	80	41.7	0.8	0.4	0.1	Nonsynonymous	S613A	0	0	0	0	0	0.1	0	0	0	0	0	0.6	0	0	0	0	NA	0	0	0	0	0	0	0	0	0.1	0
EBNA-3B_type1	85023	C	A	3	IN	0.00177036	80	41.7	1	1	0.7	Synonymous	-	0.6	0.8	0.6	1	0.8	1	0.6	0	0	0	1	1	0.4	1	0.4	0.3	NA	1	0.5	0.7	1	0.4	1	0.4	0.6	0.5	0.4
EBNA-3B_type1	85056	G	T	3	IN	0.00214438	80	41.7	0.2	0.1	0	Nonsynonymous	M638I	0	0	0	0	0	0	0	0	0	0	0	0.1	0	0	0	0	NA	0	0	0	0	0	0	0	0	0	0
EBNA-3B_type1	85077	T	C	3	IN	1.27383e-17	80	41.7	1	0.9	0.1	Synonymous	-	0	0	0	0	0	0	0	0	0	0	0.2	0.8	0	0.2	0	0	NA	1	0	0.3	0	0	0.5	0	0.1	0	0.1
EBNA-3B_type1	85118	T	A	3	IN	0.00214438	80	41.7	0.2	0.1	0	Nonsynonymous	I659K	0	0	0	0	0	0	0	0	0	0	0	0.1	0	0	0	0	NA	0	0	0	0	0	0	0	0	0	0
EBNA-3B_type1	85123	C	T	3	IN	0.00214438	80	41.7	0.2	0.1	0	Nonsynonymous	P661S	0	0	0	0	0	0	0	0	0	0	0	0.1	0	0	0	0	NA	0	0	0	0	0	0	0	0	0	0
EBNA-3B_type1	85126	T	G	3	IN	1.39971e-15	80	41.7	0.8	0.5	0.1	Nonsynonymous	Y662D	0	0	0	0	0	0	0	0	0	0	0.2	0.6	0	0.2	0	0	NA	0	0	0	0	0	0.5	0	0	0	0
EBNA-3B_type1	85129	A	G	3	IN	1.27383e-17	80	41.7	1	0.9	0.1	Nonsynonymous	K663E	0	0	0	0	0	0	0	0	0	0	0.2	0.8	0	0.2	0	0	NA	1	0	0.3	0	0	0.5	0	0.1	0	0.1
EBNA-3B_type1	85532	C	T	3	IN	5.56724e-17	80	41.7	0.8	0.4	0.1	Nonsynonymous	A797V	0	0	0	0	0	0	0	0	0	0	0	0.6	0	0.1	0	0	NA	0	0	0	0	0	0.2	0	0	0	0
EBNA-3B_type1	85837	G	A	3	IN	4.73938e-08	80	41.7	1	0.9	0.3	Nonsynonymous	G899S	0	0.2	0.2	0.8	0.2	0.7	0	0	0	0	0.8	0.8	0.1	0.5	0.2	0	NA	1	0.2	0.3	0	0	0.2	0	0.4	0.3	0.1
EBNA-3B_type1	83084	G	T	3	PN	1.34188e-05	100	14.6	1	0.8	0.1	Nonsynonymous	S7I	0	0	0	0	0.2	0.1	0	0	0	0	0.2	0.8	0	0	0	0	NA	1	0	0	0	0	0.5	0	0.1	0.1	0
EBNA-3B_type1	83178	G	T	3	PN	0.00571211	100	14.6	1	0.9	0.4	Nonsynonymous	E38D	0.2	0.7	0.3	0.2	0.8	0.4	0.6	0	0	0	0.2	0.9	0.1	0.5	0.4	0	NA	1	0.2	0.3	1	0	1	0.4	0.3	0.4	0
EBNA-3B_type1	83256	G	A	3	PN	5.56839e-06	100	14.6	0.6	0.1	0	Synonymous	-	0	0	0	0	0	0	0	0	0	0	0	0	0	0	0	0	NA	0.6	0	0	0	0	0	0	0	0	0
EBNA-3B_type1	83312	G	A	3	PN	5.56839e-06	100	14.6	0.6	0.1	0	Nonsynonymous	G83D	0	0	0	0	0	0	0	0	0	0	0	0	0	0	0	0	NA	0.6	0	0	0	0	0	0	0	0	0
EBNA-3B_type1	83640	T	G	3	PN	0.0117597	100	14.6	1	1	0.4	Synonymous	-	0.2	0.7	0.4	0.2	0.8	0.4	1	0	0	0	0.2	0.9	0.1	0.5	0.4	0	NA	1	0.2	1	1	0	1	0.4	0.4	0.4	0.1
EBNA-3B_type1	83656	T	C	3	PN	0.00335494	100	14.6	0.9	0.8	0.2	Nonsynonymous	S172P	0	0	0.2	0	0	0.1	0	0	0	0	0	0.8	0.1	0	0	0	NA	0.9	0.2	0.3	0	0	0	0	0.3	0.3	0.2
EBNA-3B_type1	83660	G	A	3	PN	0.000183172	100	14.6	1	0.8	0.2	Nonsynonymous	C173Y	0	0	0.2	0	0	0.1	0	0	0	0	0	0.8	0.1	0	0	0	NA	1	0.2	0.3	0	0	0	0	0.3	0.3	0.2
EBNA-3B_type1	83860	C	T	3	PN	0.000482891	100	14.6	1	1	0.2	Synonymous	-	0	0	0.2	0	0.3	0.1	0	0	0	0	0.2	0.8	0.1	0.1	0.2	0	NA	1	0.2	0.3	0	0	0.5	0	0.3	0.3	0.1
EBNA-3B_type1	84069	A	G	3	PN	3.70965e-05	100	14.6	1	1	0.2	Synonymous	-	0	0	0	0	0.2	0.1	0	0	0	0	0.2	0.8	0	0.1	0	0	NA	1	0	0.3	0	0	0.5	0	0.2	0.1	0.1
EBNA-3B_type1	84114	T	C	3	PN	0.000375719	100	14.6	1	1	0.2	Synonymous	-	0	0	0.2	0	0.3	0.1	0	0	0	0	0.2	0.8	0.1	0.1	0.2	0	NA	1	0.2	0.3	0	0	0.5	0	0.3	0.2	0.1
EBNA-3B_type1	84120	G	A	3	PN	5.56839e-06	100	14.6	0.6	0.1	0	Synonymous	-	0	0	0	0	0	0	0	0	0	0	0	0	0	0	0	0	NA	0.6	0	0	0	0	0	0	0	0	0
EBNA-3B_type1	84249	C	T	3	PN	5.56839e-06	100	14.6	0.7	0.2	0	Synonymous	-	0	0	0	0	0	0	0	0	0	0	0	0.1	0	0	0	0	NA	0.7	0	0	0	0	0	0	0	0	0
EBNA-3B_type1	84280	T	G	3	PN	0.000482891	100	14.6	1	1	0.2	Nonsynonymous	S380A	0	0	0.2	0	0.3	0.1	0	0	0	0	0.2	0.8	0.1	0.1	0.2	0	NA	1	0.2	0.3	0	0	0.5	0	0.3	0.3	0.1
EBNA-3B_type1	84570	G	A	3	PN	9.22853e-06	100	14.6	0.7	0.2	0	Synonymous	-	0	0	0	0	0	0.1	0	0	0	0	0	0	0	0	0	0	NA	0.7	0	0	0	0	0	0	0	0.1	0
EBNA-3B_type1	84800	C	T	3	PN	7.06017e-05	100	14.6	1	1	0.2	Nonsynonymous	P553L	0	0	0	0	0.2	0.2	0	0	0	0	0.2	0.9	0	0.2	0	0	NA	1	0	0.3	0	0	0.8	0	0.2	0.1	0.1
EBNA-3B_type1	84801	C	T	3	PN	0.00471508	100	14.6	0.3	0	0	Synonymous	-	0	0	0	0	0	0	0	0	0	0	0	0	0	0	0	0	NA	0.3	0	0	0	0	0	0	0	0	0
EBNA-3B_type1	84803	C	T	3	PN	0.00471508	100	14.6	0.3	0	0	Nonsynonymous	A554V	0	0	0	0	0	0	0	0	0	0	0	0	0	0	0	0	NA	0.3	0	0	0	0	0	0	0	0	0
EBNA-3B_type1	84888	G	A	3	PN	0.000555565	100	14.6	1	1	0.2	Synonymous	-	0	0	0.2	0	0.2	0.2	0	0	0	0	0.2	0.9	0.1	0.2	0	0	NA	1	0.2	0.3	0	0	0.8	0	0.4	0.3	0.1
EBNA-3B_type1	84918	C	T	3	PN	0.000482891	100	14.6	1	1	0.2	Synonymous	-	0	0	0.2	0	0.2	0.2	0	0	0	0	0.2	0.9	0.1	0.2	0	0	NA	1	0.2	0.3	0	0	0.8	0	0.4	0.2	0.1
EBNA-3B_type1	84975	A	C	3	PN	0.000482891	100	14.6	0.4	0.1	0	Nonsynonymous	K611N	0	0	0	0	0	0	0	0	0	0	0	0	0	0	0	0	NA	0.4	0	0	0	0	0	0	0	0	0
EBNA-3B_type1	85005	A	G	3	PN	0.0243506	100	14.6	0.3	0.1	0	Synonymous	-	0	0	0	0	0	0	0	0	0	0	0	0	0	0.1	0	0	NA	0.3	0	0	0	0	0	0	0	0	0
EBNA-3B_type1	85077	T	C	3	PN	2.14523e-05	100	14.6	1	0.9	0.1	Synonymous	-	0	0	0	0	0	0	0	0	0	0	0.2	0.8	0	0.2	0	0	NA	1	0	0.3	0	0	0.5	0	0.1	0	0.1
EBNA-3B_type1	85129	A	G	3	PN	2.14523e-05	100	14.6	1	0.9	0.1	Nonsynonymous	K663E	0	0	0	0	0	0	0	0	0	0	0.2	0.8	0	0.2	0	0	NA	1	0	0.3	0	0	0.5	0	0.1	0	0.1
EBNA-3B_type1	85138	T	G	3	PN	2.25968e-07	100	14.6	0.7	0.1	0	Nonsynonymous	W666G	0	0	0	0	0	0	0	0	0	0	0	0	0	0	0	0	NA	0.7	0	0	0	0	0	0	0	0	0
EBNA-3B_type1	85837	G	A	3	PN	0.0046521	100	14.6	1	0.9	0.3	Nonsynonymous	G899S	0	0.2	0.2	0.8	0.2	0.7	0	0	0	0	0.8	0.8	0.1	0.5	0.2	0	NA	1	0.2	0.3	0	0	0.2	0	0.4	0.3	0.1
EBNA-3B_type1	83778	G	A	10	WG	4.8907e-05	17	100	1	1	0	Synonymous	-	0	0	0	0	0	0	0	0	0	0	0	0	0	0	0	0	NA	0	0	0	0	0	0	0	0	0	0.2
EBNA-3B_type1	84156	C	T	66	KE	4.21028e-06	45	90	0	0	0.8	Synonymous	-	0.6	1	0.9	1	0.8	1	0.6	1	1	0	1	1	1	1	0.4	0.7	NA	1	1	0.3	1	1	1	0.4	0.8	0.7	0.9
EBNA-3B_type1	85023	C	A	66	KE	0.0044865	45	90	0	0	0.7	Synonymous	-	0.6	0.8	0.6	1	0.8	1	0.6	0	0	0	1	1	0.4	1	0.4	0.3	NA	1	0.5	0.7	1	0.4	1	0.4	0.6	0.5	0.4
EBNA-3B_type1	85758	G	A	66	KE	4.09868e-14	45	90	1	1	0	Synonymous	-	0	0	0	0	0	0	0	0	0	0	0	0	0	0	0.4	0	NA	0	0	0	0	0	0	0.2	0	0	0
EBNA-3B_type1	83323	C	A	73	WG	1.38486e-05	28	38.5	1	1	0	Nonsynonymous	P87T	0.4	0	0	0	0	0	0	0	0	0	0	0	0.1	0	0	0.2	NA	0	0	0	0	0.1	0	0	0	0	0.3
EBNA-3B_type1	83171	G	A	76	CH	3.46686e-13	61	43.8	1	1	0.1	Nonsynonymous	G36E	0	0.2	0	0.8	0	0.6	0	0	0	0	0.8	0	0	0.5	0	0	NA	0	0	0	0	0	0	0	0	0	0
EBNA-3B_type1	83640	T	G	76	CH	0.0441157	61	43.8	0	0	0.4	Synonymous	-	0.2	0.7	0.4	0.2	0.8	0.4	1	0	0	0	0.2	0.9	0.1	0.5	0.4	0	NA	1	0.2	1	1	0	1	0.4	0.4	0.4	0.1
EBNA-3B_type1	84258	G	A	76	CH	3.46686e-13	61	43.8	1	1	0.1	Synonymous	-	0	0.2	0	0.8	0	0.6	0	0	0	0	0.8	0	0	0.5	0	0	NA	0	0	0	0	0	0	0	0	0	0
EBNA-3B_type1	84767	T	A	76	CH	0.000796898	61	43.8	0	0	0.5	Nonsynonymous	F542Y	0.6	0.7	0.6	0.2	0.8	0.4	0.6	0	0	0	0.2	0.9	0.4	0.5	0.4	0.3	NA	1	0.5	0.7	1	0.4	1	0.4	0.6	0.5	0.4
EBNA-3B_type1	84884	C	A	76	CH	3.46686e-13	61	43.8	1	1	0.1	Nonsynonymous	T581N	0	0.2	0	0.8	0	0.6	0	0	0	0	0.8	0	0	0.5	0	0	NA	0	0	0	0	0	0	0	0	0	0
EBNA-3B_type1	85837	G	A	76	CH	6.66394e-06	61	43.8	1	1	0.3	Nonsynonymous	G899S	0	0.2	0.2	0.8	0.2	0.7	0	0	0	0	0.8	0.8	0.1	0.5	0.2	0	NA	1	0.2	0.3	0	0	0.2	0	0.4	0.3	0.1
EBNA-3B_type1	83171	G	A	76	HK	9.64658e-08	82	28.1	1	1	0.1	Nonsynonymous	G36E	0	0.2	0	0.8	0	0.6	0	0	0	0	0.8	0	0	0.5	0	0	NA	0	0	0	0	0	0	0	0	0	0
EBNA-3B_type1	84258	G	A	76	HK	9.64658e-08	82	28.1	1	1	0.1	Synonymous	-	0	0.2	0	0.8	0	0.6	0	0	0	0	0.8	0	0	0.5	0	0	NA	0	0	0	0	0	0	0	0	0	0
EBNA-3B_type1	84767	T	A	76	HK	0.0436887	82	28.1	0	0	0.5	Nonsynonymous	F542Y	0.6	0.7	0.6	0.2	0.8	0.4	0.6	0	0	0	0.2	0.9	0.4	0.5	0.4	0.3	NA	1	0.5	0.7	1	0.4	1	0.4	0.6	0.5	0.4
EBNA-3B_type1	84884	C	A	76	HK	9.64658e-08	82	28.1	1	1	0.1	Nonsynonymous	T581N	0	0.2	0	0.8	0	0.6	0	0	0	0	0.8	0	0	0.5	0	0	NA	0	0	0	0	0	0	0	0	0	0
EBNA-3B_type1	85837	G	A	76	HK	0.00234692	82	28.1	1	1	0.3	Nonsynonymous	G899S	0	0.2	0.2	0.8	0.2	0.7	0	0	0	0	0.8	0.8	0.1	0.5	0.2	0	NA	1	0.2	0.3	0	0	0.2	0	0.4	0.3	0.1
EBNA-3B_type1	83171	G	A	76	JP	0.000582193	45	15.6	1	1	0.1	Nonsynonymous	G36E	0	0.2	0	0.8	0	0.6	0	0	0	0	0.8	0	0	0.5	0	0	NA	0	0	0	0	0	0	0	0	0	0
EBNA-3B_type1	83193	G	A	76	JP	0.00048907	45	15.6	0.6	0.1	0	Synonymous	-	0	0	0	0	0	0	0	0	0	0	0	0	0	0.3	0	0	NA	0	0	0	0	0	0	0	0	0	0
EBNA-3B_type1	83334	C	T	76	JP	0.000582193	45	15.6	0.6	0.1	0	Synonymous	-	0	0	0	0	0	0	0	0	0	0	0	0	0	0.3	0	0	NA	0	0	0	0	0	0	0	0	0	0
EBNA-3B_type1	84258	G	A	76	JP	0.000582193	45	15.6	1	1	0.1	Synonymous	-	0	0.2	0	0.8	0	0.6	0	0	0	0	0.8	0	0	0.5	0	0	NA	0	0	0	0	0	0	0	0	0	0
EBNA-3B_type1	84884	C	A	76	JP	0.000582193	45	15.6	1	1	0.1	Nonsynonymous	T581N	0	0.2	0	0.8	0	0.6	0	0	0	0	0.8	0	0	0.5	0	0	NA	0	0	0	0	0	0	0	0	0	0
EBNA-3B_type1	85150	G	A	76	JP	0.000582193	45	15.6	0.6	0.1	0	Nonsynonymous	G670R	0	0	0	0	0	0	0	0	0	0	0	0	0	0.3	0	0	NA	0	0	0	0	0	0	0	0	0	0
EBNA-3B_type1	83093	A	G	79	KE	0.0252963	25	71.4	0.8	0.7	0.2	Nonsynonymous	Q10R	0.2	0.7	0.2	0.2	0.7	0.3	0.6	0	0	0	0	0.1	0	0.5	0.4	0	NA	0	0.1	0.3	1	0	0.5	0.4	0	0.1	0
EBNA-3B_type1	83238	A	G	79	KE	0.0234768	25	71.4	0.8	0.7	0.2	Synonymous	-	0.2	0.7	0.2	0.2	0.7	0.3	0.6	0	0	0	0	0.1	0	0.5	0.4	0	NA	0	0	0.3	1	0	0.5	0.4	0	0.1	0
EBNA-3B_type1	83284	G	C	79	KE	0.0243656	25	71.4	0.8	0.7	0.2	Nonsynonymous	E74Q	0.2	0.7	0.2	0.2	0.7	0.3	0.6	0	0	0	0	0.1	0	0.5	0.4	0	NA	0	0	0.3	1	0	0.5	0.4	0	0.1	0
EBNA-3B_type1	83385	G	T	79	KE	0.0234768	25	71.4	0.8	0.7	0.2	Synonymous	-	0.2	0.7	0.1	0.2	0.7	0.3	0.6	0	0	0	0	0.1	0	0.5	0.4	0	NA	0	0	0.3	1	0	0.5	0.4	0	0.1	0
EBNA-3B_type1	83697	C	A	79	KE	0.00411634	25	71.4	0.4	0.3	0	Synonymous	-	0	0	0	0	0	0	0	0	0	0	0	0	0	0	0.1	0	NA	0	0	0	0	0	0	0	0	0	0
EBNA-3B_type1	83716	T	C	79	KE	0.00272319	25	71.4	0.8	0.7	0.1	Nonsynonymous	S192P	0	0	0.2	0	0.2	0	0	0	0	0	0	0	0.1	0	0.2	0	NA	0	0.2	0	0	0	0	0	0.1	0.2	0
EBNA-3B_type1	84111	T	C	79	KE	5.38377e-06	25	71.4	0.8	0.7	0	Synonymous	-	0	0	0	0	0.2	0	0	0	0	0	0	0	0	0	0.2	0	NA	0	0	0	0	0	0	0	0	0	0
EBNA-3B_type1	84142	C	A	79	KE	5.38377e-06	25	71.4	0.8	0.7	0	Nonsynonymous	L334M	0	0	0	0	0.2	0	0	0	0	0	0	0	0	0	0.2	0	NA	0	0	0	0	0	0	0	0	0	0
EBNA-3B_type1	84473	C	T	79	KE	0.00920062	25	71.4	0.4	0.3	0	Nonsynonymous	T444M	0	0	0	0	0	0	0	0	0	0	0	0	0	0	0.1	0	NA	0	0	0	0	0	0	0	0	0	0
EBNA-3B_type1	84537	C	T	79	KE	4.48621e-05	25	71.4	0.8	0.9	0	Synonymous	-	0	0	0	0	0.2	0	0	0	0	0	0	0	0	0	0.2	0	NA	0	0	0	0	0	0	0	0.1	0	0
EBNA-3B_type1	84546	A	C	79	KE	1.20812e-05	25	71.4	0.8	0.9	0	Synonymous	-	0	0	0	0	0.2	0	0	0	0	0	0	0	0	0	0.2	0	NA	0	0	0	0	0	0	0	0	0	0
EBNA-3B_type1	84561	T	C	79	KE	0.00411634	25	71.4	0.4	0.3	0	Synonymous	-	0	0	0	0	0	0	0	0	0	0	0	0	0	0	0.1	0	NA	0	0	0	0	0	0	0	0	0	0
EBNA-3B_type1	84776	A	T	79	KE	0.0164303	25	71.4	0.8	0.7	0.1	Nonsynonymous	D545V	0.2	0.7	0.1	0.2	0.5	0.2	0.6	0	0	0	0	0	0	0.4	0.4	0	NA	0	0	0.3	1	0	0.2	0.4	0.1	0.1	0
EBNA-3B_type1	84782	G	A	79	KE	0.0164303	25	71.4	0.8	0.7	0.1	Nonsynonymous	G547D	0.2	0.7	0.1	0.2	0.5	0.2	0.6	0	0	0	0	0	0	0.4	0.4	0	NA	0	0	0.3	1	0	0.2	0.4	0.1	0.1	0
EBNA-3B_type1	84821	A	G	79	KE	0.00920062	25	71.4	0.4	0.4	0	Nonsynonymous	H560R	0	0	0	0	0	0	0	0	0	0	0	0	0	0	0.1	0	NA	0	0	0	0	0	0	0	0	0	0
EBNA-3B_type1	84983	G	A	79	KE	0.00129474	25	71.4	1	1	0.1	Nonsynonymous	R614Q	0.2	0.7	0.1	0.2	0.7	0.2	0.6	0	0	0	0	0	0	0.4	0.4	0	NA	0	0	0.3	1	0	0.2	0.4	0.1	0.1	0
EBNA-3B_type1	85060	C	A	79	KE	0.00129843	25	71.4	1	1	0.1	Nonsynonymous	P640T	0.2	0.7	0.1	0.2	0.8	0.2	0.6	0	0	0	0	0	0	0.4	0.4	0	NA	0	0	0.3	1	0	0.2	0.4	0.1	0.1	0
EBNA-3B_type1	85117	A	C	79	KE	0.0086379	25	71.4	1	1	0.2	Nonsynonymous	I659L	0.2	0.7	0.3	0.2	0.8	0.3	0.6	0	0	0	0	0.1	0.1	0.4	0.4	0	NA	0	0.2	0.3	1	0	0.5	0.4	0.2	0.3	0
EBNA-3B_type1	85149	A	G	79	KE	0.0086379	25	71.4	1	1	0.2	Nonsynonymous	I669M	0.2	0.7	0.3	0.2	0.8	0.3	0.6	0	0	0	0	0.1	0.1	0.4	0.4	0	NA	0	0.2	0.3	1	0	0.5	0.4	0.2	0.3	0
EBNA-3B_type1	85482	C	T	79	KE	0.000425637	25	71.4	1	1	0.1	Synonymous	-	0.2	0	0.1	0	0.3	0.3	0	0	0	0	0.2	0.1	0	0.5	0.2	0	NA	0	0	0	1	0	0.8	0	0.1	0	0
EBNA-3B_type1	85763	T	A	79	KE	2.25968e-07	25	71.4	1	1	0	Nonsynonymous	I874N	0	0	0	0	0.2	0	0	0	0	0	0	0	0	0	0.2	0	NA	0	0	0	0	0	0	0	0	0	0
EBNA-3B_type1	85837	G	A	79	KE	0.0389674	25	71.4	1	1	0.3	Nonsynonymous	G899S	0	0.2	0.2	0.8	0.2	0.7	0	0	0	0	0.8	0.8	0.1	0.5	0.2	0	NA	1	0.2	0.3	0	0	0.2	0	0.4	0.3	0.1
EBNA-3B_type1	85866	C	T	79	KE	0.00129474	25	71.4	0.6	0.6	0	Synonymous	-	0	0	0	0	0	0	0	0	0	0.4	0	0	0	0	0.2	0	NA	0	0	0	0	0	0	0	0	0	0
EBNA-3C_type1	86264	G	A	17	IT	3.16733e-09	22	100	1	1	0	Nonsynonymous	S61N	0	0	0	0	0	0	0	0	0	0	0	0	0.2	0	0	0	NA	0	0.1	NA	0	0	0	0	0	0	0
EBNA-3C_type1	86641	C	T	17	IT	0.0229904	22	100	1	1	0.3	Nonsynonymous	A162V	0	0.2	0.4	0	0.2	0.2	0	1	1	0	0	0.2	0.6	0.5	0	0.3	NA	0	0.4	NA	1	0.4	0.5	0	0.4	0.3	0.5
EBNA-3C_type1	86718	A	G	17	IT	0.0226342	22	100	1	1	0.3	Nonsynonymous	T188A	0.2	0.2	0.4	0.3	0.2	0	0	1	1	0.4	0	0	0.6	0	0.6	0.3	NA	0	0.4	NA	0	0.3	0	0.6	0.4	0.3	0.5
EBNA-3C_type1	87223	C	T	17	IT	0.0226342	22	100	1	1	0.3	Nonsynonymous	T356M	0.2	0.2	0.4	0.7	0.2	0	0	1	1	0.4	0	0	0.6	0	0.5	0.3	NA	0	0.4	NA	0	0.3	0	0.6	0.4	0.4	0.5
EBNA-3C_type1	87713	C	T	17	IT	0.000492086	22	100	1	1	0.1	Synonymous	-	0	0	0.3	0	0	0	0	1	1	0	0	0	0.5	0	0	0.2	NA	0	0.1	NA	0	0	0	0	0.3	0.1	0
EBNA-3C_type1	88674	G	T	17	IT	0.0226342	22	100	1	1	0.3	Nonsynonymous	A840S	0.2	0.2	0.4	0.7	0.2	0	0	1	1	0.4	0	0.1	0.6	0	0.5	0.2	NA	0	0.4	NA	0	0.3	0	0.6	0.3	0.3	0.5
EBNA-3C_type1	88866	A	C	17	IT	0.000492086	22	100	1	1	0.1	Nonsynonymous	M904L	0	0	0.3	0	0	0	0	1	1	0	0	0	0.5	0	0	0.2	NA	0	0.1	NA	0	0	0	0	0.3	0.1	0
EBNA-3C_type1	88917	G	T	17	IT	0.00509685	22	100	1	1	0.2	Nonsynonymous	A921S	0	0.2	0.4	0	0	0	0	1	1	0	0	0.1	0.6	0	0	0.2	NA	0	0.4	NA	0	0.3	0	0	0.4	0.2	0.5
EBNA-3C_type1	86402	C	T	29	KE	0.0493043	50	52.6	0	0	0.5	Nonsynonymous	T107I	0.5	0	0.5	0.3	0.3	0.4	0	0	0	0	0.8	0.9	0.4	0.5	0.3	0.3	NA	1	0.6	NA	1	0.7	1	0	0.5	0.3	0.5
EBNA-3C_type1	86718	A	G	29	KE	0.000180619	50	52.6	1	1	0.3	Nonsynonymous	T188A	0.2	0.2	0.4	0.3	0.2	0	0	1	1	0.4	0	0	0.6	0	0.6	0.3	NA	0	0.4	NA	0	0.3	0	0.6	0.4	0.3	0.5
EBNA-3C_type1	87017	C	T	29	KE	0.00940393	50	52.6	1	1	0.4	Synonymous	-	0.8	0.2	0.6	0	0.2	0	0	1	1	0.4	0	0	0.9	0	0.5	0.7	NA	0	0.8	NA	0	1	0	0.6	0.6	0.5	1
EBNA-3C_type1	87223	C	T	29	KE	0.000187742	50	52.6	1	1	0.3	Nonsynonymous	T356M	0.2	0.2	0.4	0.7	0.2	0	0	1	1	0.4	0	0	0.6	0	0.5	0.3	NA	0	0.4	NA	0	0.3	0	0.6	0.4	0.4	0.5
EBNA-3C_type1	87226	G	T	29	KE	0.0216005	50	52.6	1	1	0.5	Nonsynonymous	G357V	0.8	0.2	0.6	0	0.3	0.1	0	1	1	0.4	0	0.2	0.9	0.1	0.5	0.7	NA	0	0.8	NA	0	1	0.5	0.6	0.6	0.5	1
EBNA-3C_type1	87290	T	C	29	KE	0.00925311	50	52.6	1	1	0.4	Synonymous	-	0.8	0.2	0.6	0	0.2	0	0	1	1	0.4	0	0	0.9	0	0.5	0.5	NA	0	0.8	NA	0	1	0	0.6	0.6	0.5	1
EBNA-3C_type1	87350	G	A	29	KE	2.76173e-09	50	52.6	0.9	0.9	0.1	Synonymous	-	0.2	0	0	0	0.2	0	0	0	0	0.4	0	0	0	0	0.4	0	NA	0	0	NA	0	0	0	0.6	0	0.1	0
EBNA-3C_type1	88674	G	T	29	KE	0.000180619	50	52.6	1	1	0.3	Nonsynonymous	A840S	0.2	0.2	0.4	0.7	0.2	0	0	1	1	0.4	0	0.1	0.6	0	0.5	0.2	NA	0	0.4	NA	0	0.3	0	0.6	0.3	0.3	0.5
EBNA-3C_type1	88999	C	A	29	KE	2.539e-09	50	52.6	0.8	0.5	0	Nonsynonymous	S948Y	0	0	0	0	0	0	0	0	0	0	0	0	0	0	0.4	0	NA	0	0	NA	0	0	0	0.2	0	0	0
EBNA-3C_type1	86343	T	G	88	JP	0.00513892	55	30	1	1	0.2	Synonymous	-	0.5	0	0.3	0	0.2	0.2	0	0	0	0	0	0.1	0.4	0.5	0	0.3	NA	0	0.4	NA	1	0.7	0.5	0	0.3	0.2	0.5
EBNA-3C_type1	86401	A	G	88	JP	0.00706943	55	30	1	1	0.3	Nonsynonymous	T107A	0.5	0	0.3	0	0.2	0.2	0	0	0	0	0	0.1	0.4	0.5	0.2	0.3	NA	0	0.4	NA	1	0.7	0.5	0	0.3	0.2	0.5
EBNA-3C_type1	86577	A	G	88	JP	0.00397367	55	30	0	0	0.8	Nonsynonymous	I141V	0.8	0.2	0.8	0.7	0.3	0.8	0	1	1	0.4	0.8	0.8	1	0.5	0.8	0.7	NA	1	1	NA	0	1	0.2	0.6	0.9	0.7	0.9
EBNA-3C_type1	86641	C	T	88	JP	0.0153269	55	30	1	1	0.3	Nonsynonymous	A162V	0	0.2	0.4	0	0.2	0.2	0	1	1	0	0	0.2	0.6	0.5	0	0.3	NA	0	0.4	NA	1	0.4	0.5	0	0.4	0.3	0.5
EBNA-3C_type1	86894	A	G	88	JP	0.00840379	55	30	0.8	1	0.2	Synonymous	-	0	0	0.1	0	0.3	0.2	0	0	0	0	0	0.7	0	0.5	0.3	0	NA	0	0	NA	1	0	0.5	0	0.1	0	0
EBNA-3C_type1	88119	G	A	88	JP	0.000593112	55	30	0.8	1	0.1	Nonsynonymous	G655S	0	0	0.1	0	0.2	0.2	0	0	0	0	0	0.1	0	0.5	0	0	NA	0	0	NA	1	0	0.5	0	0	0.1	0
EBNA-3C_type1	88186	C	T	88	JP	3.37606e-05	55	30	1	1	0.1	Nonsynonymous	T677M	0	0	0.1	0	0.2	0.2	0	0	0	0	0	0.1	0	0.5	0	0	NA	0	0	NA	1	0	0.5	0	0	0.1	0
EBNA-3C_type1	88375	A	C	88	JP	0.00706943	55	30	1	1	0.3	Nonsynonymous	Q740P	0.5	0	0.2	0	0.3	0.2	0	0	0	0	0	0.1	0.4	0.5	0.3	0.3	NA	0	0.4	NA	1	0.7	0.5	0	0.3	0.2	0.5
EBNA-3C_type1	88604	T	C	88	JP	0.00397367	55	30	0	0	0.8	Synonymous	-	0.8	0.2	0.8	0.7	0.3	0.8	0	1	1	0.4	1	0.8	1	0.5	0.8	0.5	NA	1	1	NA	0	1	0.5	0.6	0.8	0.7	1
EBNA-3C_type1	88753	T	C	88	JP	8.95562e-05	55	30	1	1	0.1	Nonsynonymous	L866S	0	0	0.1	0	0.3	0.2	0	0	0	0	0	0.1	0	0.5	0.3	0	NA	0	0	NA	1	0	0.5	0	0.1	0.1	0
EBNA-3C_type1	88880	T	C	88	JP	0.00397367	55	30	0	0	0.8	Synonymous	-	0.8	0.2	0.8	0.7	0.5	0.8	0	1	1	0.4	1	0.8	1	0.5	0.8	0.5	NA	1	1	NA	0	1	0.5	0.6	0.8	0.6	1
EBNA-3C_type1	89082	A	G	88	JP	8.95562e-05	55	30	0.7	0.3	0	Nonsynonymous	K976E	0	0	0	0	0	0	0	0	0	0	0	0	0	0.4	0	0	NA	0	0	NA	1	0	0	0	0	0	0
EBNA-3C_type1	86143	A	G	99	IN	7.43978e-07	56	100	1	1	0.3	Nonsynonymous	N21D	0	0	0.2	0.3	0.2	0.7	0	0	0	0	0.8	0.8	0.1	0.5	0.1	0	NA	1	0.2	NA	0	0	0.2	0	0.3	0.2	0
EBNA-3C_type1	86160	C	T	99	IN	6.32949e-07	56	100	1	1	0.3	Synonymous	-	0	0	0.2	0.3	0.2	0.7	0	0	0	0	0.8	0.8	0.1	0.5	0.1	0	NA	1	0.2	NA	0	0	0.2	0	0.2	0.2	0
EBNA-3C_type1	86212	A	G	99	IN	7.43978e-07	56	100	1	1	0.3	Nonsynonymous	R44G	0	0	0.2	0.3	0.2	0.7	0	0	0	0	0.8	0.8	0.1	0.5	0.1	0	NA	1	0.2	NA	0	0	0.2	0	0.3	0.2	0
EBNA-3C_type1	86233	T	G	99	IN	8.14587e-07	56	100	1	1	0.3	Nonsynonymous	Y51D	0	0	0.2	0.7	0.2	0.7	0	0	0	0	0.8	0.8	0.1	0.5	0.1	0	NA	1	0.2	NA	0	0	0.2	0	0.3	0.2	0
EBNA-3C_type1	86402	C	T	99	IN	0.000631712	56	100	1	1	0.5	Nonsynonymous	T107I	0.5	0	0.5	0.3	0.3	0.4	0	0	0	0	0.8	0.9	0.4	0.5	0.3	0.3	NA	1	0.6	NA	1	0.7	1	0	0.5	0.3	0.5
EBNA-3C_type1	86415	C	G	99	IN	0.0350359	56	100	0.1	0.1	0	Nonsynonymous	I111M	0	0	0	0	0	0	0	0	0	0	0	0.1	0	0	0	0	NA	0	0	NA	0	0	0	0	0	0	0
EBNA-3C_type1	86894	A	G	99	IN	1.89758e-11	56	100	1	1	0.2	Synonymous	-	0	0	0.1	0	0.3	0.2	0	0	0	0	0	0.7	0	0.5	0.3	0	NA	0	0	NA	1	0	0.5	0	0.1	0	0
EBNA-3C_type1	86926	A	T	99	IN	7.1796e-22	56	100	1	1	0.1	Nonsynonymous	Y257F	0	0	0	0	0	0	0	0	0	0	0	0.6	0	0	0	0	NA	0	0	NA	0	0	0	0	0	0	0
EBNA-3C_type1	86927	C	T	99	IN	7.1796e-22	56	100	1	1	0.1	Synonymous	-	0	0	0	0	0	0	0	0	0	0	0	0.6	0	0	0	0	NA	0	0	NA	0	0	0	0	0	0	0
EBNA-3C_type1	86938	A	T	99	IN	7.1796e-22	56	100	1	1	0.1	Nonsynonymous	Y261F	0	0	0	0	0	0	0	0	0	0	0	0.6	0	0	0	0	NA	0	0	NA	0	0	0	0	0	0	0
EBNA-3C_type1	87017	C	T	99	IN	0.00604548	56	100	0	0	0.4	Synonymous	-	0.8	0.2	0.6	0	0.2	0	0	1	1	0.4	0	0	0.9	0	0.5	0.7	NA	0	0.8	NA	0	1	0	0.6	0.6	0.5	1
EBNA-3C_type1	87226	G	T	99	IN	0.00169849	56	100	0	0	0.5	Nonsynonymous	G357V	0.8	0.2	0.6	0	0.3	0.1	0	1	1	0.4	0	0.2	0.9	0.1	0.5	0.7	NA	0	0.8	NA	0	1	0.5	0.6	0.6	0.5	1
EBNA-3C_type1	87290	T	C	99	IN	0.00604548	56	100	0	0	0.4	Synonymous	-	0.8	0.2	0.6	0	0.2	0	0	1	1	0.4	0	0	0.9	0	0.5	0.5	NA	0	0.8	NA	0	1	0	0.6	0.6	0.5	1
EBNA-3C_type1	87557	G	T	99	IN	1.7861e-09	56	100	1	1	0.2	Synonymous	-	0	0	0	0	0	0.7	0	0	0	0	0.8	0.8	0	0.2	0	0	NA	0.7	0	NA	0	0	0	0	0.1	0.1	0
EBNA-3C_type1	88122	C	G	99	IN	4.67012e-09	56	100	1	1	0.2	Nonsynonymous	R656G	0	0	0	0	0	0.7	0	0	0	0	0.8	0.8	0	0.2	0	0	NA	1	0	NA	0	0	0.2	0	0.1	0.1	0
EBNA-3C_type1	88182	A	G	99	IN	0.0350359	56	100	0.1	0.1	0	Nonsynonymous	T676A	0	0	0	0	0	0	0	0	0	0	0	0.1	0	0	0	0	NA	0	0	NA	0	0	0	0	0	0	0
EBNA-3C_type1	88233	G	A	99	IN	3.6616e-19	56	100	1	1	0.1	Nonsynonymous	D693N	0	0	0	0	0	0	0	0	0	0	0	0.6	0	0	0	0	NA	0.3	0	NA	0	0	0	0	0	0	0
EBNA-3C_type1	88901	C	G	99	IN	8.64064e-15	56	100	1	1	0.1	Nonsynonymous	C915W	0	0	0	0	0.2	0.1	0	0	0	0	0.2	0.6	0	0.3	0	0	NA	0	0	NA	0	0	0.5	0	0	0	0
EBNA-3C_type1	88162	T	C	110	JP	0.00625992	27	75	1	1	0	Nonsynonymous	L669P	0	0	0	0	0	0.1	0	0	0	0	0.2	0	0	0.3	0	0	NA	0	0	NA	0	0.1	0.2	0	0	0	0
EBNA-3C_type1	88304	C	T	110	JP	0.00625992	27	75	1	1	0	Synonymous	-	0	0	0	0	0	0.1	0	0	0	0	0.2	0	0	0.3	0	0	NA	0	0	NA	0	0	0.5	0	0	0	0
EBNA-3C_type1	86143	A	G	111	CH	1.5841e-07	68	50	1	1	0.3	Nonsynonymous	N21D	0	0	0.2	0.3	0.2	0.7	0	0	0	0	0.8	0.8	0.1	0.5	0.1	0	NA	1	0.2	NA	0	0	0.2	0	0.3	0.2	0
EBNA-3C_type1	86160	C	T	111	CH	1.25019e-07	68	50	1	1	0.3	Synonymous	-	0	0	0.2	0.3	0.2	0.7	0	0	0	0	0.8	0.8	0.1	0.5	0.1	0	NA	1	0.2	NA	0	0	0.2	0	0.2	0.2	0
EBNA-3C_type1	86212	A	G	111	CH	1.5841e-07	68	50	1	1	0.3	Nonsynonymous	R44G	0	0	0.2	0.3	0.2	0.7	0	0	0	0	0.8	0.8	0.1	0.5	0.1	0	NA	1	0.2	NA	0	0	0.2	0	0.3	0.2	0
EBNA-3C_type1	86233	T	G	111	CH	1.79085e-07	68	50	1	1	0.3	Nonsynonymous	Y51D	0	0	0.2	0.7	0.2	0.7	0	0	0	0	0.8	0.8	0.1	0.5	0.1	0	NA	1	0.2	NA	0	0	0.2	0	0.3	0.2	0
EBNA-3C_type1	86780	C	T	111	CH	6.67527e-14	68	50	1	1	0.1	Synonymous	-	0	0	0	0	0	0.8	0	0	0	0	0.8	0	0	0.5	0	0	NA	0	0	NA	0	0	0	0	0	0.1	0
EBNA-3C_type1	86795	A	C	111	CH	4.57733e-14	68	50	1	1	0.1	Nonsynonymous	Q213H	0	0	0	0	0	0.7	0	0	0	0	0.8	0	0	0.5	0	0	NA	0	0	NA	0	0	0	0	0	0.1	0
EBNA-3C_type1	87017	C	T	111	CH	0.00270458	68	50	0	0	0.4	Synonymous	-	0.8	0.2	0.6	0	0.2	0	0	1	1	0.4	0	0	0.9	0	0.5	0.7	NA	0	0.8	NA	0	1	0	0.6	0.6	0.5	1
EBNA-3C_type1	87164	A	C	111	CH	4.57733e-14	68	50	1	1	0.1	Nonsynonymous	E336D	0	0	0	0	0	0.7	0	0	0	0	0.8	0	0	0.5	0	0	NA	0	0	NA	0	0	0	0	0	0.1	0
EBNA-3C_type1	87198	A	C	111	CH	2.22694e-10	68	50	1	1	0.2	Nonsynonymous	I348L	0	0	0.2	0	0	0.8	0	0	0	0	1	0	0.1	0.5	0	0	NA	0	0.2	NA	0	0	0.5	0	0.2	0.2	0
EBNA-3C_type1	87226	G	T	111	CH	0.000708644	68	50	0	0	0.5	Nonsynonymous	G357V	0.8	0.2	0.6	0	0.3	0.1	0	1	1	0.4	0	0.2	0.9	0.1	0.5	0.7	NA	0	0.8	NA	0	1	0.5	0.6	0.6	0.5	1
EBNA-3C_type1	87257	A	G	111	CH	2.22694e-10	68	50	1	1	0.2	Synonymous	-	0	0	0.2	0	0	0.8	0	0	0	0	1	0	0.1	0.5	0	0	NA	0	0.2	NA	0	0	0.5	0	0.2	0.2	0
EBNA-3C_type1	87290	T	C	111	CH	0.00270458	68	50	0	0	0.4	Synonymous	-	0.8	0.2	0.6	0	0.2	0	0	1	1	0.4	0	0	0.9	0	0.5	0.5	NA	0	0.8	NA	0	1	0	0.6	0.6	0.5	1
EBNA-3C_type1	87398	G	A	111	CH	1.23536e-14	68	50	1	1	0.1	Synonymous	-	0	0	0	0	0	0.7	0	0	0	0	0.8	0	0	0.2	0	0	NA	0	0	NA	0	0	0	0	0	0.1	0
EBNA-3C_type1	87557	G	T	111	CH	2.22694e-10	68	50	1	1	0.2	Synonymous	-	0	0	0	0	0	0.7	0	0	0	0	0.8	0.8	0	0.2	0	0	NA	0.7	0	NA	0	0	0	0	0.1	0.1	0
EBNA-3C_type1	88122	C	G	111	CH	6.55956e-10	68	50	1	1	0.2	Nonsynonymous	R656G	0	0	0	0	0	0.7	0	0	0	0	0.8	0.8	0	0.2	0	0	NA	1	0	NA	0	0	0.2	0	0.1	0.1	0
EBNA-3C_type1	88501	A	C	111	CH	3.95493e-08	68	50	1	1	0.3	Nonsynonymous	H782P	0.5	0	0.3	0	0	0.7	0	0	0	0	0.8	0	0.4	0.2	0	0.3	NA	0	0.4	NA	0	0.7	0	0	0.3	0.3	0.5
EBNA-3C_type1	88553	G	A	111	CH	9.56406e-15	68	50	1	1	0.1	Synonymous	-	0	0	0	0	0	0.7	0	0	0	0	0.8	0	0	0.2	0	0	NA	0	0	NA	0	0	0	0	0	0.1	0
EBNA-3C_type1	88838	C	A	111	CH	9.56406e-15	68	50	1	1	0.1	Synonymous	-	0	0	0	0	0	0.7	0	0	0	0	0.8	0	0	0.2	0	0	NA	0	0	NA	0	0	0	0	0	0.1	0
EBNA-3C_type1	86143	A	G	111	HK	0.000344557	82	30	1	1	0.3	Nonsynonymous	N21D	0	0	0.2	0.3	0.2	0.7	0	0	0	0	0.8	0.8	0.1	0.5	0.1	0	NA	1	0.2	NA	0	0	0.2	0	0.3	0.2	0
EBNA-3C_type1	86160	C	T	111	HK	0.000320911	82	30	1	1	0.3	Synonymous	-	0	0	0.2	0.3	0.2	0.7	0	0	0	0	0.8	0.8	0.1	0.5	0.1	0	NA	1	0.2	NA	0	0	0.2	0	0.2	0.2	0
EBNA-3C_type1	86212	A	G	111	HK	0.000344557	82	30	1	1	0.3	Nonsynonymous	R44G	0	0	0.2	0.3	0.2	0.7	0	0	0	0	0.8	0.8	0.1	0.5	0.1	0	NA	1	0.2	NA	0	0	0.2	0	0.3	0.2	0
EBNA-3C_type1	86233	T	G	111	HK	0.000359175	82	30	1	1	0.3	Nonsynonymous	Y51D	0	0	0.2	0.7	0.2	0.7	0	0	0	0	0.8	0.8	0.1	0.5	0.1	0	NA	1	0.2	NA	0	0	0.2	0	0.3	0.2	0
EBNA-3C_type1	86780	C	T	111	HK	1.37871e-07	82	30	1	1	0.1	Synonymous	-	0	0	0	0	0	0.8	0	0	0	0	0.8	0	0	0.5	0	0	NA	0	0	NA	0	0	0	0	0	0.1	0
EBNA-3C_type1	86795	A	C	111	HK	1.22902e-07	82	30	1	1	0.1	Nonsynonymous	Q213H	0	0	0	0	0	0.7	0	0	0	0	0.8	0	0	0.5	0	0	NA	0	0	NA	0	0	0	0	0	0.1	0
EBNA-3C_type1	87164	A	C	111	HK	1.22902e-07	82	30	1	1	0.1	Nonsynonymous	E336D	0	0	0	0	0	0.7	0	0	0	0	0.8	0	0	0.5	0	0	NA	0	0	NA	0	0	0	0	0	0.1	0
EBNA-3C_type1	87198	A	C	111	HK	9.86212e-06	82	30	1	1	0.2	Nonsynonymous	I348L	0	0	0.2	0	0	0.8	0	0	0	0	1	0	0.1	0.5	0	0	NA	0	0.2	NA	0	0	0.5	0	0.2	0.2	0
EBNA-3C_type1	87257	A	G	111	HK	9.86212e-06	82	30	1	1	0.2	Synonymous	-	0	0	0.2	0	0	0.8	0	0	0	0	1	0	0.1	0.5	0	0	NA	0	0.2	NA	0	0	0.5	0	0.2	0.2	0
EBNA-3C_type1	87398	G	A	111	HK	7.8731e-08	82	30	1	1	0.1	Synonymous	-	0	0	0	0	0	0.7	0	0	0	0	0.8	0	0	0.2	0	0	NA	0	0	NA	0	0	0	0	0	0.1	0
EBNA-3C_type1	87557	G	T	111	HK	9.86212e-06	82	30	1	1	0.2	Synonymous	-	0	0	0	0	0	0.7	0	0	0	0	0.8	0.8	0	0.2	0	0	NA	0.7	0	NA	0	0	0	0	0.1	0.1	0
EBNA-3C_type1	88122	C	G	111	HK	1.73197e-05	82	30	1	1	0.2	Nonsynonymous	R656G	0	0	0	0	0	0.7	0	0	0	0	0.8	0.8	0	0.2	0	0	NA	1	0	NA	0	0	0.2	0	0.1	0.1	0
EBNA-3C_type1	88501	A	C	111	HK	0.000171821	82	30	1	1	0.3	Nonsynonymous	H782P	0.5	0	0.3	0	0	0.7	0	0	0	0	0.8	0	0.4	0.2	0	0.3	NA	0	0.4	NA	0	0.7	0	0	0.3	0.3	0.5
EBNA-3C_type1	88553	G	A	111	HK	7.8731e-08	82	30	1	1	0.1	Synonymous	-	0	0	0	0	0	0.7	0	0	0	0	0.8	0	0	0.2	0	0	NA	0	0	NA	0	0	0	0	0	0.1	0
EBNA-3C_type1	88838	C	A	111	HK	7.8731e-08	82	30	1	1	0.1	Synonymous	-	0	0	0	0	0	0.7	0	0	0	0	0.8	0	0	0.2	0	0	NA	0	0	NA	0	0	0	0	0	0.1	0
EBNA-3C_type1	86261	A	C	128	IT	1.39984e-07	37	22.2	1	1	0.2	Nonsynonymous	Q60P	0.5	0	0.3	0	0	0	0	0	0	0	0	0	0.4	0	0	0.3	NA	0	0.4	NA	0	0.7	0	0	0.2	0.2	0.5
EBNA-3C_type1	86343	T	G	128	IT	6.61269e-06	37	22.2	1	1	0.2	Synonymous	-	0.5	0	0.3	0	0.2	0.2	0	0	0	0	0	0.1	0.4	0.5	0	0.3	NA	0	0.4	NA	1	0.7	0.5	0	0.3	0.2	0.5
EBNA-3C_type1	86401	A	G	128	IT	1.35073e-05	37	22.2	1	1	0.3	Nonsynonymous	T107A	0.5	0	0.3	0	0.2	0.2	0	0	0	0	0	0.1	0.4	0.5	0.2	0.3	NA	0	0.4	NA	1	0.7	0.5	0	0.3	0.2	0.5
EBNA-3C_type1	86402	C	T	128	IT	0.00785472	37	22.2	1	1	0.5	Nonsynonymous	T107I	0.5	0	0.5	0.3	0.3	0.4	0	0	0	0	0.8	0.9	0.4	0.5	0.3	0.3	NA	1	0.6	NA	1	0.7	1	0	0.5	0.3	0.5
EBNA-3C_type1	86817	A	T	128	IT	1.39984e-07	37	22.2	1	1	0.2	Nonsynonymous	T221S	0.5	0	0.3	0	0	0	0	0	0	0	0	0	0.4	0	0	0.3	NA	0	0.4	NA	0	0.7	0	0	0.2	0.2	0.5
EBNA-3C_type1	86920	G	A	128	IT	1.39984e-07	37	22.2	1	1	0.2	Nonsynonymous	R255K	0.5	0	0.3	0	0	0	0	0	0	0	0	0	0.4	0	0	0.3	NA	0	0.4	NA	0	0.7	0	0	0.2	0.2	0.5
EBNA-3C_type1	86932	G	A	128	IT	4.3139e-06	37	22.2	1	1	0.2	Nonsynonymous	R259K	0.5	0	0.4	0	0	0	0	0	0	0	0	0	0.4	0	0	0.3	NA	0	0.6	NA	0	0.7	0	0	0.4	0.3	0.8
EBNA-3C_type1	87017	C	T	128	IT	0.00329138	37	22.2	1	1	0.4	Synonymous	-	0.8	0.2	0.6	0	0.2	0	0	1	1	0.4	0	0	0.9	0	0.5	0.7	NA	0	0.8	NA	0	1	0	0.6	0.6	0.5	1
EBNA-3C_type1	87226	G	T	128	IT	0.00785472	37	22.2	1	1	0.5	Nonsynonymous	G357V	0.8	0.2	0.6	0	0.3	0.1	0	1	1	0.4	0	0.2	0.9	0.1	0.5	0.7	NA	0	0.8	NA	0	1	0.5	0.6	0.6	0.5	1
EBNA-3C_type1	87290	T	C	128	IT	0.00292204	37	22.2	1	1	0.4	Synonymous	-	0.8	0.2	0.6	0	0.2	0	0	1	1	0.4	0	0	0.9	0	0.5	0.5	NA	0	0.8	NA	0	1	0	0.6	0.6	0.5	1
EBNA-3C_type1	87309	T	A	128	IT	1.39984e-07	37	22.2	1	1	0.2	Nonsynonymous	S385T	0.5	0	0.3	0	0	0	0	0	0	0	0	0	0.4	0	0	0.3	NA	0	0.4	NA	0	0.7	0	0	0.2	0.2	0.5
EBNA-3C_type1	87622	T	C	128	IT	1.39984e-07	37	22.2	1	1	0.2	Nonsynonymous	V489A	0.5	0	0.3	0	0	0	0	0	0	0	0	0	0.4	0	0	0.3	NA	0	0.4	NA	0	0.7	0	0	0.2	0.2	0.5
EBNA-3C_type1	87652	G	T	128	IT	1.39984e-07	37	22.2	1	1	0.2	Nonsynonymous	R499I	0.5	0	0.3	0	0	0	0	0	0	0	0	0	0.4	0	0	0.3	NA	0	0.4	NA	0	0.7	0	0	0.2	0.1	0.5
EBNA-3C_type1	88133	A	C	128	IT	1.39984e-07	37	22.2	1	1	0.2	Synonymous	-	0.5	0	0.3	0	0	0	0	0	0	0	0	0	0.4	0	0	0.3	NA	0	0.4	NA	0	0.7	0	0	0.2	0.2	0.5
EBNA-3C_type1	88204	C	T	128	IT	1.60374e-05	37	22.2	1	1	0.3	Nonsynonymous	A683V	0.5	0	0.3	0	0.3	0.2	0	0	0	0	0	0.1	0.4	0.5	0.3	0.3	NA	0	0.4	NA	1	0.7	0.5	0	0.3	0.2	0.4
EBNA-3C_type1	88244	G	A	128	IT	1.39984e-07	37	22.2	1	1	0.2	Synonymous	-	0.5	0	0.3	0	0	0	0	0	0	0	0	0	0.4	0	0	0.3	NA	0	0.4	NA	0	0.7	0	0	0.2	0.2	0.5
EBNA-3C_type1	88295	G	A	128	IT	1.39984e-07	37	22.2	1	1	0.2	Synonymous	-	0.5	0	0.3	0	0	0	0	0	0	0	0	0	0.4	0	0	0.3	NA	0	0.4	NA	0	0.7	0	0	0.2	0.2	0.5
EBNA-3C_type1	88364	C	T	128	IT	1.62608e-07	37	22.2	1	1	0.2	Synonymous	-	0.5	0	0.3	0	0	0	0	0	0	0	0	0	0.4	0	0	0.3	NA	0	0.4	NA	0	0.7	0	0	0.2	0.2	0.5
EBNA-3C_type1	88375	A	C	128	IT	1.47055e-05	37	22.2	1	0.9	0.3	Nonsynonymous	Q740P	0.5	0	0.2	0	0.3	0.2	0	0	0	0	0	0.1	0.4	0.5	0.3	0.3	NA	0	0.4	NA	1	0.7	0.5	0	0.3	0.2	0.5
EBNA-3C_type1	88499	C	T	128	IT	1.39984e-07	37	22.2	1	0.9	0.2	Synonymous	-	0.2	0	0.3	0	0	0	0	0	0	0	0	0	0.4	0	0	0.3	NA	0	0.4	NA	0	0.7	0	0	0.2	0.2	0.5
EBNA-3C_type1	88501	A	C	128	IT	2.67421e-05	37	22.2	1	0.9	0.3	Nonsynonymous	H782P	0.5	0	0.3	0	0	0.7	0	0	0	0	0.8	0	0.4	0.2	0	0.3	NA	0	0.4	NA	0	0.7	0	0	0.3	0.3	0.5
EBNA-3C_type1	88617	A	G	128	IT	8.7506e-07	37	22.2	1	1	0.2	Nonsynonymous	T821A	0.5	0	0.3	0	0.2	0	0	0	0	0	0	0	0.4	0	0.2	0.3	NA	0	0.4	NA	0	0.7	0	0	0.3	0.2	0.5
EBNA-3C_type1	86261	A	C	128	TU	0.000368544	67	13.3	1	1	0.2	Nonsynonymous	Q60P	0.5	0	0.3	0	0	0	0	0	0	0	0	0	0.4	0	0	0.3	NA	0	0.4	NA	0	0.7	0	0	0.2	0.2	0.5
EBNA-3C_type1	86343	T	G	128	TU	0.00293653	67	13.3	1	1	0.2	Synonymous	-	0.5	0	0.3	0	0.2	0.2	0	0	0	0	0	0.1	0.4	0.5	0	0.3	NA	0	0.4	NA	1	0.7	0.5	0	0.3	0.2	0.5
EBNA-3C_type1	86401	A	G	128	TU	0.00432021	67	13.3	1	1	0.3	Nonsynonymous	T107A	0.5	0	0.3	0	0.2	0.2	0	0	0	0	0	0.1	0.4	0.5	0.2	0.3	NA	0	0.4	NA	1	0.7	0.5	0	0.3	0.2	0.5
EBNA-3C_type1	86817	A	T	128	TU	0.000368544	67	13.3	1	1	0.2	Nonsynonymous	T221S	0.5	0	0.3	0	0	0	0	0	0	0	0	0	0.4	0	0	0.3	NA	0	0.4	NA	0	0.7	0	0	0.2	0.2	0.5
EBNA-3C_type1	86920	G	A	128	TU	0.000368544	67	13.3	1	1	0.2	Nonsynonymous	R255K	0.5	0	0.3	0	0	0	0	0	0	0	0	0	0.4	0	0	0.3	NA	0	0.4	NA	0	0.7	0	0	0.2	0.2	0.5
EBNA-3C_type1	86932	G	A	128	TU	0.0023649	67	13.3	1	1	0.2	Nonsynonymous	R259K	0.5	0	0.4	0	0	0	0	0	0	0	0	0	0.4	0	0	0.3	NA	0	0.6	NA	0	0.7	0	0	0.4	0.3	0.8
EBNA-3C_type1	87309	T	A	128	TU	0.000368544	67	13.3	1	1	0.2	Nonsynonymous	S385T	0.5	0	0.3	0	0	0	0	0	0	0	0	0	0.4	0	0	0.3	NA	0	0.4	NA	0	0.7	0	0	0.2	0.2	0.5
EBNA-3C_type1	87622	T	C	128	TU	0.000368544	67	13.3	1	1	0.2	Nonsynonymous	V489A	0.5	0	0.3	0	0	0	0	0	0	0	0	0	0.4	0	0	0.3	NA	0	0.4	NA	0	0.7	0	0	0.2	0.2	0.5
EBNA-3C_type1	87652	G	T	128	TU	0.000368544	67	13.3	1	1	0.2	Nonsynonymous	R499I	0.5	0	0.3	0	0	0	0	0	0	0	0	0	0.4	0	0	0.3	NA	0	0.4	NA	0	0.7	0	0	0.2	0.1	0.5
EBNA-3C_type1	88133	A	C	128	TU	0.000368544	67	13.3	1	1	0.2	Synonymous	-	0.5	0	0.3	0	0	0	0	0	0	0	0	0	0.4	0	0	0.3	NA	0	0.4	NA	0	0.7	0	0	0.2	0.2	0.5
EBNA-3C_type1	88204	C	T	128	TU	0.00453089	67	13.3	1	1	0.3	Nonsynonymous	A683V	0.5	0	0.3	0	0.3	0.2	0	0	0	0	0	0.1	0.4	0.5	0.3	0.3	NA	0	0.4	NA	1	0.7	0.5	0	0.3	0.2	0.4
EBNA-3C_type1	88244	G	A	128	TU	0.000368544	67	13.3	1	1	0.2	Synonymous	-	0.5	0	0.3	0	0	0	0	0	0	0	0	0	0.4	0	0	0.3	NA	0	0.4	NA	0	0.7	0	0	0.2	0.2	0.5
EBNA-3C_type1	88295	G	A	128	TU	0.000368544	67	13.3	1	1	0.2	Synonymous	-	0.5	0	0.3	0	0	0	0	0	0	0	0	0	0.4	0	0	0.3	NA	0	0.4	NA	0	0.7	0	0	0.2	0.2	0.5
EBNA-3C_type1	88364	C	T	128	TU	0.000385296	67	13.3	1	1	0.2	Synonymous	-	0.5	0	0.3	0	0	0	0	0	0	0	0	0	0.4	0	0	0.3	NA	0	0.4	NA	0	0.7	0	0	0.2	0.2	0.5
EBNA-3C_type1	88375	A	C	128	TU	0.00441839	67	13.3	1	0.9	0.3	Nonsynonymous	Q740P	0.5	0	0.2	0	0.3	0.2	0	0	0	0	0	0.1	0.4	0.5	0.3	0.3	NA	0	0.4	NA	1	0.7	0.5	0	0.3	0.2	0.5
EBNA-3C_type1	88499	C	T	128	TU	0.000368544	67	13.3	1	0.9	0.2	Synonymous	-	0.2	0	0.3	0	0	0	0	0	0	0	0	0	0.4	0	0	0.3	NA	0	0.4	NA	0	0.7	0	0	0.2	0.2	0.5
EBNA-3C_type1	88501	A	C	128	TU	0.00595995	67	13.3	1	0.9	0.3	Nonsynonymous	H782P	0.5	0	0.3	0	0	0.7	0	0	0	0	0.8	0	0.4	0.2	0	0.3	NA	0	0.4	NA	0	0.7	0	0	0.3	0.3	0.5
EBNA-3C_type1	88617	A	G	128	TU	0.000973847	67	13.3	1	1	0.2	Nonsynonymous	T821A	0.5	0	0.3	0	0.2	0	0	0	0	0	0	0	0.4	0	0.2	0.3	NA	0	0.4	NA	0	0.7	0	0	0.3	0.2	0.5
LMP-2A	159	C	G	1	BO	0.00349946	50	14.7	1	1	0.2	Nonsynonymous	T34S	0.1	0.1	0	0.5	0.2	0.5	0	0	0	0	1	0.7	0	0.1	0	0	0	0.5	0	0	0	0.1	0.6	0	0.1	0	0
LMP-2A	178	C	A	1	BO	0.00349946	50	14.7	0.4	0.1	0	Synonymous	-	0	0	0	0.2	0	0	0	0	0	0	0	0	0	0	0	0	0	0	0	0	0	0	0	0	0	0	0
LMP-2A	391	G	A	1	BO	0.0101647	50	14.7	1	1	0.2	Synonymous	-	0	0.1	0	0.5	0.2	0.6	0	0	0	0	1	0.7	0	0.1	0	0	0	0.9	0	0	0	0.2	0.8	0	0.1	0	0.3
LMP-2A	613	C	G	1	BO	0.00209398	50	14.7	1	0.9	0.1	Nonsynonymous	I129M	0	0.1	0	0.5	0	0.5	0	0	0	0	1	0.7	0	0.1	0	0	0	0.2	0	0	0	0.1	0.2	0	0	0	0
LMP-2A	1134	T	C	1	BO	0.000856728	50	14.7	1	1	0.1	Nonsynonymous	I251T	0	0.1	0	0.7	0	0.4	0	0	0	0	1	0	0	0	0	0	0	0	0	0	0	0.1	0.8	0	0.1	0	0
LMP-2A	1182	C	G	1	BO	8.79824e-06	50	14.7	1	0.4	0	Nonsynonymous	T267S	0	0.1	0	0.6	0	0.2	0	0	0	0	0	0	0	0	0	0	0	0	0	0	0	0.1	0.2	0	0	0	0
LMP-2A	1196	A	C	1	BO	0.00349946	50	14.7	1	1	0.2	Nonsynonymous	N272H	0	0.1	0	0.7	0.2	0.5	0	0	0	0	1	0.6	0	0	0	0	0	0.9	0	0	0	0.1	0.6	0	0.1	0	0
LMP-2A	1350	C	A	1	BO	0.00349946	50	14.7	1	1	0.2	Synonymous	-	0	0.1	0	0.7	0.2	0.5	0	0	0	0	1	0.6	0	0	0	0	0	0.9	0.1	0	0	0.1	0.4	0	0.1	0	0
LMP-2A	1374	A	C	1	BO	0.00349946	50	14.7	1	1	0.2	Synonymous	-	0	0.1	0	0.7	0.2	0.5	0	0	0	0	1	0.6	0	0	0	0	0	0.9	0.1	0	0	0.1	0.4	0	0.1	0	0
LMP-2A	1392	T	C	1	BO	0.00349946	50	14.7	1	1	0.2	Synonymous	-	0	0.1	0	0.6	0.2	0.5	0	0	0	0	1	0.6	0	0	0	0	0	0.9	0.1	0	0	0.1	0.4	0	0.1	0	0
LMP-2A	1401	C	T	1	BO	3.19057e-06	50	14.7	1	0.2	0	Synonymous	-	0	0.1	0	0.7	0	0	0	0	0	0	0	0	0	0	0	0	0	0	0	0	0	0.1	0	0	0	0	0
LMP-2A	1613	G	T	1	BO	8.29548e-05	50	14.7	0.6	0.1	0	Nonsynonymous	C357F	0	0	0	0.3	0	0	0	0	0	0	0	0	0	0	0	0	0	0	0	0	0	0	0	0	0	0	0
LMP-2A	166164	A	T	1	BO	0.00349946	50	14.7	0.4	0.1	0	Nonsynonymous	D21V	0	0	0	0.2	0	0	0	0	0	0	0	0	0	0	0	0	0	0	0	0	0	0	0	0	0	0	0
LMP-2A	166282	T	C	1	BO	0.0135928	50	14.7	0.6	0.1	0.1	Synonymous	-	0	0	0	0.4	0	0	0	0	0	0	0	0.1	0	0	0	0	0	0	0	0	0	0	0	0	0.1	0.2	0
LMP-2A	159	C	G	1	CH	4.52222e-06	38	26.5	1	1	0.2	Nonsynonymous	T34S	0.1	0.1	0	0.5	0.2	0.5	0	0	0	0	1	0.7	0	0.1	0	0	0	0.5	0	0	0	0.1	0.6	0	0.1	0	0
LMP-2A	391	G	A	1	CH	3.40046e-05	38	26.5	1	1	0.2	Synonymous	-	0	0.1	0	0.5	0.2	0.6	0	0	0	0	1	0.7	0	0.1	0	0	0	0.9	0	0	0	0.2	0.8	0	0.1	0	0.3
LMP-2A	613	C	G	1	CH	1.51926e-06	38	26.5	1	0.9	0.1	Nonsynonymous	I129M	0	0.1	0	0.5	0	0.5	0	0	0	0	1	0.7	0	0.1	0	0	0	0.2	0	0	0	0.1	0.2	0	0	0	0
LMP-2A	632	C	G	1	CH	2.4767e-06	38	26.5	1	0.8	0.2	Nonsynonymous	L136V	0	0.1	0	0.2	0	0.5	0	0	0	0	1	0.7	0	0.1	0	0	0	0.9	0	0	0	0.1	0.2	0	0	0	0
LMP-2A	1075	C	T	1	CH	3.95338e-06	38	26.5	0.8	0.7	0.1	Synonymous	-	0	0	0	0.1	0	0.3	0	0	0	0	1	0	0	0	0	0	0	0	0	0	0	0	0.4	0	0	0	0
LMP-2A	1134	T	C	1	CH	3.68258e-07	38	26.5	1	1	0.1	Nonsynonymous	I251T	0	0.1	0	0.7	0	0.4	0	0	0	0	1	0	0	0	0	0	0	0	0	0	0	0.1	0.8	0	0.1	0	0
LMP-2A	1138	T	C	1	CH	0.000836023	38	26.5	1	0.9	0.3	Synonymous	-	0.3	0.3	0	0.7	0.2	0.5	0.1	0	0	0.3	1	0.8	0.2	0	0.2	0.3	0	1	0.3	0.5	0	0.4	0.8	0	0.2	0.3	0.4
LMP-2A	1177	C	T	1	CH	3.48826e-05	38	26.5	0.7	0.6	0.1	Synonymous	-	0	0	0	0	0	0.2	0	0	0	0	1	0	0	0	0	0	0	0	0	0	0	0	0.4	0	0	0	0
LMP-2A	1196	A	C	1	CH	4.41415e-06	38	26.5	1	1	0.2	Nonsynonymous	N272H	0	0.1	0	0.7	0.2	0.5	0	0	0	0	1	0.6	0	0	0	0	0	0.9	0	0	0	0.1	0.6	0	0.1	0	0
LMP-2A	1350	C	A	1	CH	4.41415e-06	38	26.5	1	1	0.2	Synonymous	-	0	0.1	0	0.7	0.2	0.5	0	0	0	0	1	0.6	0	0	0	0	0	0.9	0.1	0	0	0.1	0.4	0	0.1	0	0
LMP-2A	1374	A	C	1	CH	4.41415e-06	38	26.5	1	1	0.2	Synonymous	-	0	0.1	0	0.7	0.2	0.5	0	0	0	0	1	0.6	0	0	0	0	0	0.9	0.1	0	0	0.1	0.4	0	0.1	0	0
LMP-2A	1392	T	C	1	CH	4.41415e-06	38	26.5	1	1	0.2	Synonymous	-	0	0.1	0	0.6	0.2	0.5	0	0	0	0	1	0.6	0	0	0	0	0	0.9	0.1	0	0	0.1	0.4	0	0.1	0	0
LMP-2A	166347	A	C	1	CH	0.0034081	38	26.5	0.1	0.3	0.7	Nonsynonymous	Q82P	0.9	0.4	0.9	0.8	0.3	0.2	0.6	1	1	0	0	0.9	1	0.5	0.6	1	1	1	1	0.8	1	0.9	0	0.7	0.8	0.7	1
LMP-2A	166438	C	T	1	CH	4.60391e-05	38	26.5	0.9	0.7	0.2	Synonymous	-	0	0	0	0	0.2	0.9	0	0	0	0	1	0.1	0	0.9	0	0	0	0	0	0	1	0	1	0	0.1	0	0
LMP-2A	159	C	G	1	HK	1.06068e-07	100	32.4	1	1	0.2	Nonsynonymous	T34S	0.1	0.1	0	0.5	0.2	0.5	0	0	0	0	1	0.7	0	0.1	0	0	0	0.5	0	0	0	0.1	0.6	0	0.1	0	0
LMP-2A	391	G	A	1	HK	1.35312e-06	100	32.4	1	1	0.2	Synonymous	-	0	0.1	0	0.5	0.2	0.6	0	0	0	0	1	0.7	0	0.1	0	0	0	0.9	0	0	0	0.2	0.8	0	0.1	0	0.3
LMP-2A	613	C	G	1	HK	1.14927e-08	100	32.4	1	0.9	0.1	Nonsynonymous	I129M	0	0.1	0	0.5	0	0.5	0	0	0	0	1	0.7	0	0.1	0	0	0	0.2	0	0	0	0.1	0.2	0	0	0	0
LMP-2A	632	C	G	1	HK	2.80846e-08	100	32.4	1	0.8	0.2	Nonsynonymous	L136V	0	0.1	0	0.2	0	0.5	0	0	0	0	1	0.7	0	0.1	0	0	0	0.9	0	0	0	0.1	0.2	0	0	0	0
LMP-2A	1075	C	T	1	HK	9.4986e-13	100	32.4	1	0.7	0.1	Synonymous	-	0	0	0	0.1	0	0.3	0	0	0	0	1	0	0	0	0	0	0	0	0	0	0	0	0.4	0	0	0	0
LMP-2A	1134	T	C	1	HK	1.08592e-09	100	32.4	1	1	0.1	Nonsynonymous	I251T	0	0.1	0	0.7	0	0.4	0	0	0	0	1	0	0	0	0	0	0	0	0	0	0	0.1	0.8	0	0.1	0	0
LMP-2A	1138	T	C	1	HK	8.37764e-05	100	32.4	1	0.9	0.3	Synonymous	-	0.3	0.3	0	0.7	0.2	0.5	0.1	0	0	0.3	1	0.8	0.2	0	0.2	0.3	0	1	0.3	0.5	0	0.4	0.8	0	0.2	0.3	0.4
LMP-2A	1177	C	T	1	HK	5.36878e-13	100	32.4	1	0.6	0.1	Synonymous	-	0	0	0	0	0	0.2	0	0	0	0	1	0	0	0	0	0	0	0	0	0	0	0	0.4	0	0	0	0
LMP-2A	1196	A	C	1	HK	9.78013e-08	100	32.4	1	1	0.2	Nonsynonymous	N272H	0	0.1	0	0.7	0.2	0.5	0	0	0	0	1	0.6	0	0	0	0	0	0.9	0	0	0	0.1	0.6	0	0.1	0	0
LMP-2A	1350	C	A	1	HK	9.78013e-08	100	32.4	1	1	0.2	Synonymous	-	0	0.1	0	0.7	0.2	0.5	0	0	0	0	1	0.6	0	0	0	0	0	0.9	0.1	0	0	0.1	0.4	0	0.1	0	0
LMP-2A	1374	A	C	1	HK	9.78013e-08	100	32.4	1	1	0.2	Synonymous	-	0	0.1	0	0.7	0.2	0.5	0	0	0	0	1	0.6	0	0	0	0	0	0.9	0.1	0	0	0.1	0.4	0	0.1	0	0
LMP-2A	1392	T	C	1	HK	9.78013e-08	100	32.4	1	1	0.2	Synonymous	-	0	0.1	0	0.6	0.2	0.5	0	0	0	0	1	0.6	0	0	0	0	0	0.9	0.1	0	0	0.1	0.4	0	0.1	0	0
LMP-2A	1600	T	C	1	HK	0.010066	100	32.4	0.2	0.1	0	Nonsynonymous	C353R	0	0	0	0	0	0	0	0	0	0	0.2	0	0	0	0	0	0	0	0	0	0	0	0	0	0	0	0
LMP-2A	1608	C	T	1	HK	0.010066	100	32.4	0.2	0.1	0	Synonymous	-	0	0	0	0	0	0	0	0	0	0	0.2	0	0	0	0	0	0	0	0	0	0	0	0	0	0	0	0
LMP-2A	166292	T	G	1	HK	0.0156954	100	32.4	0	0.1	0.4	Nonsynonymous	Y64D	0.6	0.3	0.8	0.1	0.2	0.1	0.3	1	0	0	0	0.1	0.7	0.4	0.5	0.8	0	0	0.7	0.5	1	0.6	0	0.5	0.7	0.6	0.6
LMP-2A	166347	A	C	1	HK	1.04296e-05	100	32.4	0	0.3	0.7	Nonsynonymous	Q82P	0.9	0.4	0.9	0.8	0.3	0.2	0.6	1	1	0	0	0.9	1	0.5	0.6	1	1	1	1	0.8	1	0.9	0	0.7	0.8	0.7	1
LMP-2A	166352	C	T	1	HK	0.0156954	100	32.4	0	0.1	0.4	Synonymous	-	0.6	0.3	0.8	0.1	0.2	0.1	0.3	1	0	0	0	0.1	0.7	0.4	0.5	0.8	0	0	0.7	0.5	1	0.6	0	0.5	0.7	0.6	0.6
LMP-2A	166438	C	T	1	HK	3.55e-08	100	32.4	1	0.7	0.2	Synonymous	-	0	0	0	0	0.2	0.9	0	0	0	0	1	0.1	0	0.9	0	0	0	0	0	0	1	0	1	0	0.1	0	0
LMP-2A	154	T	G	9	PN	4.97729e-05	36	100	0.8	0.8	0	Synonymous	-	0	0	0	0	0	0	0	0	0	0	0	0	0	0	0	0	0	0.3	0	0	0	0	0	0	0	0	0
LMP-2A	193	G	A	9	PN	4.97729e-05	36	100	0.8	0.8	0	Synonymous	-	0	0	0	0	0	0	0	0	0	0	0	0	0	0	0	0	0	0.3	0	0	0	0	0	0	0	0	0
LMP-2A	632	C	G	9	PN	0.0309658	36	100	1	1	0.2	Nonsynonymous	L136V	0	0.1	0	0.2	0	0.5	0	0	0	0	1	0.7	0	0.1	0	0	0	0.9	0	0	0	0.1	0.2	0	0	0	0
LMP-2A	1196	A	C	9	PN	0.0309658	36	100	1	1	0.2	Nonsynonymous	N272H	0	0.1	0	0.7	0.2	0.5	0	0	0	0	1	0.6	0	0	0	0	0	0.9	0	0	0	0.1	0.6	0	0.1	0	0
LMP-2A	1350	C	A	9	PN	0.0309658	36	100	1	1	0.2	Synonymous	-	0	0.1	0	0.7	0.2	0.5	0	0	0	0	1	0.6	0	0	0	0	0	0.9	0.1	0	0	0.1	0.4	0	0.1	0	0
LMP-2A	1374	A	C	9	PN	0.0309658	36	100	1	1	0.2	Synonymous	-	0	0.1	0	0.7	0.2	0.5	0	0	0	0	1	0.6	0	0	0	0	0	0.9	0.1	0	0	0.1	0.4	0	0.1	0	0
LMP-2A	1392	T	C	9	PN	0.0309658	36	100	1	1	0.2	Synonymous	-	0	0.1	0	0.6	0.2	0.5	0	0	0	0	1	0.6	0	0	0	0	0	0.9	0.1	0	0	0.1	0.4	0	0.1	0	0
LMP-2A	166290	C	T	28	AU	0.0114534	75	11.7	0.6	0.4	0.2	Nonsynonymous	P63L	0	0.1	0.4	0	0	0.1	0	1	0	0	0	0	0.2	0.4	0	0	0	0	0.2	0	1	0.2	0	0	0.4	0.3	0.1
LMP-2A	166292	T	G	28	AU	0.000333109	75	11.7	1	1	0.4	Nonsynonymous	Y64D	0.6	0.3	0.8	0.1	0.2	0.1	0.3	1	0	0	0	0.1	0.7	0.4	0.5	0.8	0	0	0.7	0.5	1	0.6	0	0.5	0.7	0.6	0.6
LMP-2A	166352	C	T	28	AU	0.000333109	75	11.7	1	1	0.4	Synonymous	-	0.6	0.3	0.8	0.1	0.2	0.1	0.3	1	0	0	0	0.1	0.7	0.4	0.5	0.8	0	0	0.7	0.5	1	0.6	0	0.5	0.7	0.6	0.6
LMP-2A	376	A	C	28	UK	0.00352679	60	21.9	0.4	0.3	0.1	Synonymous	-	0	0	0.2	0	0	0	0	1	1	0	0	0	0.5	0	0	0	0	0	0.2	0	0	0.2	0	0	0.3	0.1	0.3
LMP-2A	640	C	T	28	UK	4.04144e-06	60	21.9	0.7	0.5	0.3	Synonymous	-	0	0	0.4	0	0	0	0.1	1	1	0.2	0	0	0.7	0	0.2	0.2	0	0	0.6	0	0	0.4	0	0.2	0.5	0.3	0.3
LMP-2A	1138	T	C	28	UK	0.00352679	60	21.9	0	0	0.3	Synonymous	-	0.3	0.3	0	0.7	0.2	0.5	0.1	0	0	0.3	1	0.8	0.2	0	0.2	0.3	0	1	0.3	0.5	0	0.4	0.8	0	0.2	0.3	0.4
LMP-2A	166290	C	T	28	UK	2.61023e-09	60	21.9	0.7	0.4	0.2	Nonsynonymous	P63L	0	0.1	0.4	0	0	0.1	0	1	0	0	0	0	0.2	0.4	0	0	0	0	0.2	0	1	0.2	0	0	0.4	0.3	0.1
LMP-2A	166292	T	G	28	UK	2.61023e-09	60	21.9	1	1	0.4	Nonsynonymous	Y64D	0.6	0.3	0.8	0.1	0.2	0.1	0.3	1	0	0	0	0.1	0.7	0.4	0.5	0.8	0	0	0.7	0.5	1	0.6	0	0.5	0.7	0.6	0.6
LMP-2A	166347	A	C	28	UK	0.0234332	60	21.9	1	1	0.7	Nonsynonymous	Q82P	0.9	0.4	0.9	0.8	0.3	0.2	0.6	1	1	0	0	0.9	1	0.5	0.6	1	1	1	1	0.8	1	0.9	0	0.7	0.8	0.7	1
LMP-2A	166352	C	T	28	UK	2.61023e-09	60	21.9	1	1	0.4	Synonymous	-	0.6	0.3	0.8	0.1	0.2	0.1	0.3	1	0	0	0	0.1	0.7	0.4	0.5	0.8	0	0	0.7	0.5	1	0.6	0	0.5	0.7	0.6	0.6
LMP-2A	376	A	C	32	IT	0.000414577	22	54.5	1	1	0.1	Synonymous	-	0	0	0.2	0	0	0	0	1	1	0	0	0	0.5	0	0	0	0	0	0.2	0	0	0.2	0	0	0.3	0.1	0.3
LMP-2A	640	C	T	32	IT	0.0100328	22	54.5	1	1	0.3	Synonymous	-	0	0	0.4	0	0	0	0.1	1	1	0.2	0	0	0.7	0	0.2	0.2	0	0	0.6	0	0	0.4	0	0.2	0.5	0.3	0.3
LMP-2A	1076	C	T	32	IT	3.453e-11	22	54.5	1	0.5	0	Nonsynonymous	L232F	0	0	0	0	0	0	0	0	0	0	0	0	0.2	0	0	0	0	0	0	0	0	0	0	0	0	0	0
LMP-2A	166171	C	A	32	IT	3.453e-11	22	54.5	1	0.5	0	Synonymous	-	0	0	0	0	0	0	0	0	0	0	0	0	0.2	0	0	0	0	0	0	0	0	0	0	0	0	0	0
LMP-2A	1061	C	T	34	WG	0.000330091	45	37.1	0.3	0.1	0	Nonsynonymous	P227S	0	0	0	0	0	0	0	0	0	0	0	0	0	0	0	0	0	0	0	0	0	0.1	0	0	0	0	0.1
LMP-2A	1138	T	C	34	WG	0.000870328	45	37.1	0.9	1	0.3	Synonymous	-	0.3	0.3	0	0.7	0.2	0.5	0.1	0	0	0.3	1	0.8	0.2	0	0.2	0.3	0	1	0.3	0.5	0	0.4	0.8	0	0.2	0.3	0.4
LMP-2A	1145	A	T	34	WG	4.15021e-08	45	37.1	0.5	0.3	0	Nonsynonymous	S255C	0	0	0	0	0	0	0	0	0	0	0	0	0	0	0	0	0	0	0.1	0	0	0.1	0	0	0	0	0.2
LMP-2A	1146	G	T	34	WG	3.20761e-12	45	37.1	0.9	0.7	0.1	Nonsynonymous	S255I	0	0	0	0	0	0	0	0	0	0	0	0	0	0	0	0	0	0	0.2	0.2	0	0.2	0	0	0.1	0.1	0.4
LMP-2A	1368	C	T	34	WG	0.0014235	45	37.1	0.2	0.1	0	Synonymous	-	0	0	0	0	0	0	0	0	0	0	0	0	0	0	0	0	0	0	0	0	0	0	0	0	0	0	0.1
LMP-2A	133	C	T	44	KE	0.00976101	19	41.7	0.4	0.2	0	Synonymous	-	0	0	0	0	0	0	0	0	0	0	0	0	0	0	0.1	0	0	0	0	0	0	0	0	0	0	0	0
LMP-2A	384	G	A	44	KE	0.000248864	19	41.7	0.6	0.2	0	Nonsynonymous	R80K	0	0	0	0	0	0	0	0	0	0	0	0	0	0	0.1	0	0	0	0	0	0	0	0	0	0	0	0
LMP-2A	1302	G	T	44	KE	0.000405621	19	41.7	1	1	0.1	Synonymous	-	0.1	0.4	0	0.2	0.3	0	0.4	0	0	0.5	0	0	0	0	0.2	0	0	0	0	0.2	0	0	0	0.3	0	0.2	0

## Sheet: MaxCGS continent
Characterisation of the geography-defining variation: optimum grouping based on maximum CGS score (MCC score * number of valid clusters). List of variants statistically more represented in geographical clusters. The list was generated per continent of origin. For each variant, we report the gene ("Gene"), the coordinate in the reference sequence NC_007605 ("Var"), the nucleotide in the reference …
Gene	Var	Ref	Alt	Clust	Pop	Qvals	Proportion	Proportion.in.cluster	Allele.freq.in.pop.cluster	Allele.freq.in.cluster	Overall.allele.freq	Type	Change	EAS	EUR	WA	NAF	NAM	OCN	SAF	SAM
BDLF4	116206	G	T	1	SAM	6.30149e-06	9	100	1	1	0	Synonymous	-	0	0	0	0	0	0	0	0.1
BDLF4	116332	G	A	1	SAM	0.000901113	9	100	1	1	0	Synonymous	-	0.1	0	0	0	0	0	0	0.1
BDLF4	116665	G	A	1	SAM	0.0137477	9	100	1	1	0.1	Synonymous	-	0.3	0	0	0	0	0	0	0.1
BDLF4	116059	A	G	130	EUR	3.35531e-15	52	45.5	0	0	0.5	Synonymous	-	0.8	0.4	0.6	0.3	0.3	0.5	0.4	0.3
BDLF4	116305	C	G	130	EUR	1.89653e-20	52	45.5	0	0	0.6	Synonymous	-	1	0.4	0.6	0.4	0.4	0.6	0.5	0.7
BDLF4	116311	C	A	130	EUR	1.74418e-14	52	45.5	0	0	0.5	Nonsynonymous	E141D	0.8	0.4	0.6	0.3	0.3	0.5	0.4	0.3
BDLF4	116461	G	A	130	EUR	0.00569433	52	45.5	0	0	0.1	Synonymous	-	0	0.2	0.2	0.3	0	0.2	0.3	0.1
BDLF4	116575	G	A	130	EUR	0.00569433	52	45.5	0	0	0.1	Synonymous	-	0	0.2	0.2	0.3	0	0.2	0.3	0.1
BDLF4	116059	A	G	133	SAM	0.0280774	26	47.4	0	0	0.5	Synonymous	-	0.8	0.4	0.6	0.3	0.3	0.5	0.4	0.3
BDLF4	116311	C	A	133	SAM	0.0280774	26	47.4	0	0	0.5	Nonsynonymous	E141D	0.8	0.4	0.6	0.3	0.3	0.5	0.4	0.3
BDLF4	116695	C	A	133	SAM	1.74428e-11	26	47.4	1	1	0.1	Nonsynonymous	E13D	0	0	0	0	0.1	0	0.1	0.3
BDLF4	116254	C	A	157	EAS	1.16338e-10	8	85.7	1	1	0	Synonymous	-	0.1	0	0	0	0	0	0	0
BDLF4	116287	C	A	157	EAS	2.32676e-10	8	85.7	1	1	0	Synonymous	-	0.1	0	0	0	0	0	0	0
BDLF4	116473	C	A	157	EAS	4.20099e-05	8	85.7	0.5	0.4	0	Synonymous	-	0	0	0	0	0	0	0	0
BDLF4	116059	A	G	158	SAF	0.000325482	31	29.6	1	1	0.5	Synonymous	-	0.8	0.4	0.6	0.3	0.3	0.5	0.4	0.3
BDLF4	116305	C	G	158	SAF	0.00765133	31	29.6	1	1	0.6	Synonymous	-	1	0.4	0.6	0.4	0.4	0.6	0.5	0.7
BDLF4	116311	C	A	158	SAF	0.000325482	31	29.6	1	1	0.5	Nonsynonymous	E141D	0.8	0.4	0.6	0.3	0.3	0.5	0.4	0.3
BDLF4	116461	G	A	158	SAF	1.82106e-13	31	29.6	1	1	0.1	Synonymous	-	0	0.2	0.2	0.3	0	0.2	0.3	0.1
BDLF4	116575	G	A	158	SAF	1.82106e-13	31	29.6	1	1	0.1	Synonymous	-	0	0.2	0.2	0.3	0	0.2	0.3	0.1
BGLF4	110478	C	T	6	EAS	0.00195259	58	88.5	0	0	0.2	Synonymous	-	0.1	0.2	0.2	0.3	0.1	0.2	0.3	0.1
BGLF4	110508	C	T	6	EAS	0.014762	58	88.5	0.1	0.1	0	Synonymous	-	0	0	0	0	0	0	0	0
BGLF4	110688	A	C	6	EAS	2.50474e-23	58	88.5	1	1	0.4	Synonymous	-	0.9	0.1	0	0.1	0.1	0.2	0.3	0.6
BGLF4	110774	G	A	6	EAS	6.81346e-50	58	88.5	1	1	0.1	Synonymous	-	0.6	0	0	0	0	0	0	0
BGLF4	110940	A	G	6	EAS	6.81346e-50	58	88.5	1	1	0.1	Synonymous	-	0.6	0	0	0	0	0	0	0.1
BGLF4	111027	C	T	6	EAS	3.11501e-51	58	88.5	1	1	0.1	Synonymous	-	0.6	0	0	0	0	0	0	0
BGLF4	111147	C	T	6	EAS	2.10791e-48	58	88.5	1	1	0.2	Synonymous	-	0.6	0	0	0	0	0	0	0.1
BGLF4	111150	C	A	6	EAS	0.00905916	58	88.5	0	0	0.1	Synonymous	-	0.1	0.1	0.2	0.3	0.1	0.2	0.3	0.1
BGLF4	111159	A	G	6	EAS	0.0198048	58	88.5	0	0	0.1	Synonymous	-	0	0.3	0.2	0.1	0.1	0.2	0	0
BGLF4	110395	T	C	50	EAS	7.7524e-23	18	100	1	1	0	Nonsynonymous	H311R	0.2	0	0	0	0	0	0	0
BGLF4	110688	A	C	50	EAS	3.20191e-06	18	100	1	1	0.4	Synonymous	-	0.9	0.1	0	0.1	0.1	0.2	0.3	0.6
BGLF4	110784	G	A	50	EAS	2.11173e-18	18	100	1	1	0.1	Synonymous	-	0.2	0	0	0	0	0.2	0	0
BGLF4	110909	A	T	50	EAS	7.7524e-23	18	100	1	1	0	Nonsynonymous	S140T	0.2	0	0	0	0	0	0	0
BGLF4	111131	G	A	50	EAS	1.05433e-20	18	100	1	1	0	Synonymous	-	0.2	0	0	0	0	0	0	0
BGLF4	110427	C	T	51	OCN	1.01735e-11	19	100	1	1	0	Synonymous	-	0	0	0	0	0	0.2	0	0
BGLF4	110604	G	A	51	OCN	1.01735e-11	19	100	1	1	0	Synonymous	-	0	0	0	0	0	0.2	0	0
BGLF4	110688	A	C	51	OCN	0.0210362	19	100	1	1	0.4	Synonymous	-	0.9	0.1	0	0.1	0.1	0.2	0.3	0.6
BGLF4	110784	G	A	51	OCN	5.1349e-07	19	100	1	1	0.1	Synonymous	-	0.2	0	0	0	0	0.2	0	0
BGLF4	111075	C	A	51	OCN	1.44938e-08	19	100	0.8	0.8	0	Synonymous	-	0	0	0	0.1	0	0.2	0	0
BGLF4	110403	A	T	184	WA	3.11188e-05	6	75	1	1	0	Synonymous	-	0	0	0.1	0	0	0	0	0
BGLF4	110652	G	A	184	WA	0.0026451	6	75	1	1	0	Synonymous	-	0	0	0.2	0	0.1	0.1	0	0
BGLF4	110448	G	T	141	WA	2.84857e-10	13	100	1	1	0	Synonymous	-	0	0	0.2	0	0	0	0	0
BGLF4	111270	C	G	141	WA	2.03469e-11	13	100	1	1	0	Nonsynonymous	V133L	0	0	0.1	0	0	0	0	0
BGLF4	110478	C	T	145	EUR	1.69428e-06	11	100	1	1	0.2	Synonymous	-	0.1	0.2	0.2	0.3	0.1	0.2	0.3	0.1
BGLF4	111159	A	G	145	EUR	2.03124e-07	11	100	1	1	0.1	Synonymous	-	0	0.3	0.2	0.1	0.1	0.2	0	0
BGLF4	110652	G	A	185	OCN	0.0026451	10	75	1	1	0	Synonymous	-	0	0	0.2	0	0.1	0.1	0	0
BGLF4	110889	G	A	185	OCN	0.000653495	10	75	1	1	0	Synonymous	-	0	0	0	0.1	0	0.1	0.1	0
BHRF1	42322	G	T	2	EAS	0.00734219	54	82.7	0	0	0.2	Nonsynonymous	V79L	0.3	0	0.3	0	0	0.3	0	0.2
BHRF1	42327	T	C	2	EAS	0.0164997	54	82.7	1	1	0.9	Synonymous	-	1	0.8	0.8	0.6	0.7	0.8	0.9	1
BHRF1	42349	T	G	2	EAS	1.47079e-45	54	82.7	1	1	0.1	Nonsynonymous	L88V	0.5	0.1	0	0	0.1	0	0	0
BHRF1	42597	T	C	2	EAS	2.1555e-05	54	82.7	0	0	0.3	Synonymous	-	0	0.6	0.2	0	0.3	0.3	0.3	0.1
BHRF1	42378	C	A	4	SAM	3.36178e-05	8	75	1	1	0	Nonsynonymous	S97R	0	0	0	0	0	0	0	0.1
BHRF1	42327	T	C	75	NAM	0.00409036	23	27.8	0	0	0.9	Synonymous	-	1	0.8	0.8	0.6	0.7	0.8	0.9	1
BHRF1	42339	C	T	100	EUR	9.96804e-22	22	57.6	1	1	0.1	Synonymous	-	0	0.2	0	0	0.2	0.2	0	0.1
BHRF1	42597	T	C	100	EUR	1.24285e-10	22	57.6	1	1	0.3	Synonymous	-	0	0.6	0.2	0	0.3	0.3	0.3	0.1
BHRF1	42093	C	T	103	EUR	0.00271464	22	63.3	0.2	0.1	0	Synonymous	-	0	0	0	0	0	0	0	0
BHRF1	42202	C	T	103	EUR	8.26844e-08	22	63.3	0.4	0.2	0	Nonsynonymous	R39C	0	0.1	0	0	0	0	0	0
BHRF1	42483	G	T	103	EUR	0.0433544	22	63.3	0.1	0.1	0	Synonymous	-	0	0	0	0	0	0	0	0
BHRF1	42597	T	C	103	EUR	2.4857e-10	22	63.3	1	1	0.3	Synonymous	-	0	0.6	0.2	0	0.3	0.3	0.3	0.1
BHRF1	42597	T	C	122	SAF	0.000376815	17	60	1	1	0.3	Synonymous	-	0	0.6	0.2	0	0.3	0.3	0.3	0.1
BHRF1	42322	G	T	130	OCN	0.0121493	13	100	1	1	0.2	Nonsynonymous	V79L	0.3	0	0.3	0	0	0.3	0	0.2
BHRF1	42387	C	T	130	OCN	3.10724e-05	13	100	1	1	0	Synonymous	-	0	0	0.1	0	0	0.2	0	0
BHRF1	42559	A	T	130	OCN	9.31241e-08	13	100	1	1	0	Nonsynonymous	I158F	0	0	0	0	0	0.1	0	0
BHRF1	42630	T	C	130	OCN	6.98431e-07	13	100	1	1	0	Synonymous	-	0	0	0	0	0	0.2	0	0
BHRF1	42210	G	A	138	EAS	5.08306e-28	28	84.6	1	1	0.1	Synonymous	-	0.3	0	0	0	0	0	0	0.2
BHRF1	42322	G	T	138	EAS	4.80668e-18	28	84.6	1	1	0.2	Nonsynonymous	V79L	0.3	0	0.3	0	0	0.3	0	0.2
BHRF1	42423	C	T	138	EAS	9.73766e-30	28	84.6	1	1	0.1	Synonymous	-	0.3	0	0	0	0	0	0	0.1
BHRF1	42597	T	C	138	EAS	0.0167658	28	84.6	0	0	0.3	Synonymous	-	0	0.6	0.2	0	0.3	0.3	0.3	0.1
BHRF1	42210	G	A	139	SAM	0.00614197	8	100	1	1	0.1	Synonymous	-	0.3	0	0	0	0	0	0	0.2
BHRF1	42249	T	C	139	SAM	0.000168089	8	100	1	1	0	Synonymous	-	0	0	0	0	0	0	0	0.2
BHRF1	42446	C	A	139	SAM	0.00614197	8	100	1	1	0.1	Nonsynonymous	S120Y	0	0	0.3	0	0	0.1	0	0.2
BHRF1	42553	G	A	139	SAM	0.00614197	8	100	1	1	0.1	Nonsynonymous	D156N	0	0	0.3	0	0	0.1	0	0.1
BHRF1	42567	A	C	139	SAM	0.00614197	8	100	1	1	0.1	Synonymous	-	0	0	0.3	0	0	0.1	0	0.2
BRLF1	91430	T	C	2	EAS	1.31914e-05	14	64.7	1	1	0.3	Nonsynonymous	Q489R	0.2	0.2	0.4	0.4	0.4	0.3	0.4	0.3
BRLF1	91438	C	T	2	EAS	1.82077e-05	14	64.7	1	1	0.3	Synonymous	-	0.3	0.2	0.4	0.4	0.5	0.3	0.4	0.3
BRLF1	91461	C	T	2	EAS	3.2794e-06	14	64.7	1	1	0.3	Nonsynonymous	V479I	0.2	0.5	0.3	0.1	0.3	0.3	0	0.1
BRLF1	91766	G	T	2	EAS	3.8947e-05	14	64.7	0	0.2	0.7	Nonsynonymous	A377E	0.5	0.9	1	0.7	0.8	0.7	0.4	0.3
BRLF1	91950	T	C	2	EAS	3.81299e-05	14	64.7	1	1	0.3	Nonsynonymous	K316E	0.6	0.1	0	0.1	0.2	0.3	0.6	0.6
BRLF1	91969	C	A	2	EAS	1.86543e-15	14	64.7	1	0.9	0	Synonymous	-	0.1	0	0	0	0	0	0	0
BRLF1	91975	A	G	2	EAS	3.40526e-05	14	64.7	1	1	0.3	Synonymous	-	0.6	0.1	0	0.1	0.2	0.3	0.6	0.6
BRLF1	92022	A	G	2	EAS	6.09363e-10	14	64.7	1	1	0.1	Nonsynonymous	Y292H	0.4	0	0	0	0.1	0.2	0	0
BRLF1	92071	G	A	2	EAS	3.57109e-08	14	64.7	1	1	0.2	Synonymous	-	0.5	0.1	0	0	0.1	0.2	0	0.1
BRLF1	92078	C	A	2	EAS	3.05183e-05	14	64.7	1	1	0.3	Nonsynonymous	R273M	0.6	0.1	0	0.1	0.2	0.3	0.6	0.5
BRLF1	92083	G	A	2	EAS	3.2794e-06	14	64.7	1	1	0.3	Synonymous	-	0.4	0.4	0.2	0.1	0.2	0.4	0	0
BRLF1	92092	C	T	2	EAS	6.09363e-10	14	64.7	1	1	0.1	Synonymous	-	0.4	0	0	0	0.1	0.2	0	0
BRLF1	92140	C	A	2	EAS	8.18831e-10	14	64.7	1	1	0.1	Synonymous	-	0.4	0.1	0	0	0.1	0.2	0	0
BRLF1	92233	A	G	2	EAS	0.00134095	14	64.7	1	1	0.5	Synonymous	-	0.6	0.4	0.3	0.4	0.3	0.4	0.6	0.6
BRLF1	92404	G	A	2	EAS	7.09129e-06	14	64.7	0.4	0.2	0	Synonymous	-	0.1	0	0	0	0	0	0	0
BRLF1	92623	A	G	2	EAS	0.00632248	14	64.7	1	1	0.5	Synonymous	-	0.6	0.4	0.3	0.4	0.5	0.6	0.6	0.7
BRLF1	91271	C	T	3	EAS	0.00898849	23	75	1	1	0.7	Nonsynonymous	S542N	1	0.6	0.7	0.7	0.6	0.7	0.5	0.6
BRLF1	91336	C	T	3	EAS	0.0337805	23	75	0.1	0.1	0	Synonymous	-	0	0	0	0	0	0	0	0
BRLF1	91366	T	C	3	EAS	0.0160795	23	75	1	1	0.7	Synonymous	-	1	0.6	0.7	0.7	0.7	0.7	0.5	0.6
BRLF1	91399	G	A	3	EAS	0.0337805	23	75	0.1	0.1	0	Synonymous	-	0	0	0	0	0	0	0	0
BRLF1	91430	T	C	3	EAS	0.0160795	23	75	0	0	0.3	Nonsynonymous	Q489R	0.2	0.2	0.4	0.4	0.4	0.3	0.4	0.3
BRLF1	91444	T	C	3	EAS	0.0272656	23	75	0	0	0.3	Synonymous	-	0	0.6	0.5	0.4	0.3	0.4	0	0
BRLF1	91461	C	T	3	EAS	0.043749	23	75	0	0	0.3	Nonsynonymous	V479I	0.2	0.5	0.3	0.1	0.3	0.3	0	0.1
BRLF1	91655	C	A	3	EAS	0.0337805	23	75	0.1	0.1	0	Nonsynonymous	G414V	0	0	0	0	0	0	0	0
BRLF1	91680	G	A	3	EAS	0.000181946	23	75	0.2	0.2	0	Nonsynonymous	L406F	0.1	0	0	0	0	0	0	0
BRLF1	91689	G	A	3	EAS	0.000181946	23	75	0.2	0.2	0	Nonsynonymous	P403S	0.1	0	0	0	0	0	0	0
BRLF1	91766	G	T	3	EAS	0.000877035	23	75	0.2	0.2	0.7	Nonsynonymous	A377E	0.5	0.9	1	0.7	0.8	0.7	0.4	0.3
BRLF1	91784	G	T	3	EAS	7.54219e-12	23	75	0.8	0.6	0.1	Nonsynonymous	P371Q	0.3	0	0	0	0	0	0	0.1
BRLF1	91950	T	C	3	EAS	1.27975e-08	23	75	1	1	0.3	Nonsynonymous	K316E	0.6	0.1	0	0.1	0.2	0.3	0.6	0.6
BRLF1	91975	A	G	3	EAS	1.02583e-08	23	75	1	1	0.3	Synonymous	-	0.6	0.1	0	0.1	0.2	0.3	0.6	0.6
BRLF1	92022	A	G	3	EAS	2.08257e-17	23	75	1	1	0.1	Nonsynonymous	Y292H	0.4	0	0	0	0.1	0.2	0	0
BRLF1	92071	G	A	3	EAS	3.09062e-14	23	75	1	1	0.2	Synonymous	-	0.5	0.1	0	0	0.1	0.2	0	0.1
BRLF1	92078	C	A	3	EAS	8.27556e-09	23	75	1	1	0.3	Nonsynonymous	R273M	0.6	0.1	0	0.1	0.2	0.3	0.6	0.5
BRLF1	92083	G	A	3	EAS	9.8804e-11	23	75	1	1	0.3	Synonymous	-	0.4	0.4	0.2	0.1	0.2	0.4	0	0
BRLF1	92092	C	T	3	EAS	2.08257e-17	23	75	1	1	0.1	Synonymous	-	0.4	0	0	0	0.1	0.2	0	0
BRLF1	92140	C	A	3	EAS	4.04126e-17	23	75	1	1	0.1	Synonymous	-	0.4	0.1	0	0	0.1	0.2	0	0
BRLF1	92233	A	G	3	EAS	5.88939e-06	23	75	1	1	0.5	Synonymous	-	0.6	0.4	0.3	0.4	0.3	0.4	0.6	0.6
BRLF1	92251	G	T	3	EAS	0.0272656	23	75	0	0	0.3	Synonymous	-	0	0.3	0.3	0.4	0.2	0.2	0.6	0.4
BRLF1	92392	G	A	3	EAS	0.0272656	23	75	0	0	0.3	Synonymous	-	0	0.3	0.3	0.4	0.3	0.2	0.6	0.4
BRLF1	92623	A	G	3	EAS	5.26294e-05	23	75	1	1	0.5	Synonymous	-	0.6	0.4	0.3	0.4	0.5	0.6	0.6	0.7
BRLF1	92874	A	G	3	EAS	4.24172e-15	23	75	1	1	0.2	Synonymous	-	0.4	0.1	0	0	0.1	0.2	0	0.2
BRLF1	91808	G	A	5	NAM	2.57865e-06	18	66.7	1	1	0	Nonsynonymous	S363F	0	0	0	0	0.2	0	0	0
BRLF1	91430	T	C	17	SAF	2.58989e-05	23	40	1	1	0.3	Nonsynonymous	Q489R	0.2	0.2	0.4	0.4	0.4	0.3	0.4	0.3
BRLF1	91438	C	T	17	SAF	2.58989e-05	23	40	1	1	0.3	Synonymous	-	0.3	0.2	0.4	0.4	0.5	0.3	0.4	0.3
BRLF1	92233	A	G	17	SAF	0.0167219	23	40	0	0	0.5	Synonymous	-	0.6	0.4	0.3	0.4	0.3	0.4	0.6	0.6
BRLF1	92623	A	G	17	SAF	0.00574904	23	40	0	0	0.5	Synonymous	-	0.6	0.4	0.3	0.4	0.5	0.6	0.6	0.7
BRLF1	91430	T	C	17	WA	0.000317724	21	33.3	1	1	0.3	Nonsynonymous	Q489R	0.2	0.2	0.4	0.4	0.4	0.3	0.4	0.3
BRLF1	91438	C	T	17	WA	0.000317724	21	33.3	1	1	0.3	Synonymous	-	0.3	0.2	0.4	0.4	0.5	0.3	0.4	0.3
BRLF1	92623	A	G	17	WA	0.0258031	21	33.3	0	0	0.5	Synonymous	-	0.6	0.4	0.3	0.4	0.5	0.6	0.6	0.7
BRLF1	91273	C	T	32	WA	9.0597e-09	27	27.7	1	1	0.2	Synonymous	-	0	0.4	0.3	0.3	0.2	0.2	0	0.1
BRLF1	91444	T	C	32	WA	9.80742e-07	27	27.7	1	1	0.3	Synonymous	-	0	0.6	0.5	0.4	0.3	0.4	0	0
BRLF1	91684	G	T	32	WA	1.51386e-05	27	27.7	1	1	0.3	Synonymous	-	0.1	0.7	0.5	0.4	0.4	0.5	0	0.1
BRLF1	92233	A	G	32	WA	0.000568001	27	27.7	1	1	0.5	Synonymous	-	0.6	0.4	0.3	0.4	0.3	0.4	0.6	0.6
BRLF1	92251	G	T	32	WA	9.80742e-07	27	27.7	1	1	0.3	Synonymous	-	0	0.3	0.3	0.4	0.2	0.2	0.6	0.4
BRLF1	92392	G	A	32	WA	9.80742e-07	27	27.7	1	1	0.3	Synonymous	-	0	0.3	0.3	0.4	0.3	0.2	0.6	0.4
BRLF1	92623	A	G	32	WA	0.00300134	27	27.7	1	1	0.5	Synonymous	-	0.6	0.4	0.3	0.4	0.5	0.6	0.6	0.7
BRLF1	92818	G	T	32	WA	0.000513296	27	27.7	0.8	0.4	0.2	Synonymous	-	0	0.4	0.5	0.4	0.1	0.2	0.1	0.1
BRLF1	91430	T	C	19	WA	0.00863213	15	58.3	1	1	0.3	Nonsynonymous	Q489R	0.2	0.2	0.4	0.4	0.4	0.3	0.4	0.3
BRLF1	91438	C	T	19	WA	0.00863213	15	58.3	1	1	0.3	Synonymous	-	0.3	0.2	0.4	0.4	0.5	0.3	0.4	0.3
BRLF1	91590	C	T	19	WA	1.58267e-08	15	58.3	1	1	0	Nonsynonymous	V436M	0	0	0.2	0	0	0.1	0	0
BRLF1	91271	C	T	25	EAS	0.00147779	31	92.3	1	1	0.7	Nonsynonymous	S542N	1	0.6	0.7	0.7	0.6	0.7	0.5	0.6
BRLF1	91366	T	C	25	EAS	0.00147779	31	92.3	1	1	0.7	Synonymous	-	1	0.6	0.7	0.7	0.7	0.7	0.5	0.6
BRLF1	91430	T	C	25	EAS	0.00260362	31	92.3	0	0	0.3	Nonsynonymous	Q489R	0.2	0.2	0.4	0.4	0.4	0.3	0.4	0.3
BRLF1	91431	G	T	25	EAS	7.97977e-29	31	92.3	1	1	0.1	Nonsynonymous	Q489K	0.3	0	0	0	0	0	0	0.1
BRLF1	91438	C	T	25	EAS	0.00147779	31	92.3	0	0	0.3	Synonymous	-	0.3	0.2	0.4	0.4	0.5	0.3	0.4	0.3
BRLF1	91440	G	A	25	EAS	0.0390058	31	92.3	0	0	0.2	Nonsynonymous	P486S	0	0.5	0.3	0.1	0.2	0.3	0	0.1
BRLF1	91444	T	C	25	EAS	0.00424918	31	92.3	0	0	0.3	Synonymous	-	0	0.6	0.5	0.4	0.3	0.4	0	0
BRLF1	91461	C	T	25	EAS	0.00730809	31	92.3	0	0	0.3	Nonsynonymous	V479I	0.2	0.5	0.3	0.1	0.3	0.3	0	0.1
BRLF1	91684	G	T	25	EAS	0.000869012	31	92.3	0	0	0.3	Synonymous	-	0.1	0.7	0.5	0.4	0.4	0.5	0	0.1
BRLF1	91766	G	T	25	EAS	0.00101274	31	92.3	1	1	0.7	Nonsynonymous	A377E	0.5	0.9	1	0.7	0.8	0.7	0.4	0.3
BRLF1	91950	T	C	25	EAS	0.00101274	31	92.3	0	0	0.3	Nonsynonymous	K316E	0.6	0.1	0	0.1	0.2	0.3	0.6	0.6
BRLF1	91975	A	G	25	EAS	0.00101274	31	92.3	0	0	0.3	Synonymous	-	0.6	0.1	0	0.1	0.2	0.3	0.6	0.6
BRLF1	92046	C	T	25	EAS	0.0227964	31	92.3	0	0	0.2	Nonsynonymous	G284S	0.2	0.1	0	0.1	0.1	0.1	0.6	0.5
BRLF1	92078	C	A	25	EAS	0.00101274	31	92.3	0	0	0.3	Nonsynonymous	R273M	0.6	0.1	0	0.1	0.2	0.3	0.6	0.5
BRLF1	92083	G	A	25	EAS	0.00730809	31	92.3	0	0	0.3	Synonymous	-	0.4	0.4	0.2	0.1	0.2	0.4	0	0
BRLF1	92233	A	G	25	EAS	0.000232008	31	92.3	0	0	0.5	Synonymous	-	0.6	0.4	0.3	0.4	0.3	0.4	0.6	0.6
BRLF1	92251	G	T	25	EAS	0.00424918	31	92.3	0	0	0.3	Synonymous	-	0	0.3	0.3	0.4	0.2	0.2	0.6	0.4
BRLF1	92392	G	A	25	EAS	0.00424918	31	92.3	0	0	0.3	Synonymous	-	0	0.3	0.3	0.4	0.3	0.2	0.6	0.4
BRLF1	92623	A	G	25	EAS	7.96854e-07	31	92.3	0	0	0.5	Synonymous	-	0.6	0.4	0.3	0.4	0.5	0.6	0.6	0.7
BRLF1	92818	G	T	25	EAS	0.0227964	31	92.3	0	0	0.2	Synonymous	-	0	0.4	0.5	0.4	0.1	0.2	0.1	0.1
BRLF1	91885	A	G	26	SAM	0.023562	9	100	1	1	0.1	Synonymous	-	0.2	0	0	0	0	0	0	0.2
BRLF1	91271	C	T	31	EUR	7.30533e-08	46	55.7	0.3	0.2	0.7	Nonsynonymous	S542N	1	0.6	0.7	0.7	0.6	0.7	0.5	0.6
BRLF1	91366	T	C	31	EUR	2.38108e-07	46	55.7	0.3	0.3	0.7	Synonymous	-	1	0.6	0.7	0.7	0.7	0.7	0.5	0.6
BRLF1	91430	T	C	31	EUR	6.50206e-06	46	55.7	0	0	0.3	Nonsynonymous	Q489R	0.2	0.2	0.4	0.4	0.4	0.3	0.4	0.3
BRLF1	91438	C	T	31	EUR	3.23219e-06	46	55.7	0	0	0.3	Synonymous	-	0.3	0.2	0.4	0.4	0.5	0.3	0.4	0.3
BRLF1	91440	G	A	31	EUR	3.25972e-31	46	55.7	1	1	0.2	Nonsynonymous	P486S	0	0.5	0.3	0.1	0.2	0.3	0	0.1
BRLF1	91444	T	C	31	EUR	1.51506e-08	46	55.7	0.7	0.7	0.3	Synonymous	-	0	0.6	0.5	0.4	0.3	0.4	0	0
BRLF1	91461	C	T	31	EUR	1.87541e-25	46	55.7	1	1	0.3	Nonsynonymous	V479I	0.2	0.5	0.3	0.1	0.3	0.3	0	0.1
BRLF1	91684	G	T	31	EUR	3.98785e-19	46	55.7	1	1	0.3	Synonymous	-	0.1	0.7	0.5	0.4	0.4	0.5	0	0.1
BRLF1	91766	G	T	31	EUR	3.9142e-07	46	55.7	1	1	0.7	Nonsynonymous	A377E	0.5	0.9	1	0.7	0.8	0.7	0.4	0.3
BRLF1	91950	T	C	31	EUR	9.0033e-06	46	55.7	0	0	0.3	Nonsynonymous	K316E	0.6	0.1	0	0.1	0.2	0.3	0.6	0.6
BRLF1	91975	A	G	31	EUR	1.48749e-05	46	55.7	0	0	0.3	Synonymous	-	0.6	0.1	0	0.1	0.2	0.3	0.6	0.6
BRLF1	92022	A	G	31	EUR	0.036286	46	55.7	0	0	0.1	Nonsynonymous	Y292H	0.4	0	0	0	0.1	0.2	0	0
BRLF1	92027	G	T	31	EUR	5.34465e-18	46	55.7	0.7	0.7	0.1	Nonsynonymous	A290D	0	0.3	0.2	0.1	0.1	0.2	0	0
BRLF1	92028	C	A	31	EUR	0.0147109	46	55.7	0	0	0.1	Nonsynonymous	A290S	0	0	0	0.1	0.1	0.1	0.6	0.4
BRLF1	92046	C	T	31	EUR	0.000538529	46	55.7	0	0	0.2	Nonsynonymous	G284S	0.2	0.1	0	0.1	0.1	0.1	0.6	0.5
BRLF1	92071	G	A	31	EUR	0.00524602	46	55.7	0	0	0.2	Synonymous	-	0.5	0.1	0	0	0.1	0.2	0	0.1
BRLF1	92078	C	A	31	EUR	1.59942e-06	46	55.7	0	0	0.3	Nonsynonymous	R273M	0.6	0.1	0	0.1	0.2	0.3	0.6	0.5
BRLF1	92083	G	A	31	EUR	2.31081e-09	46	55.7	0.7	0.7	0.3	Synonymous	-	0.4	0.4	0.2	0.1	0.2	0.4	0	0
BRLF1	92092	C	T	31	EUR	0.036286	46	55.7	0	0	0.1	Synonymous	-	0.4	0	0	0	0.1	0.2	0	0
BRLF1	92140	C	A	31	EUR	0.036286	46	55.7	0	0	0.1	Synonymous	-	0.4	0.1	0	0	0.1	0.2	0	0
BRLF1	92149	C	A	31	EUR	0.0499681	46	55.7	0.1	0	0	Synonymous	-	0	0	0	0	0	0	0	0
BRLF1	92233	A	G	31	EUR	5.31563e-09	46	55.7	0	0	0.5	Synonymous	-	0.6	0.4	0.3	0.4	0.3	0.4	0.6	0.6
BRLF1	92251	G	T	31	EUR	2.25736e-05	46	55.7	0	0	0.3	Synonymous	-	0	0.3	0.3	0.4	0.2	0.2	0.6	0.4
BRLF1	92377	C	A	31	EUR	1.91568e-17	46	55.7	0.7	0.7	0.1	Synonymous	-	0	0.3	0.3	0.1	0.1	0.2	0	0
BRLF1	92392	G	A	31	EUR	1.22935e-05	46	55.7	0	0	0.3	Synonymous	-	0	0.3	0.3	0.4	0.3	0.2	0.6	0.4
BRLF1	92623	A	G	31	EUR	0.000354699	46	55.7	0.2	0.2	0.5	Synonymous	-	0.6	0.4	0.3	0.4	0.5	0.6	0.6	0.7
BRLF1	92818	G	T	31	EUR	2.63756e-11	46	55.7	0.7	0.7	0.2	Synonymous	-	0	0.4	0.5	0.4	0.1	0.2	0.1	0.1
BRLF1	91271	C	T	32	EUR	0.00223003	26	46.8	1	1	0.7	Nonsynonymous	S542N	1	0.6	0.7	0.7	0.6	0.7	0.5	0.6
BRLF1	91273	C	T	32	EUR	1.89013e-16	26	46.8	1	1	0.2	Synonymous	-	0	0.4	0.3	0.3	0.2	0.2	0	0.1
BRLF1	91366	T	C	32	EUR	0.00362873	26	46.8	1	1	0.7	Synonymous	-	1	0.6	0.7	0.7	0.7	0.7	0.5	0.6
BRLF1	91430	T	C	32	EUR	0.00362873	26	46.8	0	0	0.3	Nonsynonymous	Q489R	0.2	0.2	0.4	0.4	0.4	0.3	0.4	0.3
BRLF1	91438	C	T	32	EUR	0.00362873	26	46.8	0	0	0.3	Synonymous	-	0.3	0.2	0.4	0.4	0.5	0.3	0.4	0.3
BRLF1	91444	T	C	32	EUR	2.8526e-12	26	46.8	1	1	0.3	Synonymous	-	0	0.6	0.5	0.4	0.3	0.4	0	0
BRLF1	91461	C	T	32	EUR	0.0125083	26	46.8	0	0	0.3	Nonsynonymous	V479I	0.2	0.5	0.3	0.1	0.3	0.3	0	0.1
BRLF1	91623	G	A	32	EUR	0.0233656	26	46.8	0.1	0	0	Nonsynonymous	P425S	0	0	0	0	0	0	0	0
BRLF1	91684	G	T	32	EUR	4.33789e-10	26	46.8	1	1	0.3	Synonymous	-	0.1	0.7	0.5	0.4	0.4	0.5	0	0.1
BRLF1	91766	G	T	32	EUR	0.00143109	26	46.8	1	1	0.7	Nonsynonymous	A377E	0.5	0.9	1	0.7	0.8	0.7	0.4	0.3
BRLF1	91950	T	C	32	EUR	0.00143109	26	46.8	0	0	0.3	Nonsynonymous	K316E	0.6	0.1	0	0.1	0.2	0.3	0.6	0.6
BRLF1	91975	A	G	32	EUR	0.00220856	26	46.8	0	0	0.3	Synonymous	-	0.6	0.1	0	0.1	0.2	0.3	0.6	0.6
BRLF1	92046	C	T	32	EUR	0.0381052	26	46.8	0	0	0.2	Nonsynonymous	G284S	0.2	0.1	0	0.1	0.1	0.1	0.6	0.5
BRLF1	92078	C	A	32	EUR	0.00220856	26	46.8	0	0	0.3	Nonsynonymous	R273M	0.6	0.1	0	0.1	0.2	0.3	0.6	0.5
BRLF1	92083	G	A	32	EUR	0.0125083	26	46.8	0	0	0.3	Synonymous	-	0.4	0.4	0.2	0.1	0.2	0.4	0	0
BRLF1	92233	A	G	32	EUR	3.74336e-07	26	46.8	1	1	0.5	Synonymous	-	0.6	0.4	0.3	0.4	0.3	0.4	0.6	0.6
BRLF1	92251	G	T	32	EUR	2.8526e-12	26	46.8	1	1	0.3	Synonymous	-	0	0.3	0.3	0.4	0.2	0.2	0.6	0.4
BRLF1	92392	G	A	32	EUR	2.8526e-12	26	46.8	1	1	0.3	Synonymous	-	0	0.3	0.3	0.4	0.3	0.2	0.6	0.4
BRLF1	92623	A	G	32	EUR	4.69282e-06	26	46.8	1	1	0.5	Synonymous	-	0.6	0.4	0.3	0.4	0.5	0.6	0.6	0.7
BZLF1	90047	C	A	1	EAS	1.06933e-17	45	31.8	0.9	0.7	0.3	Nonsynonymous	A205S	0.5	0.2	0.2	0.1	0.2	0.3	0.3	0.3
BZLF1	90159	T	A	1	EAS	8.96742e-20	45	31.8	1	0.9	0.3	Nonsynonymous	Q195H	0.5	0.1	0.4	0.1	0.3	0.2	0.3	0.3
BZLF1	90380	T	A	1	EAS	8.96742e-20	45	31.8	1	1	0.3	Nonsynonymous	Q163L	0.4	0.1	0.4	0.4	0.3	0.2	0.4	0.3
BZLF1	90390	G	T	1	EAS	2.20789e-19	45	31.8	1	1	0.3	Synonymous	-	0.5	0.1	0.4	0.4	0.3	0.2	0.4	0.3
BZLF1	90394	G	A	1	EAS	8.96742e-20	45	31.8	1	1	0.3	Synonymous	-	0.4	0.1	0.4	0.4	0.3	0.2	0.4	0.3
BZLF1	90413	A	G	1	EAS	9.86416e-20	45	31.8	1	1	0.3	Nonsynonymous	V152A	0.4	0.1	0.4	0.4	0.3	0.2	0.4	0.3
BZLF1	90431	A	G	1	EAS	7.9528e-13	45	31.8	1	1	0.5	Nonsynonymous	V146A	0.7	0.3	0.4	0.4	0.3	0.5	0.4	0.6
BZLF1	90455	C	T	1	EAS	1.48489e-30	45	31.8	0.8	0.3	0.1	Nonsynonymous	G138E	0.4	0	0	0	0	0	0	0
BZLF1	90478	A	C	1	EAS	1.48489e-30	45	31.8	0.8	0.3	0.1	Nonsynonymous	F130L	0.4	0	0	0	0	0	0	0
BZLF1	90498	T	G	1	EAS	9.86416e-20	45	31.8	1	1	0.3	Nonsynonymous	T124P	0.4	0.1	0.4	0.4	0.3	0.2	0.3	0.3
BZLF1	90554	T	A	1	EAS	8.47249e-31	45	31.8	0.8	0.3	0.1	Nonsynonymous	Q105L	0.4	0	0	0	0	0	0	0
BZLF1	90574	G	T	1	EAS	1.28061e-19	45	31.8	1	1	0.3	Synonymous	-	0.4	0.1	0.4	0.4	0.3	0.2	0.4	0.3
BZLF1	90748	C	T	1	EAS	2.20789e-19	45	31.8	1	1	0.3	Synonymous	-	0.4	0.1	0.4	0.4	0.3	0.2	0.4	0.3
BZLF1	90047	C	A	58	SAF	0.0107855	40	33.9	0	0	0.3	Nonsynonymous	A205S	0.5	0.2	0.2	0.1	0.2	0.3	0.3	0.3
BZLF1	90159	T	A	58	SAF	0.0060222	40	33.9	0	0	0.3	Nonsynonymous	Q195H	0.5	0.1	0.4	0.1	0.3	0.2	0.3	0.3
BZLF1	90380	T	A	58	SAF	0.0060222	40	33.9	0	0	0.3	Nonsynonymous	Q163L	0.4	0.1	0.4	0.4	0.3	0.2	0.4	0.3
BZLF1	90390	G	T	58	SAF	0.00489471	40	33.9	0	0	0.3	Synonymous	-	0.5	0.1	0.4	0.4	0.3	0.2	0.4	0.3
BZLF1	90394	G	A	58	SAF	0.0060222	40	33.9	0	0	0.3	Synonymous	-	0.4	0.1	0.4	0.4	0.3	0.2	0.4	0.3
BZLF1	90413	A	G	58	SAF	0.00489471	40	33.9	0	0	0.3	Nonsynonymous	V152A	0.4	0.1	0.4	0.4	0.3	0.2	0.4	0.3
BZLF1	90431	A	G	58	SAF	0.000171311	40	33.9	0	0	0.5	Nonsynonymous	V146A	0.7	0.3	0.4	0.4	0.3	0.5	0.4	0.6
BZLF1	90472	G	A	58	SAF	0.0340855	40	33.9	0	0	0.2	Synonymous	-	0.1	0.1	0.4	0.4	0.3	0.2	0.4	0.3
BZLF1	90498	T	G	58	SAF	0.00489471	40	33.9	0	0	0.3	Nonsynonymous	T124P	0.4	0.1	0.4	0.4	0.3	0.2	0.3	0.3
BZLF1	90574	G	T	58	SAF	0.00489471	40	33.9	0	0	0.3	Synonymous	-	0.4	0.1	0.4	0.4	0.3	0.2	0.4	0.3
BZLF1	90586	C	T	58	SAF	0.0340855	40	33.9	0	0	0.2	Synonymous	-	0.1	0.1	0.4	0.4	0.3	0.2	0.4	0.3
BZLF1	90748	C	T	58	SAF	0.00489471	40	33.9	0	0	0.3	Synonymous	-	0.4	0.1	0.4	0.4	0.3	0.2	0.4	0.3
BZLF1	90047	C	A	58	EUR	0.00200474	29	40.3	0	0	0.3	Nonsynonymous	A205S	0.5	0.2	0.2	0.1	0.2	0.3	0.3	0.3
BZLF1	90159	T	A	58	EUR	0.00106403	29	40.3	0	0	0.3	Nonsynonymous	Q195H	0.5	0.1	0.4	0.1	0.3	0.2	0.3	0.3
BZLF1	90380	T	A	58	EUR	0.00106403	29	40.3	0	0	0.3	Nonsynonymous	Q163L	0.4	0.1	0.4	0.4	0.3	0.2	0.4	0.3
BZLF1	90390	G	T	58	EUR	0.00106403	29	40.3	0	0	0.3	Synonymous	-	0.5	0.1	0.4	0.4	0.3	0.2	0.4	0.3
BZLF1	90394	G	A	58	EUR	0.00106403	29	40.3	0	0	0.3	Synonymous	-	0.4	0.1	0.4	0.4	0.3	0.2	0.4	0.3
BZLF1	90413	A	G	58	EUR	0.00106403	29	40.3	0	0	0.3	Nonsynonymous	V152A	0.4	0.1	0.4	0.4	0.3	0.2	0.4	0.3
BZLF1	90431	A	G	58	EUR	9.58897e-06	29	40.3	0	0	0.5	Nonsynonymous	V146A	0.7	0.3	0.4	0.4	0.3	0.5	0.4	0.6
BZLF1	90472	G	A	58	EUR	0.0120371	29	40.3	0	0	0.2	Synonymous	-	0.1	0.1	0.4	0.4	0.3	0.2	0.4	0.3
BZLF1	90498	T	G	58	EUR	0.00106403	29	40.3	0	0	0.3	Nonsynonymous	T124P	0.4	0.1	0.4	0.4	0.3	0.2	0.3	0.3
BZLF1	90574	G	T	58	EUR	0.00106403	29	40.3	0	0	0.3	Synonymous	-	0.4	0.1	0.4	0.4	0.3	0.2	0.4	0.3
BZLF1	90586	C	T	58	EUR	0.0120371	29	40.3	0	0	0.2	Synonymous	-	0.1	0.1	0.4	0.4	0.3	0.2	0.4	0.3
BZLF1	90748	C	T	58	EUR	0.00106403	29	40.3	0	0	0.3	Synonymous	-	0.4	0.1	0.4	0.4	0.3	0.2	0.4	0.3
BZLF1	90684	T	G	59	EAS	8.55885e-06	4	100	1	1	0	Nonsynonymous	T62P	0	0	0	0	0	0	0	0
BZLF1	90380	T	A	76	EAS	0.00292108	28	64.7	0	0	0.3	Nonsynonymous	Q163L	0.4	0.1	0.4	0.4	0.3	0.2	0.4	0.3
BZLF1	90394	G	A	76	EAS	0.00292108	28	64.7	0	0	0.3	Synonymous	-	0.4	0.1	0.4	0.4	0.3	0.2	0.4	0.3
BZLF1	90413	A	G	76	EAS	0.00292108	28	64.7	0	0	0.3	Nonsynonymous	V152A	0.4	0.1	0.4	0.4	0.3	0.2	0.4	0.3
BZLF1	90423	G	T	76	EAS	0.00421817	28	64.7	0.1	0.1	0	Nonsynonymous	P149T	0	0	0	0	0	0	0	0
BZLF1	90431	A	G	76	EAS	7.94352e-06	28	64.7	1	1	0.5	Nonsynonymous	V146A	0.7	0.3	0.4	0.4	0.3	0.5	0.4	0.6
BZLF1	90472	G	A	76	EAS	0.0310575	28	64.7	0	0	0.2	Synonymous	-	0.1	0.1	0.4	0.4	0.3	0.2	0.4	0.3
BZLF1	90483	C	T	76	EAS	0.0430181	28	64.7	0.1	0.2	0	Nonsynonymous	V129M	0	0	0	0	0	0	0	0.1
BZLF1	90498	T	G	76	EAS	0.00292108	28	64.7	0	0	0.3	Nonsynonymous	T124P	0.4	0.1	0.4	0.4	0.3	0.2	0.3	0.3
BZLF1	90536	C	T	76	EAS	1.74673e-23	28	64.7	1	0.9	0.1	Nonsynonymous	G111E	0.3	0	0	0	0	0.2	0	0.1
BZLF1	90574	G	T	76	EAS	0.00292108	28	64.7	0	0	0.3	Synonymous	-	0.4	0.1	0.4	0.4	0.3	0.2	0.4	0.3
BZLF1	90589	C	A	76	EAS	1.29007e-18	28	64.7	0.6	0.4	0	Nonsynonymous	Q93H	0.2	0	0	0	0	0	0	0
BZLF1	90594	G	A	76	EAS	3.8963e-24	28	64.7	1	0.9	0.1	Nonsynonymous	P92S	0.3	0	0	0	0	0.2	0	0
BZLF1	90698	G	T	76	EAS	0.00421817	28	64.7	0.1	0.1	0	Nonsynonymous	P57Q	0	0	0	0	0	0	0	0
BZLF1	90748	C	T	76	EAS	0.00292108	28	64.7	0	0	0.3	Synonymous	-	0.4	0.1	0.4	0.4	0.3	0.2	0.4	0.3
BZLF1	90047	C	A	78	EUR	0.000154886	13	50	0.9	0.7	0.3	Nonsynonymous	A205S	0.5	0.2	0.2	0.1	0.2	0.3	0.3	0.3
BZLF1	90397	T	C	78	EUR	5.20272e-13	13	50	0.9	0.7	0	Synonymous	-	0	0.1	0	0	0.1	0.2	0	0
BZLF1	90409	A	G	78	EUR	2.94201e-12	13	50	0.9	0.9	0.1	Synonymous	-	0	0.1	0	0	0.1	0.1	0	0.1
BZLF1	90431	A	G	78	EUR	0.0275575	13	50	0.9	1	0.5	Nonsynonymous	V146A	0.7	0.3	0.4	0.4	0.3	0.5	0.4	0.6
BZLF1	90465	C	T	78	EUR	3.8806e-10	13	50	0.9	0.9	0.1	Nonsynonymous	A135T	0	0.1	0	0	0.1	0.1	0.1	0.3
BZLF1	90687	G	T	78	EUR	1.25382e-12	13	50	1	1	0.1	Nonsynonymous	L61I	0	0.2	0	0.1	0.1	0.1	0	0.1
BZLF1	90693	C	T	78	EUR	1.21142e-13	13	50	0.9	0.7	0	Nonsynonymous	G59S	0	0.1	0	0	0.1	0.1	0	0
BZLF1	90699	G	A	78	EUR	8.23763e-14	13	50	1	1	0.1	Nonsynonymous	P57S	0	0.1	0	0	0.1	0.1	0	0.1
EBER-1	6648	A	T	36	OCN	1.11954e-06	10	100	1	1	0	Synonymous	-	0	0	0	0	0	0.1	0	0
EBER-2	6987	C	G	50	SAM	2.14685e-08	12	57.1	1	0.6	0	Synonymous	-	0	0	0	0	0	0	0	0.1
EBER-2	6988	A	C	50	SAM	2.14685e-08	12	57.1	1	0.6	0	Synonymous	-	0	0	0	0	0	0	0	0.1
EBER-2	7013	C	A	53	WA	0.00262238	9	100	0.5	0.5	0	Synonymous	-	0	0	0	0	0	0	0	0
EBNA-1	95678	C	A	75	SAM	0.000148258	8	100	1	1	0	Nonsynonymous	P6Q	0	0	0	0	0	0	0	0.1
EBNA-1	95846	C	T	75	SAM	0.00105263	8	100	0.7	0.7	0	Nonsynonymous	S62L	0	0	0	0	0	0	0	0.1
EBNA-1	96775	A	G	75	SAM	0.00105263	8	100	0.7	0.7	0	Nonsynonymous	R372G	0	0	0	0	0	0	0	0.1
EBNA-1	96900	T	A	75	SAM	0.000432419	8	100	1	1	0	Nonsynonymous	D413E	0	0	0	0	0	0	0	0.2
EBNA-1	96943	G	C	75	SAM	0.00105263	8	100	0.7	0.7	0	Nonsynonymous	D428H	0	0	0	0	0	0	0	0.1
EBNA-1	97111	G	A	75	SAM	0.000432419	8	100	1	1	0	Nonsynonymous	G484S	0	0	0	0	0	0	0	0.2
EBNA-1	97134	G	A	75	SAM	0.00105263	8	100	0.7	0.7	0	Synonymous	-	0	0	0	0	0	0	0	0.1
EBNA-1	97247	C	A	75	SAM	0.00105263	8	100	1	1	0	Nonsynonymous	P529Q	0	0	0.1	0	0	0	0	0.2
EBNA-1	97394	C	G	75	SAM	0.000778354	8	100	1	1	0	Nonsynonymous	A578G	0	0	0	0	0	0	0	0.2
EBNA-1	97578	G	A	75	SAM	0.00105263	8	100	0.7	0.7	0	Synonymous	-	0	0	0	0	0	0	0	0.1
EBNA-1	95676	G	A	76	EUR	2.64211e-08	28	58.8	1	1	0.4	Synonymous	-	0.1	0.7	0.6	0.7	0.4	0	0.2	0.1
EBNA-1	95707	G	C	76	EUR	0.000574461	28	58.8	1	1	0.6	Nonsynonymous	E16Q	0.9	0.8	0.6	0.7	0.4	0.5	0.2	0.4
EBNA-1	95714	G	A	76	EUR	0.000574461	28	58.8	1	1	0.6	Nonsynonymous	G18E	0.9	0.8	0.6	0.7	0.4	0.5	0.2	0.4
EBNA-1	95719	A	T	76	EUR	0.0197532	28	58.8	0	0	0.3	Nonsynonymous	T20S	0.8	0.1	0	0	0	0.5	0	0.3
EBNA-1	95733	A	C	76	EUR	2.69391e-08	28	58.8	1	1	0.4	Nonsynonymous	E24D	0.1	0.7	0.6	0.7	0.4	0	0.2	0.1
EBNA-1	95740	G	A	76	EUR	3.75888e-08	28	58.8	1	1	0.4	Nonsynonymous	G27S	0.1	0.7	0.6	0.7	0.4	0.4	0.2	0.1
EBNA-1	95769	T	G	76	EUR	0.0010588	28	58.8	1	1	0.6	Synonymous	-	0.9	0.8	0.6	0.7	0.4	0.5	0.2	0.4
EBNA-1	95829	C	T	76	EUR	0.000574461	28	58.8	1	1	0.6	Synonymous	-	0.9	0.8	0.6	0.7	0.4	0.5	0.2	0.2
EBNA-1	95914	A	G	76	EUR	0.000574461	28	58.8	1	1	0.6	Nonsynonymous	T85A	0.9	0.8	0.6	0.7	0.4	0.5	0.2	0.4
EBNA-1	96684	T	C	76	EUR	0.000574461	28	58.8	0	0	0.4	Synonymous	-	0.8	0.2	0.5	0	0.3	0.5	0	0.2
EBNA-1	96914	A	T	76	EUR	0.00521541	28	58.8	0	0	0.3	Nonsynonymous	H418L	0.9	0.1	0.1	0	0.1	0.7	0	0.3
EBNA-1	96946	G	A	76	EUR	2.02338e-06	28	58.8	1	1	0.5	Nonsynonymous	V429M	0.1	0.7	0.5	1	0.6	0.3	0.6	0.3
EBNA-1	96976	G	A	76	EUR	0.000574461	28	58.8	0	0	0.4	Nonsynonymous	A439T	0.7	0.2	0.5	0	0.2	0.7	0	0.3
EBNA-1	97121	C	T	76	EUR	0.000311394	28	58.8	0	0	0.4	Nonsynonymous	A487V	0.9	0.1	0	0.3	0.2	0.2	0.8	0.6
EBNA-1	97135	A	T	76	EUR	8.30924e-05	28	58.8	1	1	0.5	Nonsynonymous	S492C	0.1	0.7	0.5	1	0.6	0.3	1	0.7
EBNA-1	97166	C	A	76	EUR	2.84427e-05	28	58.8	0	0	0.5	Nonsynonymous	T502N	0.9	0.1	0.1	0.3	0.2	0.7	0.8	0.9
EBNA-1	97243	A	G	76	EUR	0.0197532	28	58.8	0	0	0.3	Nonsynonymous	I528V	0.8	0.1	0	0	0	0.2	0	0.2
EBNA-1	97258	C	A	76	EUR	0.0197532	28	58.8	0	0	0.3	Nonsynonymous	L533I	0.9	0.1	0	0	0	0.2	0	0.2
EBNA-1	97382	T	G	76	EUR	8.30924e-05	28	58.8	1	1	0.6	Nonsynonymous	V574G	0.1	0.7	0.5	1	0.6	0.3	1	0.7
EBNA-1	97414	A	C	76	EUR	8.30924e-05	28	58.8	1	1	0.5	Nonsynonymous	T585P	0.1	0.7	0.5	1	0.6	0.3	1	0.7
EBNA-1	97445	T	C	76	EUR	2.64211e-08	28	58.8	1	1	0.4	Nonsynonymous	V595A	0.1	0.7	0.6	0.3	0.4	0	0.2	0.1
EBNA-1	95676	G	A	79	EUR	1.27551e-09	31	68.8	1	1	0.4	Synonymous	-	0.1	0.7	0.6	0.7	0.4	0	0.2	0.1
EBNA-1	95707	G	C	79	EUR	0.000264596	31	68.8	1	1	0.6	Nonsynonymous	E16Q	0.9	0.8	0.6	0.7	0.4	0.5	0.2	0.4
EBNA-1	95714	G	A	79	EUR	0.000264596	31	68.8	1	1	0.6	Nonsynonymous	G18E	0.9	0.8	0.6	0.7	0.4	0.5	0.2	0.4
EBNA-1	95719	A	T	79	EUR	0.0103025	31	68.8	0	0	0.3	Nonsynonymous	T20S	0.8	0.1	0	0	0	0.5	0	0.3
EBNA-1	95733	A	C	79	EUR	1.63722e-09	31	68.8	1	1	0.4	Nonsynonymous	E24D	0.1	0.7	0.6	0.7	0.4	0	0.2	0.1
EBNA-1	95740	G	A	79	EUR	2.72171e-09	31	68.8	1	1	0.4	Nonsynonymous	G27S	0.1	0.7	0.6	0.7	0.4	0.4	0.2	0.1
EBNA-1	95769	T	G	79	EUR	0.000264596	31	68.8	1	1	0.6	Synonymous	-	0.9	0.8	0.6	0.7	0.4	0.5	0.2	0.4
EBNA-1	95829	C	T	79	EUR	0.000138488	31	68.8	1	1	0.6	Synonymous	-	0.9	0.8	0.6	0.7	0.4	0.5	0.2	0.2
EBNA-1	95870	T	C	79	EUR	2.16573e-23	31	68.8	1	1	0.1	Nonsynonymous	V70A	0	0.3	0.1	0.2	0.1	0	0	0
EBNA-1	95882	A	C	79	EUR	3.24859e-23	31	68.8	1	1	0.1	Nonsynonymous	Q74P	0	0.3	0.1	0.2	0.1	0	0	0
EBNA-1	95914	A	G	79	EUR	0.000264596	31	68.8	1	1	0.6	Nonsynonymous	T85A	0.9	0.8	0.6	0.7	0.4	0.5	0.2	0.4
EBNA-1	96684	T	C	79	EUR	0.00131584	31	68.8	0	0.1	0.4	Synonymous	-	0.8	0.2	0.5	0	0.3	0.5	0	0.2
EBNA-1	96914	A	T	79	EUR	0.00148335	31	68.8	0	0	0.3	Nonsynonymous	H418L	0.9	0.1	0.1	0	0.1	0.7	0	0.3
EBNA-1	96946	G	A	79	EUR	2.50344e-07	31	68.8	1	1	0.5	Nonsynonymous	V429M	0.1	0.7	0.5	1	0.6	0.3	0.6	0.3
EBNA-1	96976	G	A	79	EUR	0.000264596	31	68.8	0	0	0.4	Nonsynonymous	A439T	0.7	0.2	0.5	0	0.2	0.7	0	0.3
EBNA-1	97121	C	T	79	EUR	0.000138488	31	68.8	0	0	0.4	Nonsynonymous	A487V	0.9	0.1	0	0.3	0.2	0.2	0.8	0.6
EBNA-1	97135	A	T	79	EUR	1.6811e-05	31	68.8	1	1	0.5	Nonsynonymous	S492C	0.1	0.7	0.5	1	0.6	0.3	1	0.7
EBNA-1	97166	C	A	79	EUR	4.78439e-06	31	68.8	0	0	0.5	Nonsynonymous	T502N	0.9	0.1	0.1	0.3	0.2	0.7	0.8	0.9
EBNA-1	97243	A	G	79	EUR	0.0103025	31	68.8	0	0	0.3	Nonsynonymous	I528V	0.8	0.1	0	0	0	0.2	0	0.2
EBNA-1	97258	C	A	79	EUR	0.0103025	31	68.8	0	0	0.3	Nonsynonymous	L533I	0.9	0.1	0	0	0	0.2	0	0.2
EBNA-1	97382	T	G	79	EUR	1.6811e-05	31	68.8	1	1	0.6	Nonsynonymous	V574G	0.1	0.7	0.5	1	0.6	0.3	1	0.7
EBNA-1	97414	A	C	79	EUR	1.6811e-05	31	68.8	1	1	0.5	Nonsynonymous	T585P	0.1	0.7	0.5	1	0.6	0.3	1	0.7
EBNA-1	97423	G	C	79	EUR	0.0348534	31	68.8	0	0	0.2	Nonsynonymous	A588P	0.3	0.2	0.4	0	0.2	0.4	0	0.2
EBNA-1	97445	T	C	79	EUR	1.04897e-09	31	68.8	1	0.9	0.4	Nonsynonymous	V595A	0.1	0.7	0.6	0.3	0.4	0	0.2	0.1
EBNA-1	95676	G	A	80	WA	0.000187998	25	66.7	1	1	0.4	Synonymous	-	0.1	0.7	0.6	0.7	0.4	0	0.2	0.1
EBNA-1	95707	G	C	80	WA	0.0357329	25	66.7	1	1	0.6	Nonsynonymous	E16Q	0.9	0.8	0.6	0.7	0.4	0.5	0.2	0.4
EBNA-1	95714	G	A	80	WA	0.0357329	25	66.7	1	1	0.6	Nonsynonymous	G18E	0.9	0.8	0.6	0.7	0.4	0.5	0.2	0.4
EBNA-1	95733	A	C	80	WA	0.000187998	25	66.7	1	1	0.4	Nonsynonymous	E24D	0.1	0.7	0.6	0.7	0.4	0	0.2	0.1
EBNA-1	95740	G	A	80	WA	0.000201467	25	66.7	1	1	0.4	Nonsynonymous	G27S	0.1	0.7	0.6	0.7	0.4	0.4	0.2	0.1
EBNA-1	95757	A	G	80	WA	0.0231579	25	66.7	0.2	0.1	0	Synonymous	-	0	0	0	0	0	0	0	0
EBNA-1	95769	T	G	80	WA	0.0357329	25	66.7	1	1	0.6	Synonymous	-	0.9	0.8	0.6	0.7	0.4	0.5	0.2	0.4
EBNA-1	95829	C	T	80	WA	0.0357329	25	66.7	1	1	0.6	Synonymous	-	0.9	0.8	0.6	0.7	0.4	0.5	0.2	0.2
EBNA-1	95914	A	G	80	WA	0.0357329	25	66.7	1	1	0.6	Nonsynonymous	T85A	0.9	0.8	0.6	0.7	0.4	0.5	0.2	0.4
EBNA-1	96684	T	C	80	WA	0.02556	25	66.7	0	0	0.4	Synonymous	-	0.8	0.2	0.5	0	0.3	0.5	0	0.2
EBNA-1	96946	G	A	80	WA	0.00183366	25	66.7	1	1	0.5	Nonsynonymous	V429M	0.1	0.7	0.5	1	0.6	0.3	0.6	0.3
EBNA-1	96976	G	A	80	WA	0.0357329	25	66.7	0	0	0.4	Nonsynonymous	A439T	0.7	0.2	0.5	0	0.2	0.7	0	0.3
EBNA-1	97121	C	T	80	WA	0.025169	25	66.7	0	0	0.4	Nonsynonymous	A487V	0.9	0.1	0	0.3	0.2	0.2	0.8	0.6
EBNA-1	97135	A	T	80	WA	0.0113348	25	66.7	1	1	0.5	Nonsynonymous	S492C	0.1	0.7	0.5	1	0.6	0.3	1	0.7
EBNA-1	97166	C	A	80	WA	0.00995708	25	66.7	0	0	0.5	Nonsynonymous	T502N	0.9	0.1	0.1	0.3	0.2	0.7	0.8	0.9
EBNA-1	97382	T	G	80	WA	0.0113348	25	66.7	1	1	0.6	Nonsynonymous	V574G	0.1	0.7	0.5	1	0.6	0.3	1	0.7
EBNA-1	97414	A	C	80	WA	0.0113348	25	66.7	1	1	0.5	Nonsynonymous	T585P	0.1	0.7	0.5	1	0.6	0.3	1	0.7
EBNA-1	97445	T	C	80	WA	0.000187998	25	66.7	1	1	0.4	Nonsynonymous	V595A	0.1	0.7	0.6	0.3	0.4	0	0.2	0.1
EBNA-1	97324	A	T	84	NAF	0.0105263	33	66.7	1	1	0	Nonsynonymous	R555W	0	0	0	0.3	0	0	0	0
EBNA-1	95919	C	T	86	OCN	0.0315048	30	30	0.7	0.2	0	Synonymous	-	0	0	0	0	0	0.2	0	0
EBNA-1	95676	G	A	88	SAF	0.00166281	73	39.6	0	0	0.4	Synonymous	-	0.1	0.7	0.6	0.7	0.4	0	0.2	0.1
EBNA-1	95707	G	C	88	SAF	7.43422e-08	73	39.6	0	0	0.6	Nonsynonymous	E16Q	0.9	0.8	0.6	0.7	0.4	0.5	0.2	0.4
EBNA-1	95714	G	A	88	SAF	7.43422e-08	73	39.6	0	0	0.6	Nonsynonymous	G18E	0.9	0.8	0.6	0.7	0.4	0.5	0.2	0.4
EBNA-1	95719	A	T	88	SAF	0.0260468	73	39.6	0	0	0.3	Nonsynonymous	T20S	0.8	0.1	0	0	0	0.5	0	0.3
EBNA-1	95733	A	C	88	SAF	0.0139526	73	39.6	0.1	0	0.4	Nonsynonymous	E24D	0.1	0.7	0.6	0.7	0.4	0	0.2	0.1
EBNA-1	95740	G	A	88	SAF	0.000856953	73	39.6	0	0	0.4	Nonsynonymous	G27S	0.1	0.7	0.6	0.7	0.4	0.4	0.2	0.1
EBNA-1	95769	T	G	88	SAF	7.43422e-08	73	39.6	0	0	0.6	Synonymous	-	0.9	0.8	0.6	0.7	0.4	0.5	0.2	0.4
EBNA-1	95829	C	T	88	SAF	1.4418e-07	73	39.6	0	0	0.6	Synonymous	-	0.9	0.8	0.6	0.7	0.4	0.5	0.2	0.2
EBNA-1	95914	A	G	88	SAF	7.51775e-08	73	39.6	0	0	0.6	Nonsynonymous	T85A	0.9	0.8	0.6	0.7	0.4	0.5	0.2	0.4
EBNA-1	96684	T	C	88	SAF	0.00039862	73	39.6	0	0	0.4	Synonymous	-	0.8	0.2	0.5	0	0.3	0.5	0	0.2
EBNA-1	96783	T	C	88	SAF	6.87403e-07	73	39.6	0.5	0.5	0.1	Synonymous	-	0	0	0	0.3	0.1	0	0.4	0.2
EBNA-1	96792	A	T	88	SAF	0.000253012	73	39.6	0.5	0.5	0.9	Synonymous	-	1	0.9	1	1	0.8	1	0.7	0.6
EBNA-1	96914	A	T	88	SAF	0.0042494	73	39.6	0	0	0.3	Nonsynonymous	H418L	0.9	0.1	0.1	0	0.1	0.7	0	0.3
EBNA-1	96976	G	A	88	SAF	0.00086111	73	39.6	0	0	0.4	Nonsynonymous	A439T	0.7	0.2	0.5	0	0.2	0.7	0	0.3
EBNA-1	97064	A	G	88	SAF	0.00110005	73	39.6	0.3	0.2	0	Nonsynonymous	H468R	0	0	0	0.2	0.1	0	0.2	0
EBNA-1	97072	C	G	88	SAF	1.03958e-14	73	39.6	1	1	0.2	Nonsynonymous	Q471E	0	0	0	0.3	0.2	0	0.8	0.6
EBNA-1	97085	A	G	88	SAF	9.02284e-05	73	39.6	0.5	0.5	0.1	Nonsynonymous	N475S	0	0	0	0	0	0	0.4	0.4
EBNA-1	97121	C	T	88	SAF	2.20316e-07	73	39.6	1	1	0.4	Nonsynonymous	A487V	0.9	0.1	0	0.3	0.2	0.2	0.8	0.6
EBNA-1	97135	A	T	88	SAF	0.000100543	73	39.6	1	1	0.5	Nonsynonymous	S492C	0.1	0.7	0.5	1	0.6	0.3	1	0.7
EBNA-1	97161	A	T	88	SAF	1.03958e-14	73	39.6	1	1	0.2	Nonsynonymous	E500D	0	0	0	0.3	0.2	0	0.8	0.6
EBNA-1	97166	C	A	88	SAF	6.34156e-06	73	39.6	1	1	0.5	Nonsynonymous	T502N	0.9	0.1	0.1	0.3	0.2	0.7	0.8	0.9
EBNA-1	97243	A	G	88	SAF	0.0260468	73	39.6	0	0	0.3	Nonsynonymous	I528V	0.8	0.1	0	0	0	0.2	0	0.2
EBNA-1	97258	C	A	88	SAF	0.0260468	73	39.6	0	0	0.3	Nonsynonymous	L533I	0.9	0.1	0	0	0	0.2	0	0.2
EBNA-1	97382	T	G	88	SAF	0.000100543	73	39.6	1	1	0.6	Nonsynonymous	V574G	0.1	0.7	0.5	1	0.6	0.3	1	0.7
EBNA-1	97414	A	C	88	SAF	0.000100543	73	39.6	1	1	0.5	Nonsynonymous	T585P	0.1	0.7	0.5	1	0.6	0.3	1	0.7
EBNA-1	97442	G	A	88	SAF	1.15646e-07	73	39.6	0.4	0.5	0.9	Nonsynonymous	R594K	1	0.9	1	0.7	0.8	1	0.5	0.8
EBNA-1	97445	T	C	88	SAF	0.00166281	73	39.6	0	0	0.4	Nonsynonymous	V595A	0.1	0.7	0.6	0.3	0.4	0	0.2	0.1
EBNA-1	95676	G	A	88	SAM	0.000299342	59	45.8	0	0	0.4	Synonymous	-	0.1	0.7	0.6	0.7	0.4	0	0.2	0.1
EBNA-1	95707	G	C	88	SAM	1.85767e-09	59	45.8	0	0	0.6	Nonsynonymous	E16Q	0.9	0.8	0.6	0.7	0.4	0.5	0.2	0.4
EBNA-1	95714	G	A	88	SAM	1.85767e-09	59	45.8	0	0	0.6	Nonsynonymous	G18E	0.9	0.8	0.6	0.7	0.4	0.5	0.2	0.4
EBNA-1	95719	A	T	88	SAM	0.00987323	59	45.8	0	0	0.3	Nonsynonymous	T20S	0.8	0.1	0	0	0	0.5	0	0.3
EBNA-1	95733	A	C	88	SAM	0.000276553	59	45.8	0	0	0.4	Nonsynonymous	E24D	0.1	0.7	0.6	0.7	0.4	0	0.2	0.1
EBNA-1	95740	G	A	88	SAM	0.000272827	59	45.8	0	0	0.4	Nonsynonymous	G27S	0.1	0.7	0.6	0.7	0.4	0.4	0.2	0.1
EBNA-1	95769	T	G	88	SAM	1.85767e-09	59	45.8	0	0	0.6	Synonymous	-	0.9	0.8	0.6	0.7	0.4	0.5	0.2	0.4
EBNA-1	95829	C	T	88	SAM	5.47662e-09	59	45.8	0	0	0.6	Synonymous	-	0.9	0.8	0.6	0.7	0.4	0.5	0.2	0.2
EBNA-1	95914	A	G	88	SAM	2.04128e-09	59	45.8	0	0	0.6	Nonsynonymous	T85A	0.9	0.8	0.6	0.7	0.4	0.5	0.2	0.4
EBNA-1	96684	T	C	88	SAM	0.000115477	59	45.8	0	0	0.4	Synonymous	-	0.8	0.2	0.5	0	0.3	0.5	0	0.2
EBNA-1	96783	T	C	88	SAM	0.00314277	59	45.8	0.3	0.5	0.1	Synonymous	-	0	0	0	0.3	0.1	0	0.4	0.2
EBNA-1	96792	A	T	88	SAM	3.32183e-10	59	45.8	0.3	0.5	0.9	Synonymous	-	1	0.9	1	1	0.8	1	0.7	0.6
EBNA-1	96914	A	T	88	SAM	0.00141271	59	45.8	0	0	0.3	Nonsynonymous	H418L	0.9	0.1	0.1	0	0.1	0.7	0	0.3
EBNA-1	96976	G	A	88	SAM	0.000272827	59	45.8	0	0	0.4	Nonsynonymous	A439T	0.7	0.2	0.5	0	0.2	0.7	0	0.3
EBNA-1	97072	C	G	88	SAM	1.4897e-17	59	45.8	1	1	0.2	Nonsynonymous	Q471E	0	0	0	0.3	0.2	0	0.8	0.6
EBNA-1	97085	A	G	88	SAM	2.83922e-11	59	45.8	0.7	0.5	0.1	Nonsynonymous	N475S	0	0	0	0	0	0	0.4	0.4
EBNA-1	97121	C	T	88	SAM	3.76235e-07	59	45.8	1	1	0.4	Nonsynonymous	A487V	0.9	0.1	0	0.3	0.2	0.2	0.8	0.6
EBNA-1	97135	A	T	88	SAM	1.30895e-05	59	45.8	1	1	0.5	Nonsynonymous	S492C	0.1	0.7	0.5	1	0.6	0.3	1	0.7
EBNA-1	97161	A	T	88	SAM	1.4897e-17	59	45.8	1	1	0.2	Nonsynonymous	E500D	0	0	0	0.3	0.2	0	0.8	0.6
EBNA-1	97166	C	A	88	SAM	5.53569e-07	59	45.8	1	1	0.5	Nonsynonymous	T502N	0.9	0.1	0.1	0.3	0.2	0.7	0.8	0.9
EBNA-1	97258	C	A	88	SAM	0.00987323	59	45.8	0	0	0.3	Nonsynonymous	L533I	0.9	0.1	0	0	0	0.2	0	0.2
EBNA-1	97382	T	G	88	SAM	1.32086e-05	59	45.8	1	1	0.6	Nonsynonymous	V574G	0.1	0.7	0.5	1	0.6	0.3	1	0.7
EBNA-1	97405	C	T	88	SAM	0.0148563	59	45.8	0.2	0.1	0	Nonsynonymous	L582F	0	0	0	0	0	0	0.2	0.1
EBNA-1	97414	A	C	88	SAM	1.30895e-05	59	45.8	1	1	0.5	Nonsynonymous	T585P	0.1	0.7	0.5	1	0.6	0.3	1	0.7
EBNA-1	97442	G	A	88	SAM	0.0212186	59	45.8	0.7	0.5	0.9	Nonsynonymous	R594K	1	0.9	1	0.7	0.8	1	0.5	0.8
EBNA-1	97445	T	C	88	SAM	0.000569288	59	45.8	0	0	0.4	Nonsynonymous	V595A	0.1	0.7	0.6	0.3	0.4	0	0.2	0.1
EBNA-2_type1	36617	T	G	122	WA	2.5957e-07	24	33.3	1	1	0.1	Synonymous	-	0	0.1	0.2	0.4	0	0	0.1	0
EBNA-2_type1	36807	C	T	122	WA	1.96986e-07	24	33.3	1	1	0.1	Nonsynonymous	P198S	0	0.1	0.2	0.4	0	0	0.1	0
EBNA-2_type1	36923	C	T	122	WA	2.40761e-07	24	33.3	1	1	0.1	Synonymous	-	0	0.1	0.2	0.4	0	0	0.1	0
EBNA-2_type1	37015	C	T	122	WA	1.96986e-07	24	33.3	1	1	0.1	Nonsynonymous	T267I	0	0.1	0.2	0.4	0	0	0.1	0
EBNA-2_type1	37156	T	C	122	WA	2.5957e-07	24	33.3	1	1	0.1	Nonsynonymous	L314S	0	0.1	0.2	0.4	0	0	0.1	0
EBNA-2_type1	37178	A	C	122	WA	1.96986e-07	24	33.3	1	1	0.1	Synonymous	-	0	0.1	0.2	0.4	0	0	0.1	0
EBNA-2_type1	37505	C	T	122	WA	1.96986e-07	24	33.3	1	1	0.1	Synonymous	-	0	0.1	0.2	0.4	0	0	0.1	0
EBNA-2_type1	37647	C	T	122	WA	1.96986e-07	24	33.3	1	1	0.1	Nonsynonymous	P478S	0	0.1	0.2	0.4	0	0	0.1	0
EBNA-2_type1	36276	G	A	125	EUR	2.97167e-07	24	100	0.4	0.4	0	Nonsynonymous	D21N	0	0.1	0	0	0	0	0	0
EBNA-2_type1	36702	A	G	125	EUR	0.000508901	24	100	1	1	0.6	Nonsynonymous	R163G	0.4	0.8	0.7	0.4	0.3	0.7	0.5	0.5
EBNA-2_type1	36769	A	G	125	EUR	2.96921e-05	24	100	1	1	0.5	Nonsynonymous	Q185R	0.4	0.6	0.4	0	0.4	0.7	0.5	0.4
EBNA-2_type1	36803	G	T	125	EUR	2.65868e-08	24	100	1	1	0.3	Nonsynonymous	M196I	0	0.6	0.4	0	0.4	0.5	0.4	0.1
EBNA-2_type1	36825	A	T	125	EUR	2.65868e-08	24	100	1	1	0.3	Nonsynonymous	T204S	0	0.6	0.4	0	0.4	0.5	0.4	0.1
EBNA-2_type1	36847	T	C	125	EUR	1.02927e-22	24	100	0.9	0.9	0.1	Nonsynonymous	L211P	0	0.2	0	0	0	0	0	0
EBNA-2_type1	36882	C	T	125	EUR	2.65868e-08	24	100	1	1	0.3	Synonymous	-	0	0.6	0.4	0	0.4	0.5	0.4	0.1
EBNA-2_type1	37161	C	A	125	EUR	2.65868e-08	24	100	1	1	0.3	Nonsynonymous	H316N	0	0.6	0.4	0	0.4	0.5	0.4	0.1
EBNA-2_type1	37466	G	A	125	EUR	0.000613443	24	100	0.9	0.9	0.5	Synonymous	-	0.4	0.6	0.4	0	0.4	0.7	0.5	0.4
EBNA-2_type1	37625	A	T	125	EUR	2.51182e-05	24	100	1	1	0.5	Synonymous	-	0.4	0.6	0.4	0	0.3	0.7	0.4	0.4
EBNA-2_type1	37668	T	C	125	EUR	2.65868e-08	24	100	1	1	0.3	Nonsynonymous	S485P	0	0.6	0.4	0	0.3	0.5	0.4	0.1
EBNA-2_type1	36280	G	A	126	WA	6.96958e-06	38	19.6	0.5	0.1	0	Nonsynonymous	S22N	0	0	0.2	0	0	0	0	0
EBNA-2_type1	36769	A	G	126	WA	0.00677899	38	19.6	1	1	0.5	Nonsynonymous	Q185R	0.4	0.6	0.4	0	0.4	0.7	0.5	0.4
EBNA-2_type1	36803	G	T	126	WA	0.000127317	38	19.6	1	1	0.3	Nonsynonymous	M196I	0	0.6	0.4	0	0.4	0.5	0.4	0.1
EBNA-2_type1	36825	A	T	126	WA	0.000127317	38	19.6	1	1	0.3	Nonsynonymous	T204S	0	0.6	0.4	0	0.4	0.5	0.4	0.1
EBNA-2_type1	36882	C	T	126	WA	0.000127317	38	19.6	1	1	0.3	Synonymous	-	0	0.6	0.4	0	0.4	0.5	0.4	0.1
EBNA-2_type1	37161	C	A	126	WA	0.000127317	38	19.6	1	1	0.3	Nonsynonymous	H316N	0	0.6	0.4	0	0.4	0.5	0.4	0.1
EBNA-2_type1	37466	G	A	126	WA	0.00677899	38	19.6	1	1	0.5	Synonymous	-	0.4	0.6	0.4	0	0.4	0.7	0.5	0.4
EBNA-2_type1	37625	A	T	126	WA	0.00677899	38	19.6	1	1	0.5	Synonymous	-	0.4	0.6	0.4	0	0.3	0.7	0.4	0.4
EBNA-2_type1	37668	T	C	126	WA	0.000127317	38	19.6	1	1	0.3	Nonsynonymous	S485P	0	0.6	0.4	0	0.3	0.5	0.4	0.1
EBNA-2_type1	36578	C	T	137	EAS	2.16848e-24	37	61	0.9	0.6	0.1	Synonymous	-	0.3	0	0	0	0	0	0	0
EBNA-2_type1	36695	T	C	137	EAS	7.72304e-24	37	61	0.8	0.6	0.1	Synonymous	-	0.3	0	0	0	0	0	0	0
EBNA-2_type1	36702	A	G	137	EAS	7.6391e-06	37	61	1	1	0.6	Nonsynonymous	R163G	0.4	0.8	0.7	0.4	0.3	0.7	0.5	0.5
EBNA-2_type1	36769	A	G	137	EAS	9.33387e-08	37	61	1	1	0.5	Nonsynonymous	Q185R	0.4	0.6	0.4	0	0.4	0.7	0.5	0.4
EBNA-2_type1	36799	T	C	137	EAS	2.16848e-24	37	61	0.9	0.6	0.1	Nonsynonymous	M195T	0.3	0	0	0	0	0	0	0
EBNA-2_type1	36803	G	T	137	EAS	0.000383311	37	61	0	0	0.3	Nonsynonymous	M196I	0	0.6	0.4	0	0.4	0.5	0.4	0.1
EBNA-2_type1	36818	C	T	137	EAS	5.06967e-21	37	61	0.9	0.8	0.1	Synonymous	-	0.3	0	0	0	0	0	0	0.3
EBNA-2_type1	36825	A	T	137	EAS	0.000383311	37	61	0	0	0.3	Nonsynonymous	T204S	0	0.6	0.4	0	0.4	0.5	0.4	0.1
EBNA-2_type1	36882	C	T	137	EAS	0.000383311	37	61	0	0	0.3	Synonymous	-	0	0.6	0.4	0	0.4	0.5	0.4	0.1
EBNA-2_type1	36951	C	A	137	EAS	1.43805e-23	37	61	1	1	0.1	Nonsynonymous	R246S	0.4	0	0	0	0	0.2	0	0.3
EBNA-2_type1	37052	G	A	137	EAS	7.72304e-24	37	61	0.8	0.6	0.1	Synonymous	-	0.3	0	0	0	0	0	0	0
EBNA-2_type1	37161	C	A	137	EAS	0.000383311	37	61	0	0	0.3	Nonsynonymous	H316N	0	0.6	0.4	0	0.4	0.5	0.4	0.1
EBNA-2_type1	37466	G	A	137	EAS	9.33387e-08	37	61	1	1	0.5	Synonymous	-	0.4	0.6	0.4	0	0.4	0.7	0.5	0.4
EBNA-2_type1	37625	A	T	137	EAS	7.75916e-08	37	61	1	1	0.5	Synonymous	-	0.4	0.6	0.4	0	0.3	0.7	0.4	0.4
EBNA-2_type1	37668	T	C	137	EAS	0.000729234	37	61	0	0	0.3	Nonsynonymous	S485P	0	0.6	0.4	0	0.3	0.5	0.4	0.1
EBNA-2_type1	37672	T	C	137	EAS	4.2063e-21	37	61	1	1	0.1	Nonsynonymous	I486T	0.4	0	0	0	0	0.2	0	0.3
EBNA-3A_type1	80046	C	T	1	EAS	0.00175144	25	67.9	0.2	0.1	0	Nonsynonymous	A31V	0	0	0	0	0	0	0	0
EBNA-3A_type1	80062	T	C	1	EAS	0.0182981	25	67.9	1	1	0.7	Synonymous	-	1	0.5	0.5	0.5	0.6	0.7	0.9	0.9
EBNA-3A_type1	80139	C	T	1	EAS	0.00175144	25	67.9	0.2	0.1	0	Nonsynonymous	T62M	0	0	0	0	0	0	0	0
EBNA-3A_type1	80386	T	C	1	EAS	2.62648e-22	25	67.9	1	1	0.1	Nonsynonymous	I115T	0.3	0	0	0	0	0.3	0	0
EBNA-3A_type1	80492	A	G	1	EAS	2.72376e-22	25	67.9	1	1	0.1	Synonymous	-	0.3	0	0	0	0	0.3	0	0
EBNA-3A_type1	80504	T	C	1	EAS	2.72376e-22	25	67.9	1	1	0.1	Synonymous	-	0.3	0	0	0	0	0.3	0	0
EBNA-3A_type1	80573	C	T	1	EAS	0.00175144	25	67.9	0.2	0.1	0	Synonymous	-	0	0	0	0	0	0	0	0
EBNA-3A_type1	80607	A	C	1	EAS	1.56563e-16	25	67.9	0.8	0.9	0.1	Nonsynonymous	T189P	0.2	0	0	0	0	0.3	0	0
EBNA-3A_type1	80608	C	T	1	EAS	1.26148e-13	25	67.9	1	1	0.2	Nonsynonymous	T189M	0.3	0.2	0.1	0	0.3	0.4	0.1	0.1
EBNA-3A_type1	80618	A	G	1	EAS	2.72376e-22	25	67.9	1	1	0.1	Synonymous	-	0.3	0	0	0	0	0.3	0	0
EBNA-3A_type1	80633	G	A	1	EAS	2.62648e-22	25	67.9	1	1	0.1	Synonymous	-	0.3	0	0	0	0	0.3	0	0
EBNA-3A_type1	80684	C	T	1	EAS	5.96491e-17	25	67.9	0.8	0.8	0.1	Synonymous	-	0.2	0	0	0	0	0.2	0	0
EBNA-3A_type1	80698	T	C	1	EAS	0.00461069	25	67.9	1	1	0.7	Nonsynonymous	L219P	1	0.6	0.5	0.5	0.6	0.7	0.7	0.4
EBNA-3A_type1	80802	A	G	1	EAS	0.0145666	25	67.9	0.2	0.2	0	Nonsynonymous	M254V	0	0	0	0	0	0.1	0	0
EBNA-3A_type1	80841	G	A	1	EAS	0.0349028	25	67.9	0	0	0.2	Nonsynonymous	V267I	0.4	0.2	0.1	0	0.3	0.1	0.3	0.2
EBNA-3A_type1	80982	A	G	1	EAS	2.72376e-22	25	67.9	1	1	0.1	Nonsynonymous	S314G	0.3	0	0	0	0	0.3	0	0
EBNA-3A_type1	81040	T	A	1	EAS	2.72376e-22	25	67.9	1	1	0.1	Nonsynonymous	I333K	0.3	0	0	0	0	0.3	0	0
EBNA-3A_type1	81160	G	A	1	EAS	2.72376e-22	25	67.9	1	1	0.1	Nonsynonymous	G373D	0.3	0	0	0	0	0.3	0	0
EBNA-3A_type1	81213	C	T	1	EAS	0.0182981	25	67.9	0	0	0.3	Synonymous	-	0.4	0.2	0.3	0	0.2	0.1	0.4	0.3
EBNA-3A_type1	81227	G	A	1	EAS	2.27929e-20	25	67.9	1	1	0.1	Synonymous	-	0.3	0	0	0	0.2	0.3	0.1	0
EBNA-3A_type1	81250	A	G	1	EAS	2.72376e-22	25	67.9	1	1	0.1	Nonsynonymous	K403R	0.3	0	0	0	0	0.3	0	0
EBNA-3A_type1	81259	T	C	1	EAS	2.72376e-22	25	67.9	1	1	0.1	Nonsynonymous	L406P	0.3	0	0	0	0	0.3	0	0
EBNA-3A_type1	81438	A	G	1	EAS	0.0254978	25	67.9	0.1	0.1	0	Nonsynonymous	M466V	0	0	0	0	0	0	0	0
EBNA-3A_type1	81454	T	C	1	EAS	1.7243e-22	25	67.9	0.9	0.6	0.1	Nonsynonymous	V471A	0.2	0	0	0	0	0	0	0
EBNA-3A_type1	81458	A	C	1	EAS	1.69925e-07	25	67.9	1	1	0.4	Synonymous	-	0.6	0.3	0.4	0	0.4	0.4	0.4	0.4
EBNA-3A_type1	81460	A	G	1	EAS	2.07048e-21	25	67.9	0.8	0.6	0.1	Nonsynonymous	Q473R	0.2	0	0	0	0	0	0	0
EBNA-3A_type1	81489	T	G	1	EAS	6.77048e-22	25	67.9	1	1	0.1	Nonsynonymous	S483A	0.3	0	0	0	0	0.3	0	0
EBNA-3A_type1	81496	G	A	1	EAS	2.27929e-20	25	67.9	1	1	0.1	Nonsynonymous	G485E	0.3	0	0	0	0.1	0.3	0	0
EBNA-3A_type1	81500	T	C	1	EAS	1.49202e-07	25	67.9	1	1	0.4	Synonymous	-	0.6	0.3	0.4	0	0.4	0.4	0.4	0.3
EBNA-3A_type1	81559	C	A	1	EAS	0.00175144	25	67.9	0.2	0.1	0	Nonsynonymous	A506D	0	0	0	0	0	0	0	0
EBNA-3A_type1	81670	T	G	1	EAS	0.00175144	25	67.9	0.2	0.1	0	Nonsynonymous	V543G	0	0	0	0	0	0	0	0
EBNA-3A_type1	81697	A	T	1	EAS	6.77048e-22	25	67.9	1	1	0.1	Nonsynonymous	K552M	0.3	0	0	0	0	0.3	0	0
EBNA-3A_type1	81723	A	T	1	EAS	0.000126447	25	67.9	0	0	0.4	Nonsynonymous	I561F	0.4	0.5	0.7	0.3	0.4	0.3	0.4	0.3
EBNA-3A_type1	81765	G	A	1	EAS	1.88012e-18	25	67.9	0.8	0.7	0.1	Nonsynonymous	A575T	0.2	0	0	0	0	0.1	0	0
EBNA-3A_type1	81900	C	A	1	EAS	0.000113315	25	67.9	1	1	0.5	Nonsynonymous	P620T	0.6	0.5	0.7	0.3	0.5	0.6	0.4	0.4
EBNA-3A_type1	81991	T	C	1	EAS	0.000552911	25	67.9	0.2	0.2	0	Nonsynonymous	V650A	0.1	0	0	0	0	0	0	0
EBNA-3A_type1	82235	T	C	1	EAS	0.00969431	25	67.9	1	1	0.7	Synonymous	-	1	0.6	0.7	0.3	0.6	0.7	0.7	0.4
EBNA-3A_type1	82240	A	G	1	EAS	3.88642e-11	25	67.9	1	1	0.3	Nonsynonymous	Q733R	0.7	0.2	0	0	0.1	0.4	0.1	0
EBNA-3A_type1	82336	A	C	1	EAS	5.21037e-18	25	67.9	0.8	0.6	0.1	Nonsynonymous	H765P	0.2	0	0	0	0	0	0	0
EBNA-3A_type1	82487	T	C	1	EAS	0.00211716	25	67.9	1	1	0.6	Synonymous	-	0.6	0.7	0.6	0.3	0.5	0.7	0.8	0.7
EBNA-3A_type1	82496	C	T	1	EAS	0.00175144	25	67.9	0.2	0.1	0	Synonymous	-	0	0	0	0	0	0	0	0
EBNA-3A_type1	82589	C	T	1	EAS	0.00175144	25	67.9	0.2	0.1	0	Synonymous	-	0	0	0	0	0	0	0	0
EBNA-3A_type1	82603	C	T	1	EAS	0.0254978	25	67.9	0.1	0.1	0	Nonsynonymous	P854L	0	0	0	0	0	0	0	0
EBNA-3A_type1	82646	T	C	1	EAS	4.19039e-24	25	67.9	1	0.8	0.1	Synonymous	-	0.3	0	0	0	0	0.1	0	0
EBNA-3A_type1	82672	A	G	1	EAS	0.0346071	25	67.9	0	0	0.2	Nonsynonymous	E877G	0.3	0.2	0	0.2	0.2	0.2	0.5	0.6
EBNA-3A_type1	82763	A	G	1	EAS	3.19295e-08	25	67.9	1	1	0.4	Synonymous	-	0.6	0.2	0	0.2	0.2	0.5	0.6	0.5
EBNA-3A_type1	82800	G	T	1	EAS	1.81201e-18	25	67.9	1	1	0.1	Nonsynonymous	V920L	0.3	0	0	0	0.1	0.3	0	0
EBNA-3A_type1	80062	T	C	9	EUR	0.0437681	7	100	0	0	0.7	Synonymous	-	1	0.5	0.5	0.5	0.6	0.7	0.9	0.9
EBNA-3A_type1	80717	G	T	9	EUR	0.0018421	7	100	1	1	0.2	Synonymous	-	0	0.3	0.3	0.2	0.2	0.2	0	0
EBNA-3A_type1	82838	C	T	9	EUR	1.62914e-05	7	100	1	1	0.1	Synonymous	-	0	0.2	0	0	0.1	0.1	0	0
EBNA-3A_type1	80698	T	C	29	EUR	0.00527791	26	50	1	1	0.7	Nonsynonymous	L219P	1	0.6	0.5	0.5	0.6	0.7	0.7	0.4
EBNA-3A_type1	81061	G	A	29	EUR	2.22414e-14	26	50	0.7	0.5	0.1	Nonsynonymous	G340E	0	0.2	0.1	0	0.1	0.2	0	0
EBNA-3A_type1	81213	C	T	29	EUR	0.0198211	26	50	0	0	0.3	Synonymous	-	0.4	0.2	0.3	0	0.2	0.1	0.4	0.3
EBNA-3A_type1	81426	G	A	29	EUR	9.58826e-18	26	50	1	1	0.2	Nonsynonymous	E462K	0	0.3	0.5	0.3	0.2	0.2	0.1	0
EBNA-3A_type1	81458	A	C	29	EUR	0.000476742	26	50	0	0	0.4	Synonymous	-	0.6	0.3	0.4	0	0.4	0.4	0.4	0.4
EBNA-3A_type1	81500	T	C	29	EUR	0.000476742	26	50	0	0	0.4	Synonymous	-	0.6	0.3	0.4	0	0.4	0.4	0.4	0.3
EBNA-3A_type1	81521	C	T	29	EUR	2.15298e-14	26	50	1	1	0.2	Synonymous	-	0	0.3	0.3	0.5	0.2	0.2	0.2	0
EBNA-3A_type1	81723	A	T	29	EUR	2.88737e-07	26	50	1	1	0.4	Nonsynonymous	I561F	0.4	0.5	0.7	0.3	0.4	0.3	0.4	0.3
EBNA-3A_type1	81900	C	A	29	EUR	0.000836983	26	50	1	1	0.5	Nonsynonymous	P620T	0.6	0.5	0.7	0.3	0.5	0.6	0.4	0.4
EBNA-3A_type1	82235	T	C	29	EUR	0.0104493	26	50	1	1	0.7	Synonymous	-	1	0.6	0.7	0.3	0.6	0.7	0.7	0.4
EBNA-3A_type1	82240	A	G	29	EUR	0.0201888	26	50	0	0	0.3	Nonsynonymous	Q733R	0.7	0.2	0	0	0.1	0.4	0.1	0
EBNA-3A_type1	82487	T	C	29	EUR	1.49458e-09	26	50	0	0	0.6	Synonymous	-	0.6	0.7	0.6	0.3	0.5	0.7	0.8	0.7
EBNA-3A_type1	82502	T	C	29	EUR	4.54561e-17	26	50	0.9	0.7	0.1	Synonymous	-	0	0.2	0.1	0.2	0.2	0.2	0	0
EBNA-3A_type1	82763	A	G	29	EUR	0.00103961	26	50	0	0	0.4	Synonymous	-	0.6	0.2	0	0.2	0.2	0.5	0.6	0.5
EBNA-3A_type1	80717	G	T	21	EUR	0.0127662	6	83.3	1	1	0.2	Synonymous	-	0	0.3	0.3	0.2	0.2	0.2	0	0
EBNA-3A_type1	80927	C	T	21	EUR	8.35024e-07	6	83.3	1	1	0	Synonymous	-	0	0.1	0.1	0	0	0	0	0
EBNA-3A_type1	82133	A	T	23	WA	0.0402597	13	80	0.5	0.4	0	Synonymous	-	0	0	0.1	0	0	0	0	0
EBNA-3A_type1	80841	G	A	26	SAF	0.0450946	45	37.8	0.6	0.5	0.2	Nonsynonymous	V267I	0.4	0.2	0.1	0	0.3	0.1	0.3	0.2
EBNA-3A_type1	81431	A	G	26	SAF	0.00195254	45	37.8	0.4	0.4	0.1	Synonymous	-	0	0	0	0	0	0	0.2	0.4
EBNA-3A_type1	82331	T	G	26	SAF	3.85953e-12	45	37.8	0.6	0.2	0	Nonsynonymous	I763M	0	0	0	0	0	0	0.3	0
EBNA-3A_type1	82487	T	C	26	SAF	0.0237352	45	37.8	1	1	0.6	Synonymous	-	0.6	0.7	0.6	0.3	0.5	0.7	0.8	0.7
EBNA-3A_type1	82547	C	T	26	SAF	0.00138731	45	37.8	0.4	0.3	0	Synonymous	-	0	0	0	0.2	0.1	0	0.2	0.3
EBNA-3A_type1	82672	A	G	26	SAF	4.78106e-10	45	37.8	1	1	0.2	Nonsynonymous	E877G	0.3	0.2	0	0.2	0.2	0.2	0.5	0.6
EBNA-3A_type1	82720	G	A	26	SAF	0.000564352	45	37.8	0.4	0.3	0	Nonsynonymous	G893D	0	0	0	0	0.1	0	0.2	0.2
EBNA-3A_type1	82763	A	G	26	SAF	8.91782e-07	45	37.8	1	1	0.4	Synonymous	-	0.6	0.2	0	0.2	0.2	0.5	0.6	0.5
EBNA-3A_type1	82764	G	A	26	SAF	8.44975e-11	45	37.8	1	1	0.2	Nonsynonymous	G908S	0.2	0.1	0	0.2	0.2	0.2	0.5	0.5
EBNA-3A_type1	82772	A	G	26	SAF	8.44975e-11	45	37.8	1	1	0.2	Synonymous	-	0.2	0.1	0	0.2	0.2	0.2	0.5	0.5
EBNA-3A_type1	82783	G	A	26	SAF	8.44975e-11	45	37.8	1	1	0.2	Nonsynonymous	G914D	0.2	0.1	0	0.2	0.2	0.2	0.5	0.5
EBNA-3A_type1	82791	A	C	26	SAF	8.44975e-11	45	37.8	1	1	0.2	Nonsynonymous	T917P	0.2	0.1	0	0.2	0.2	0.2	0.5	0.5
EBNA-3A_type1	82815	G	A	26	SAF	8.44975e-11	45	37.8	1	1	0.2	Nonsynonymous	V925I	0.2	0.1	0	0.2	0.2	0.2	0.5	0.5
EBNA-3A_type1	80116	C	G	26	SAM	3.53317e-06	45	22.2	1	0.4	0.2	Nonsynonymous	H54Q	0.3	0.1	0	0	0.1	0.1	0.2	0.5
EBNA-3A_type1	80698	T	C	26	SAM	0.000312299	45	22.2	0	0.6	0.7	Nonsynonymous	L219P	1	0.6	0.5	0.5	0.6	0.7	0.7	0.4
EBNA-3A_type1	81431	A	G	26	SAM	6.53168e-10	45	22.2	0.9	0.4	0.1	Synonymous	-	0	0	0	0	0	0	0.2	0.4
EBNA-3A_type1	81843	C	T	26	SAM	0.000617322	45	22.2	0.3	0.1	0	Synonymous	-	0	0	0	0	0	0	0	0.1
EBNA-3A_type1	81900	C	A	26	SAM	0.00606656	45	22.2	0	0.6	0.5	Nonsynonymous	P620T	0.6	0.5	0.7	0.3	0.5	0.6	0.4	0.4
EBNA-3A_type1	82235	T	C	26	SAM	0.000143098	45	22.2	0	0.6	0.7	Synonymous	-	1	0.6	0.7	0.3	0.6	0.7	0.7	0.4
EBNA-3A_type1	82547	C	T	26	SAM	3.15459e-05	45	22.2	0.6	0.3	0	Synonymous	-	0	0	0	0.2	0.1	0	0.2	0.3
EBNA-3A_type1	82672	A	G	26	SAM	2.05631e-05	45	22.2	1	1	0.2	Nonsynonymous	E877G	0.3	0.2	0	0.2	0.2	0.2	0.5	0.6
EBNA-3A_type1	82720	G	A	26	SAM	0.000359714	45	22.2	0.5	0.3	0	Nonsynonymous	G893D	0	0	0	0	0.1	0	0.2	0.2
EBNA-3A_type1	82763	A	G	26	SAM	0.000880122	45	22.2	1	1	0.4	Synonymous	-	0.6	0.2	0	0.2	0.2	0.5	0.6	0.5
EBNA-3A_type1	82764	G	A	26	SAM	8.24298e-06	45	22.2	1	1	0.2	Nonsynonymous	G908S	0.2	0.1	0	0.2	0.2	0.2	0.5	0.5
EBNA-3A_type1	82772	A	G	26	SAM	8.24298e-06	45	22.2	1	1	0.2	Synonymous	-	0.2	0.1	0	0.2	0.2	0.2	0.5	0.5
EBNA-3A_type1	82783	G	A	26	SAM	8.24298e-06	45	22.2	1	1	0.2	Nonsynonymous	G914D	0.2	0.1	0	0.2	0.2	0.2	0.5	0.5
EBNA-3A_type1	82791	A	C	26	SAM	8.24298e-06	45	22.2	1	1	0.2	Nonsynonymous	T917P	0.2	0.1	0	0.2	0.2	0.2	0.5	0.5
EBNA-3A_type1	82815	G	A	26	SAM	8.24298e-06	45	22.2	1	1	0.2	Nonsynonymous	V925I	0.2	0.1	0	0.2	0.2	0.2	0.5	0.5
EBNA-3A_type1	79980	C	T	28	SAF	0.00958563	13	71.4	0.4	0.3	0	Nonsynonymous	P9L	0	0	0	0	0	0	0.1	0
EBNA-3A_type1	81451	C	T	28	SAF	1.91906e-05	13	71.4	1	1	0	Nonsynonymous	P470L	0	0	0	0.2	0.1	0	0.1	0
EBNA-3A_type1	81521	C	T	28	SAF	0.00958563	13	71.4	1	1	0.2	Synonymous	-	0	0.3	0.3	0.5	0.2	0.2	0.2	0
EBNA-3A_type1	82006	G	A	28	SAF	0.00404841	13	71.4	1	1	0.1	Nonsynonymous	R655Q	0.3	0.1	0	0	0.1	0.1	0.2	0.1
EBNA-3A_type1	82009	C	A	28	SAF	0.00958563	13	71.4	0.4	0.3	0	Nonsynonymous	A656E	0	0	0	0	0	0	0.1	0
EBNA-3A_type1	82696	A	G	28	SAF	0.000222922	13	71.4	0.6	0.4	0	Nonsynonymous	E885G	0	0	0	0	0	0	0.1	0
EBNA-3A_type1	82799	G	A	28	SAF	0.000222922	13	71.4	0.6	0.4	0	Synonymous	-	0	0	0	0	0	0	0.1	0
EBNA-3A_type1	79975	T	G	40	EAS	4.06549e-25	33	69.4	1	1	0.1	Synonymous	-	0.3	0.1	0	0	0.1	0.1	0.1	0.1
EBNA-3A_type1	79976	C	G	40	EAS	4.06549e-25	33	69.4	1	1	0.1	Nonsynonymous	P8A	0.3	0.1	0	0	0.1	0.1	0.1	0.1
EBNA-3A_type1	79977	C	A	40	EAS	4.06549e-25	33	69.4	1	1	0.1	Nonsynonymous	P8H	0.3	0.1	0	0	0.1	0.1	0.1	0.1
EBNA-3A_type1	80062	T	C	40	EAS	0.00232866	33	69.4	1	1	0.7	Synonymous	-	1	0.5	0.5	0.5	0.6	0.7	0.9	0.9
EBNA-3A_type1	80116	C	G	40	EAS	4.22548e-20	33	69.4	1	1	0.2	Nonsynonymous	H54Q	0.3	0.1	0	0	0.1	0.1	0.2	0.5
EBNA-3A_type1	80597	C	A	40	EAS	1.04489e-24	33	69.4	1	0.9	0.1	Synonymous	-	0.3	0.1	0	0	0.1	0.1	0	0
EBNA-3A_type1	80608	C	T	40	EAS	0.0282615	33	69.4	0	0	0.2	Nonsynonymous	T189M	0.3	0.2	0.1	0	0.3	0.4	0.1	0.1
EBNA-3A_type1	80610	A	G	40	EAS	2.07622e-23	33	69.4	1	1	0.1	Nonsynonymous	T190A	0.3	0.1	0	0	0.1	0.1	0.1	0
EBNA-3A_type1	80698	T	C	40	EAS	0.000306106	33	69.4	1	1	0.7	Nonsynonymous	L219P	1	0.6	0.5	0.5	0.6	0.7	0.7	0.4
EBNA-3A_type1	80711	C	G	40	EAS	2.03275e-25	33	69.4	1	1	0.1	Synonymous	-	0.3	0.1	0	0	0.1	0.1	0.1	0
EBNA-3A_type1	80841	G	A	40	EAS	0.00845125	33	69.4	0	0	0.2	Nonsynonymous	V267I	0.4	0.2	0.1	0	0.3	0.1	0.3	0.2
EBNA-3A_type1	80979	C	T	40	EAS	5.61297e-28	33	69.4	1	0.9	0.1	Nonsynonymous	P313S	0.3	0.1	0	0	0.1	0	0	0
EBNA-3A_type1	81071	C	T	40	EAS	2.03275e-25	33	69.4	1	1	0.1	Synonymous	-	0.3	0.1	0	0	0.2	0.1	0.1	0
EBNA-3A_type1	81213	C	T	40	EAS	0.00232866	33	69.4	0	0	0.3	Synonymous	-	0.4	0.2	0.3	0	0.2	0.1	0.4	0.3
EBNA-3A_type1	81433	A	G	40	EAS	3.2096e-26	33	69.4	1	1	0.1	Nonsynonymous	H464R	0.3	0.1	0	0	0.1	0.1	0.1	0.1
EBNA-3A_type1	81458	A	C	40	EAS	1.74519e-05	33	69.4	0	0	0.4	Synonymous	-	0.6	0.3	0.4	0	0.4	0.4	0.4	0.4
EBNA-3A_type1	81469	C	A	40	EAS	0.000341813	33	69.4	0.2	0.1	0	Nonsynonymous	P476H	0.1	0	0	0	0	0	0	0
EBNA-3A_type1	81500	T	C	40	EAS	1.78569e-05	33	69.4	0	0	0.4	Synonymous	-	0.6	0.3	0.4	0	0.4	0.4	0.4	0.3
EBNA-3A_type1	81521	C	T	40	EAS	0.0483728	33	69.4	0	0	0.2	Synonymous	-	0	0.3	0.3	0.5	0.2	0.2	0.2	0
EBNA-3A_type1	81683	A	G	40	EAS	5.61297e-28	33	69.4	1	0.9	0.1	Synonymous	-	0.3	0	0	0	0	0.1	0	0
EBNA-3A_type1	81723	A	T	40	EAS	2.47668e-06	33	69.4	0	0	0.4	Nonsynonymous	I561F	0.4	0.5	0.7	0.3	0.4	0.3	0.4	0.3
EBNA-3A_type1	81899	C	A	40	EAS	3.7108e-27	33	69.4	1	1	0.1	Synonymous	-	0.3	0	0	0	0.1	0.1	0.1	0
EBNA-3A_type1	81900	C	A	40	EAS	1.04478e-08	33	69.4	0	0	0.5	Nonsynonymous	P620T	0.6	0.5	0.7	0.3	0.5	0.6	0.4	0.4
EBNA-3A_type1	82006	G	A	40	EAS	1.22047e-23	33	69.4	1	0.9	0.1	Nonsynonymous	R655Q	0.3	0.1	0	0	0.1	0.1	0.2	0.1
EBNA-3A_type1	82007	G	C	40	EAS	1.27227e-27	33	69.4	1	0.9	0.1	Synonymous	-	0.3	0	0	0	0.1	0.1	0	0
EBNA-3A_type1	82008	G	A	40	EAS	1.27227e-27	33	69.4	1	0.9	0.1	Nonsynonymous	A656T	0.3	0	0	0	0.1	0.1	0	0
EBNA-3A_type1	82235	T	C	40	EAS	0.00117841	33	69.4	1	1	0.7	Synonymous	-	1	0.6	0.7	0.3	0.6	0.7	0.7	0.4
EBNA-3A_type1	82272	A	C	40	EAS	0.0483728	33	69.4	0.1	0.1	0	Nonsynonymous	S744R	0	0	0	0	0	0	0	0
EBNA-3A_type1	82333	A	C	40	EAS	8.92973e-29	33	69.4	1	0.9	0.1	Nonsynonymous	N764T	0.3	0	0	0	0.1	0	0	0
EBNA-3A_type1	82361	C	A	40	EAS	1.1371e-16	33	69.4	0.8	0.8	0.1	Synonymous	-	0.3	0.1	0	0	0.2	0.1	0.1	0
EBNA-3A_type1	82374	A	G	40	EAS	2.73183e-05	33	69.4	0.2	0.1	0	Nonsynonymous	M778V	0.1	0	0	0	0	0	0	0
EBNA-3A_type1	82424	T	C	40	EAS	0.000144759	33	69.4	0.2	0.1	0	Synonymous	-	0.1	0	0	0	0	0	0	0
EBNA-3A_type1	82487	T	C	40	EAS	0.000131423	33	69.4	1	0.9	0.6	Synonymous	-	0.6	0.7	0.6	0.3	0.5	0.7	0.8	0.7
EBNA-3A_type1	82598	C	T	40	EAS	0.0483728	33	69.4	0.1	0.1	0	Synonymous	-	0	0	0	0	0	0	0	0
EBNA-3A_type1	82643	C	T	40	EAS	0.00415719	33	69.4	0.1	0.1	0	Synonymous	-	0	0	0	0	0	0	0	0
EBNA-3A_type1	82672	A	G	40	EAS	2.53888e-08	33	69.4	0.8	0.8	0.2	Nonsynonymous	E877G	0.3	0.2	0	0.2	0.2	0.2	0.5	0.6
EBNA-3A_type1	82763	A	G	40	EAS	5.22529e-11	33	69.4	1	1	0.4	Synonymous	-	0.6	0.2	0	0.2	0.2	0.5	0.6	0.5
EBNA-3A_type1	82764	G	A	40	EAS	4.81435e-07	33	69.4	0.7	0.6	0.2	Nonsynonymous	G908S	0.2	0.1	0	0.2	0.2	0.2	0.5	0.5
EBNA-3A_type1	82772	A	G	40	EAS	4.81435e-07	33	69.4	0.7	0.6	0.2	Synonymous	-	0.2	0.1	0	0.2	0.2	0.2	0.5	0.5
EBNA-3A_type1	82783	G	A	40	EAS	4.81435e-07	33	69.4	0.7	0.6	0.2	Nonsynonymous	G914D	0.2	0.1	0	0.2	0.2	0.2	0.5	0.5
EBNA-3A_type1	82791	A	C	40	EAS	4.81435e-07	33	69.4	0.7	0.6	0.2	Nonsynonymous	T917P	0.2	0.1	0	0.2	0.2	0.2	0.5	0.5
EBNA-3A_type1	82815	G	A	40	EAS	4.81435e-07	33	69.4	0.7	0.6	0.2	Nonsynonymous	V925I	0.2	0.1	0	0.2	0.2	0.2	0.5	0.5
EBNA-3A_type1	80062	T	C	44	EAS	0.00104449	39	96.7	1	1	0.7	Synonymous	-	1	0.5	0.5	0.5	0.6	0.7	0.9	0.9
EBNA-3A_type1	80608	C	T	44	EAS	0.0173552	39	96.7	0	0	0.2	Nonsynonymous	T189M	0.3	0.2	0.1	0	0.3	0.4	0.1	0.1
EBNA-3A_type1	80636	G	A	44	EAS	1.31642e-27	39	96.7	0.8	0.8	0.1	Synonymous	-	0.3	0	0	0	0	0	0	0
EBNA-3A_type1	80698	T	C	44	EAS	0.000123297	39	96.7	1	1	0.7	Nonsynonymous	L219P	1	0.6	0.5	0.5	0.6	0.7	0.7	0.4
EBNA-3A_type1	80841	G	A	44	EAS	9.24829e-19	39	96.7	1	1	0.2	Nonsynonymous	V267I	0.4	0.2	0.1	0	0.3	0.1	0.3	0.2
EBNA-3A_type1	81111	A	G	44	EAS	3.54848e-37	39	96.7	1	1	0.1	Nonsynonymous	T357A	0.4	0	0	0	0	0	0	0
EBNA-3A_type1	81213	C	T	44	EAS	1.33287e-16	39	96.7	1	1	0.3	Synonymous	-	0.4	0.2	0.3	0	0.2	0.1	0.4	0.3
EBNA-3A_type1	81458	A	C	44	EAS	1.66038e-11	39	96.7	1	1	0.4	Synonymous	-	0.6	0.3	0.4	0	0.4	0.4	0.4	0.4
EBNA-3A_type1	81500	T	C	44	EAS	1.42753e-11	39	96.7	1	1	0.4	Synonymous	-	0.6	0.3	0.4	0	0.4	0.4	0.4	0.3
EBNA-3A_type1	81723	A	T	44	EAS	2.46543e-10	39	96.7	1	1	0.4	Nonsynonymous	I561F	0.4	0.5	0.7	0.3	0.4	0.3	0.4	0.3
EBNA-3A_type1	81900	C	A	44	EAS	2.39222e-07	39	96.7	1	1	0.5	Nonsynonymous	P620T	0.6	0.5	0.7	0.3	0.5	0.6	0.4	0.4
EBNA-3A_type1	82235	T	C	44	EAS	0.000481461	39	96.7	1	1	0.7	Synonymous	-	1	0.6	0.7	0.3	0.6	0.7	0.7	0.4
EBNA-3A_type1	82240	A	G	44	EAS	2.97519e-17	39	96.7	1	1	0.3	Nonsynonymous	Q733R	0.7	0.2	0	0	0.1	0.4	0.1	0
EBNA-3A_type1	82370	A	G	44	EAS	2.42007e-34	39	96.7	1	1	0.1	Synonymous	-	0.4	0	0	0	0	0	0	0.1
EBNA-3A_type1	82487	T	C	44	EAS	2.0699e-13	39	96.7	0	0	0.6	Synonymous	-	0.6	0.7	0.6	0.3	0.5	0.7	0.8	0.7
EBNA-3A_type1	82672	A	G	44	EAS	0.00393733	39	96.7	0	0	0.2	Nonsynonymous	E877G	0.3	0.2	0	0.2	0.2	0.2	0.5	0.6
EBNA-3A_type1	82763	A	G	44	EAS	1.88515e-05	39	96.7	0	0	0.4	Synonymous	-	0.6	0.2	0	0.2	0.2	0.5	0.6	0.5
EBNA-3A_type1	82764	G	A	44	EAS	0.00985012	39	96.7	0	0	0.2	Nonsynonymous	G908S	0.2	0.1	0	0.2	0.2	0.2	0.5	0.5
EBNA-3A_type1	82772	A	G	44	EAS	0.00985012	39	96.7	0	0	0.2	Synonymous	-	0.2	0.1	0	0.2	0.2	0.2	0.5	0.5
EBNA-3A_type1	82783	G	A	44	EAS	0.00985012	39	96.7	0	0	0.2	Nonsynonymous	G914D	0.2	0.1	0	0.2	0.2	0.2	0.5	0.5
EBNA-3A_type1	82791	A	C	44	EAS	0.00985012	39	96.7	0	0	0.2	Nonsynonymous	T917P	0.2	0.1	0	0.2	0.2	0.2	0.5	0.5
EBNA-3A_type1	82815	G	A	44	EAS	0.00985012	39	96.7	0	0	0.2	Nonsynonymous	V925I	0.2	0.1	0	0.2	0.2	0.2	0.5	0.5
EBNA-3B_type1	83161	A	C	1	EUR	0.000461238	14	60	0.8	0.8	0.2	Nonsynonymous	T33P	0.2	0.1	0	0	0.2	0.2	0.3	0.5
EBNA-3B_type1	83178	G	T	1	EUR	0.000480412	14	60	0.9	1	0.4	Nonsynonymous	E38D	0.6	0.2	0	0	0.4	0.5	0.3	0.6
EBNA-3B_type1	83184	T	G	1	EUR	1.35702e-09	14	60	0.8	0.7	0.1	Nonsynonymous	I40M	0	0.1	0	0	0.1	0.1	0.1	0
EBNA-3B_type1	83293	C	G	1	EUR	3.80054e-12	14	60	0.8	0.8	0	Nonsynonymous	H77D	0	0.1	0	0	0.1	0.1	0	0
EBNA-3B_type1	83319	C	T	1	EUR	6.40904e-12	14	60	0.8	0.8	0.1	Synonymous	-	0	0.1	0	0	0.1	0.1	0	0
EBNA-3B_type1	83331	T	A	1	EUR	3.80054e-12	14	60	0.8	0.8	0	Nonsynonymous	D89E	0	0.1	0	0	0.1	0.1	0	0
EBNA-3B_type1	83547	G	T	1	EUR	3.80054e-12	14	60	0.8	0.8	0	Synonymous	-	0	0.1	0	0	0.1	0.1	0	0
EBNA-3B_type1	83640	T	G	1	EUR	7.99867e-05	14	60	1	1	0.4	Synonymous	-	0.6	0.3	0.1	0	0.4	0.5	0.4	0.7
EBNA-3B_type1	83656	T	C	1	EUR	1.84317e-08	14	60	1	1	0.2	Nonsynonymous	S172P	0.3	0.2	0.1	0	0.3	0.4	0	0
EBNA-3B_type1	83659	T	C	1	EUR	1.32738e-14	14	60	1	1	0.1	Nonsynonymous	C173R	0	0.1	0	0	0.2	0.2	0	0
EBNA-3B_type1	83660	G	A	1	EUR	2.15959e-08	14	60	1	1	0.2	Nonsynonymous	C173Y	0.3	0.2	0.1	0	0.3	0.4	0	0
EBNA-3B_type1	83716	T	C	1	EUR	6.88107e-10	14	60	0.8	0.9	0.1	Nonsynonymous	S192P	0	0.1	0	0	0.2	0.2	0.1	0
EBNA-3B_type1	83860	C	T	1	EUR	1.76121e-07	14	60	1	1	0.2	Synonymous	-	0.4	0.2	0.1	0	0.3	0.4	0.1	0.1
EBNA-3B_type1	84114	T	C	1	EUR	7.46545e-05	14	60	0.8	0.8	0.2	Synonymous	-	0.4	0.2	0.1	0	0.2	0.4	0.1	0.1
EBNA-3B_type1	84129	C	T	1	EUR	1.32738e-14	14	60	1	1	0.1	Synonymous	-	0	0.1	0	0	0.2	0.2	0	0
EBNA-3B_type1	84280	T	G	1	EUR	1.76121e-07	14	60	1	1	0.2	Nonsynonymous	S380A	0.4	0.2	0.1	0	0.3	0.4	0.1	0.1
EBNA-3B_type1	84450	C	T	1	EUR	3.2845e-10	14	60	0.8	0.7	0	Synonymous	-	0	0.1	0	0	0.1	0.1	0	0
EBNA-3B_type1	84495	A	G	1	EUR	3.2845e-10	14	60	0.8	0.7	0	Synonymous	-	0	0.1	0	0	0.1	0.1	0	0
EBNA-3B_type1	84741	G	A	1	EUR	6.40904e-12	14	60	0.8	0.8	0.1	Synonymous	-	0	0.1	0	0	0.1	0.1	0	0
EBNA-3B_type1	84767	T	A	1	EUR	0.00395558	14	60	1	1	0.5	Nonsynonymous	F542Y	0.6	0.5	0.4	0.3	0.5	0.7	0.4	0.6
EBNA-3B_type1	84876	G	A	1	EUR	6.40904e-12	14	60	0.8	0.8	0.1	Synonymous	-	0	0.1	0	0	0.1	0.1	0	0
EBNA-3B_type1	84888	G	A	1	EUR	2.39368e-07	14	60	1	1	0.2	Synonymous	-	0.4	0.2	0.1	0	0.3	0.4	0	0
EBNA-3B_type1	84918	C	T	1	EUR	1.76121e-07	14	60	1	1	0.2	Synonymous	-	0.4	0.2	0.1	0	0.2	0.4	0	0
EBNA-3B_type1	84982	C	T	1	EUR	6.40904e-12	14	60	0.8	0.8	0.1	Nonsynonymous	R614W	0	0.1	0	0	0.1	0.1	0	0
EBNA-3B_type1	85029	A	G	1	EUR	2.06481e-14	14	60	1	1	0.1	Synonymous	-	0	0.1	0	0	0.2	0.2	0	0
EBNA-3B_type1	85083	G	T	1	EUR	2.52865e-12	14	60	0.9	1	0.1	Synonymous	-	0	0.1	0	0	0.2	0.2	0	0
EBNA-3B_type1	85117	A	C	1	EUR	9.77754e-08	14	60	1	1	0.2	Nonsynonymous	I659L	0.2	0.2	0	0	0.3	0.2	0.3	0.6
EBNA-3B_type1	85149	A	G	1	EUR	9.77754e-08	14	60	1	1	0.2	Nonsynonymous	I669M	0.2	0.2	0	0	0.3	0.2	0.3	0.6
EBNA-3B_type1	85837	G	A	1	EUR	0.000304088	14	60	0.9	0.9	0.3	Nonsynonymous	G899S	0.7	0.2	0.1	0	0.3	0.4	0.2	0.3
EBNA-3B_type1	83093	A	G	2	SAM	1.06059e-08	50	26.8	1	1	0.2	Nonsynonymous	Q10R	0.2	0	0	0	0.1	0.1	0.3	0.5
EBNA-3B_type1	83161	A	C	2	SAM	2.64956e-07	50	26.8	1	1	0.2	Nonsynonymous	T33P	0.2	0.1	0	0	0.2	0.2	0.3	0.5
EBNA-3B_type1	83177	A	G	2	SAM	4.07827e-09	50	26.8	1	1	0.1	Nonsynonymous	E38G	0.2	0	0	0	0.1	0.1	0.2	0.5
EBNA-3B_type1	83178	G	T	2	SAM	9.41071e-05	50	26.8	1	1	0.4	Nonsynonymous	E38D	0.6	0.2	0	0	0.4	0.5	0.3	0.6
EBNA-3B_type1	83238	A	G	2	SAM	7.65353e-09	50	26.8	1	1	0.2	Synonymous	-	0.2	0	0	0	0.1	0.1	0.3	0.5
EBNA-3B_type1	83284	G	C	2	SAM	8.99289e-09	50	26.8	1	1	0.2	Nonsynonymous	E74Q	0.2	0	0	0	0.1	0.1	0.3	0.5
EBNA-3B_type1	83385	G	T	2	SAM	7.65353e-09	50	26.8	1	1	0.2	Synonymous	-	0.2	0	0	0	0.1	0.1	0.3	0.5
EBNA-3B_type1	83640	T	G	2	SAM	0.000302419	50	26.8	1	1	0.4	Synonymous	-	0.6	0.3	0.1	0	0.4	0.5	0.4	0.7
EBNA-3B_type1	83718	A	G	2	SAM	7.65353e-09	50	26.8	1	1	0.2	Synonymous	-	0.2	0	0	0.2	0.1	0.1	0.2	0.6
EBNA-3B_type1	84504	C	A	2	SAM	4.07827e-09	50	26.8	1	0.9	0.1	Synonymous	-	0.2	0	0	0.2	0.1	0.1	0.2	0.5
EBNA-3B_type1	84767	T	A	2	SAM	0.0120503	50	26.8	1	1	0.5	Nonsynonymous	F542Y	0.6	0.5	0.4	0.3	0.5	0.7	0.4	0.6
EBNA-3B_type1	84776	A	T	2	SAM	4.07827e-09	50	26.8	1	0.9	0.1	Nonsynonymous	D545V	0.2	0	0	0	0.1	0.1	0.3	0.5
EBNA-3B_type1	84782	G	A	2	SAM	4.07827e-09	50	26.8	1	0.9	0.1	Nonsynonymous	G547D	0.2	0	0	0	0.1	0.1	0.3	0.5
EBNA-3B_type1	84806	C	T	2	SAM	9.03738e-06	50	26.8	1	0.9	0.3	Nonsynonymous	S555L	0.2	0.3	0.3	0.3	0.2	0.3	0.4	0.5
EBNA-3B_type1	84983	G	A	2	SAM	5.9398e-09	50	26.8	1	0.9	0.1	Nonsynonymous	R614Q	0.2	0	0	0	0.1	0.1	0.3	0.5
EBNA-3B_type1	85052	G	A	2	SAM	1.13875e-06	50	26.8	0.6	0.4	0.1	Nonsynonymous	R637Q	0	0	0	0	0.1	0	0.2	0.3
EBNA-3B_type1	85060	C	A	2	SAM	6.59978e-09	50	26.8	1	0.9	0.1	Nonsynonymous	P640T	0.2	0	0	0	0.1	0.1	0.3	0.6
EBNA-3B_type1	85117	A	C	2	SAM	6.72627e-07	50	26.8	1	1	0.2	Nonsynonymous	I659L	0.2	0.2	0	0	0.3	0.2	0.3	0.6
EBNA-3B_type1	85149	A	G	2	SAM	6.72627e-07	50	26.8	1	1	0.2	Nonsynonymous	I669M	0.2	0.2	0	0	0.3	0.2	0.3	0.6
EBNA-3B_type1	85735	G	T	2	SAM	0.0399448	50	26.8	0.2	0.1	0	Nonsynonymous	D865Y	0	0	0	0	0	0	0	0.1
EBNA-3B_type1	83093	A	G	2	EAS	4.54747e-14	23	41.5	1	1	0.2	Nonsynonymous	Q10R	0.2	0	0	0	0.1	0.1	0.3	0.5
EBNA-3B_type1	83161	A	C	2	EAS	8.44122e-12	23	41.5	1	1	0.2	Nonsynonymous	T33P	0.2	0.1	0	0	0.2	0.2	0.3	0.5
EBNA-3B_type1	83177	A	G	2	EAS	5.68426e-15	23	41.5	1	1	0.1	Nonsynonymous	E38G	0.2	0	0	0	0.1	0.1	0.2	0.5
EBNA-3B_type1	83178	G	T	2	EAS	1.33899e-07	23	41.5	1	1	0.4	Nonsynonymous	E38D	0.6	0.2	0	0	0.4	0.5	0.3	0.6
EBNA-3B_type1	83238	A	G	2	EAS	2.62447e-14	23	41.5	1	1	0.2	Synonymous	-	0.2	0	0	0	0.1	0.1	0.3	0.5
EBNA-3B_type1	83284	G	C	2	EAS	3.42639e-14	23	41.5	1	1	0.2	Nonsynonymous	E74Q	0.2	0	0	0	0.1	0.1	0.3	0.5
EBNA-3B_type1	83385	G	T	2	EAS	2.62447e-14	23	41.5	1	1	0.2	Synonymous	-	0.2	0	0	0	0.1	0.1	0.3	0.5
EBNA-3B_type1	83622	A	G	2	EAS	3.28808e-10	23	41.5	0.5	0.2	0	Synonymous	-	0.1	0	0	0	0	0	0	0
EBNA-3B_type1	83640	T	G	2	EAS	6.79196e-07	23	41.5	1	1	0.4	Synonymous	-	0.6	0.3	0.1	0	0.4	0.5	0.4	0.7
EBNA-3B_type1	83718	A	G	2	EAS	2.42381e-12	23	41.5	0.9	1	0.2	Synonymous	-	0.2	0	0	0.2	0.1	0.1	0.2	0.6
EBNA-3B_type1	84504	C	A	2	EAS	1.64115e-07	23	41.5	0.7	0.9	0.1	Synonymous	-	0.2	0	0	0.2	0.1	0.1	0.2	0.5
EBNA-3B_type1	84740	G	A	2	EAS	0.011382	23	41.5	0.3	0.1	0.1	Nonsynonymous	R533Q	0.2	0	0	0	0.1	0	0	0
EBNA-3B_type1	84767	T	A	2	EAS	0.000178218	23	41.5	1	1	0.5	Nonsynonymous	F542Y	0.6	0.5	0.4	0.3	0.5	0.7	0.4	0.6
EBNA-3B_type1	84776	A	T	2	EAS	3.97719e-07	23	41.5	0.7	0.9	0.1	Nonsynonymous	D545V	0.2	0	0	0	0.1	0.1	0.3	0.5
EBNA-3B_type1	84782	G	A	2	EAS	3.97719e-07	23	41.5	0.7	0.9	0.1	Nonsynonymous	G547D	0.2	0	0	0	0.1	0.1	0.3	0.5
EBNA-3B_type1	84806	C	T	2	EAS	0.00285139	23	41.5	0.7	0.9	0.3	Nonsynonymous	S555L	0.2	0.3	0.3	0.3	0.2	0.3	0.4	0.5
EBNA-3B_type1	84983	G	A	2	EAS	6.79196e-07	23	41.5	0.7	0.9	0.1	Nonsynonymous	R614Q	0.2	0	0	0	0.1	0.1	0.3	0.5
EBNA-3B_type1	85023	C	A	2	EAS	0.00966198	23	41.5	1	1	0.7	Synonymous	-	1	0.6	0.4	0.3	0.5	0.7	0.4	0.8
EBNA-3B_type1	85060	C	A	2	EAS	8.48562e-07	23	41.5	0.7	0.9	0.1	Nonsynonymous	P640T	0.2	0	0	0	0.1	0.1	0.3	0.6
EBNA-3B_type1	85117	A	C	2	EAS	2.85919e-09	23	41.5	0.9	1	0.2	Nonsynonymous	I659L	0.2	0.2	0	0	0.3	0.2	0.3	0.6
EBNA-3B_type1	85149	A	G	2	EAS	2.85919e-09	23	41.5	0.9	1	0.2	Nonsynonymous	I669M	0.2	0.2	0	0	0.3	0.2	0.3	0.6
EBNA-3B_type1	85482	C	T	2	EAS	7.96321e-15	23	41.5	0.9	0.5	0.1	Synonymous	-	0.3	0	0	0	0	0	0.2	0.1
EBNA-3B_type1	85837	G	A	2	EAS	0.0101573	23	41.5	0	0	0.3	Nonsynonymous	G899S	0.7	0.2	0.1	0	0.3	0.4	0.2	0.3
EBNA-3B_type1	85894	A	G	2	EAS	2.34335e-19	23	41.5	1	0.5	0.1	Nonsynonymous	M918V	0.3	0	0	0	0	0	0	0
EBNA-3B_type1	83084	G	T	3	EAS	2.20372e-25	37	58.3	1	0.8	0.1	Nonsynonymous	S7I	0.4	0	0	0	0.1	0.3	0	0
EBNA-3B_type1	83161	A	C	3	EAS	0.0138009	37	58.3	0	0	0.2	Nonsynonymous	T33P	0.2	0.1	0	0	0.2	0.2	0.3	0.5
EBNA-3B_type1	83174	C	A	3	EAS	0.000126501	37	58.3	0.3	0.2	0.1	Nonsynonymous	S37Y	0.1	0	0	0	0.2	0	0	0
EBNA-3B_type1	83178	G	T	3	EAS	2.06811e-13	37	58.3	1	0.9	0.4	Nonsynonymous	E38D	0.6	0.2	0	0	0.4	0.5	0.3	0.6
EBNA-3B_type1	83213	C	G	3	EAS	0.00445053	37	58.3	0.1	0.1	0	Nonsynonymous	S50C	0	0	0	0	0	0	0	0
EBNA-3B_type1	83640	T	G	3	EAS	5.831e-12	37	58.3	1	1	0.4	Synonymous	-	0.6	0.3	0.1	0	0.4	0.5	0.4	0.7
EBNA-3B_type1	83656	T	C	3	EAS	1.69131e-11	37	58.3	0.8	0.8	0.2	Nonsynonymous	S172P	0.3	0.2	0.1	0	0.3	0.4	0	0
EBNA-3B_type1	83660	G	A	3	EAS	2.44038e-11	37	58.3	0.8	0.8	0.2	Nonsynonymous	C173Y	0.3	0.2	0.1	0	0.3	0.4	0	0
EBNA-3B_type1	83739	G	A	3	EAS	4.59795e-05	37	58.3	0.2	0.1	0	Synonymous	-	0.1	0	0	0	0	0	0	0
EBNA-3B_type1	83740	G	C	3	EAS	0.000212135	37	58.3	0.2	0.1	0	Nonsynonymous	V200L	0.1	0	0	0	0	0	0	0
EBNA-3B_type1	83743	C	A	3	EAS	0.0491361	37	58.3	0.1	0	0	Nonsynonymous	L201I	0	0	0	0	0	0	0	0
EBNA-3B_type1	83769	T	A	3	EAS	4.59795e-05	37	58.3	0.2	0.1	0	Nonsynonymous	D209E	0.1	0	0	0	0	0	0	0
EBNA-3B_type1	83771	A	G	3	EAS	0.00445053	37	58.3	0.1	0.1	0	Nonsynonymous	E210G	0	0	0	0	0	0	0	0
EBNA-3B_type1	83860	C	T	3	EAS	7.68674e-19	37	58.3	1	1	0.2	Synonymous	-	0.4	0.2	0.1	0	0.3	0.4	0.1	0.1
EBNA-3B_type1	84069	A	G	3	EAS	5.77274e-25	37	58.3	1	1	0.2	Synonymous	-	0.4	0.1	0.1	0	0.1	0.3	0	0
EBNA-3B_type1	84114	T	C	3	EAS	8.59708e-20	37	58.3	1	1	0.2	Synonymous	-	0.4	0.2	0.1	0	0.2	0.4	0.1	0.1
EBNA-3B_type1	84128	A	G	3	EAS	7.97058e-05	37	58.3	0.2	0.2	0	Nonsynonymous	N329S	0.1	0	0	0	0	0	0	0
EBNA-3B_type1	84252	C	T	3	EAS	7.29557e-05	37	58.3	0.3	0.2	0	Synonymous	-	0.1	0	0	0	0.1	0	0.1	0.1
EBNA-3B_type1	84280	T	G	3	EAS	7.68674e-19	37	58.3	1	1	0.2	Nonsynonymous	S380A	0.4	0.2	0.1	0	0.3	0.4	0.1	0.1
EBNA-3B_type1	84740	G	A	3	EAS	0.000212135	37	58.3	0.3	0.2	0.1	Nonsynonymous	R533Q	0.2	0	0	0	0.1	0	0	0
EBNA-3B_type1	84767	T	A	3	EAS	1.36413e-07	37	58.3	1	1	0.5	Nonsynonymous	F542Y	0.6	0.5	0.4	0.3	0.5	0.7	0.4	0.6
EBNA-3B_type1	84800	C	T	3	EAS	2.07867e-23	37	58.3	1	1	0.2	Nonsynonymous	P553L	0.4	0.1	0.1	0	0.1	0.3	0	0
EBNA-3B_type1	84806	C	T	3	EAS	0.000680224	37	58.3	0	0	0.3	Nonsynonymous	S555L	0.2	0.3	0.3	0.3	0.2	0.3	0.4	0.5
EBNA-3B_type1	84888	G	A	3	EAS	1.8088e-18	37	58.3	1	1	0.2	Synonymous	-	0.4	0.2	0.1	0	0.3	0.4	0	0
EBNA-3B_type1	84918	C	T	3	EAS	7.68674e-19	37	58.3	1	1	0.2	Synonymous	-	0.4	0.2	0.1	0	0.2	0.4	0	0
EBNA-3B_type1	84971	C	T	3	EAS	8.96311e-22	37	58.3	0.9	0.6	0.1	Nonsynonymous	T610M	0.4	0	0	0	0.1	0	0	0
EBNA-3B_type1	84979	T	G	3	EAS	5.68849e-18	37	58.3	0.6	0.4	0.1	Nonsynonymous	S613A	0.2	0	0	0	0.1	0	0	0
EBNA-3B_type1	85023	C	A	3	EAS	4.33162e-05	37	58.3	1	1	0.7	Synonymous	-	1	0.6	0.4	0.3	0.5	0.7	0.4	0.8
EBNA-3B_type1	85056	G	T	3	EAS	0.00445053	37	58.3	0.1	0.1	0	Nonsynonymous	M638I	0	0	0	0	0	0	0	0
EBNA-3B_type1	85077	T	C	3	EAS	4.03708e-22	37	58.3	0.9	0.9	0.1	Synonymous	-	0.4	0.1	0.1	0	0	0.3	0	0
EBNA-3B_type1	85117	A	C	3	EAS	0.00445053	37	58.3	0	0	0.2	Nonsynonymous	I659L	0.2	0.2	0	0	0.3	0.2	0.3	0.6
EBNA-3B_type1	85118	T	A	3	EAS	0.00445053	37	58.3	0.1	0.1	0	Nonsynonymous	I659K	0	0	0	0	0	0	0	0
EBNA-3B_type1	85123	C	T	3	EAS	0.00445053	37	58.3	0.1	0.1	0	Nonsynonymous	P661S	0	0	0	0	0	0	0	0
EBNA-3B_type1	85126	T	G	3	EAS	2.52272e-23	37	58.3	0.8	0.5	0.1	Nonsynonymous	Y662D	0.3	0	0	0	0	0	0	0
EBNA-3B_type1	85129	A	G	3	EAS	4.03708e-22	37	58.3	0.9	0.9	0.1	Nonsynonymous	K663E	0.4	0.1	0.1	0	0	0.3	0	0
EBNA-3B_type1	85149	A	G	3	EAS	0.00445053	37	58.3	0	0	0.2	Nonsynonymous	I669M	0.2	0.2	0	0	0.3	0.2	0.3	0.6
EBNA-3B_type1	85532	C	T	3	EAS	3.91349e-16	37	58.3	0.6	0.4	0.1	Nonsynonymous	A797V	0.2	0	0	0	0	0	0	0
EBNA-3B_type1	85837	G	A	3	EAS	4.14555e-06	37	58.3	0.8	0.9	0.3	Nonsynonymous	G899S	0.7	0.2	0.1	0	0.3	0.4	0.2	0.3
EBNA-3B_type1	83778	G	A	10	WA	4.8907e-05	9	100	1	1	0	Synonymous	-	0	0	0.1	0	0	0	0	0
EBNA-3B_type1	83770	G	C	36	WA	4.8907e-05	9	100	1	1	0	Nonsynonymous	E210Q	0	0	0.1	0	0	0	0	0
EBNA-3B_type1	84156	C	T	66	SAF	5.68956e-07	26	100	0	0	0.8	Synonymous	-	1	0.9	0.9	0.7	0.7	0.9	0.4	0.9
EBNA-3B_type1	84767	T	A	66	SAF	0.0247225	26	100	0	0	0.5	Nonsynonymous	F542Y	0.6	0.5	0.4	0.3	0.5	0.7	0.4	0.6
EBNA-3B_type1	85023	C	A	66	SAF	0.00147024	26	100	0	0	0.7	Synonymous	-	1	0.6	0.4	0.3	0.5	0.7	0.4	0.8
EBNA-3B_type1	85758	G	A	66	SAF	1.38469e-16	26	100	1	1	0	Synonymous	-	0	0	0	0	0	0	0.3	0
EBNA-3B_type1	83178	G	T	72	EUR	0.0107386	22	61.3	0	0	0.4	Nonsynonymous	E38D	0.6	0.2	0	0	0.4	0.5	0.3	0.6
EBNA-3B_type1	83640	T	G	72	EUR	0.00568607	22	61.3	0	0	0.4	Synonymous	-	0.6	0.3	0.1	0	0.4	0.5	0.4	0.7
EBNA-3B_type1	84767	T	A	72	EUR	0.000293047	22	61.3	1	1	0.5	Nonsynonymous	F542Y	0.6	0.5	0.4	0.3	0.5	0.7	0.4	0.6
EBNA-3B_type1	84806	C	T	72	EUR	1.08402e-09	22	61.3	1	1	0.3	Nonsynonymous	S555L	0.2	0.3	0.3	0.3	0.2	0.3	0.4	0.5
EBNA-3B_type1	84856	C	A	72	EUR	5.93995e-15	22	61.3	0.8	0.8	0.1	Nonsynonymous	L572I	0	0.2	0.1	0	0.2	0.2	0	0
EBNA-3B_type1	85023	C	A	72	EUR	0.0107386	22	61.3	1	1	0.7	Synonymous	-	1	0.6	0.4	0.3	0.5	0.7	0.4	0.8
EBNA-3B_type1	85837	G	A	72	EUR	0.0190226	22	61.3	0	0	0.3	Nonsynonymous	G899S	0.7	0.2	0.1	0	0.3	0.4	0.2	0.3
EBNA-3B_type1	83323	C	A	73	WA	8.64572e-09	22	53.8	1	1	0	Nonsynonymous	P87T	0	0	0.2	0.2	0	0	0.1	0
EBNA-3B_type1	84806	C	T	73	WA	0.0147203	22	53.8	1	1	0.3	Nonsynonymous	S555L	0.2	0.3	0.3	0.3	0.2	0.3	0.4	0.5
EBNA-3B_type1	83161	A	C	76	EAS	0.0143928	39	90.6	0	0	0.2	Nonsynonymous	T33P	0.2	0.1	0	0	0.2	0.2	0.3	0.5
EBNA-3B_type1	83171	G	A	76	EAS	3.90775e-33	39	90.6	1	1	0.1	Nonsynonymous	G36E	0.4	0	0	0	0	0	0	0.2
EBNA-3B_type1	83178	G	T	76	EAS	6.45353e-05	39	90.6	0	0	0.4	Nonsynonymous	E38D	0.6	0.2	0	0	0.4	0.5	0.3	0.6
EBNA-3B_type1	83193	G	A	76	EAS	0.00940558	39	90.6	0.1	0.1	0	Synonymous	-	0	0	0	0	0	0	0	0
EBNA-3B_type1	83334	C	T	76	EAS	0.00139866	39	90.6	0.1	0.1	0	Synonymous	-	0.1	0	0	0	0	0	0	0
EBNA-3B_type1	83640	T	G	76	EAS	1.09814e-05	39	90.6	0	0	0.4	Synonymous	-	0.6	0.3	0.1	0	0.4	0.5	0.4	0.7
EBNA-3B_type1	83656	T	C	76	EAS	0.0240341	39	90.6	0	0	0.2	Nonsynonymous	S172P	0.3	0.2	0.1	0	0.3	0.4	0	0
EBNA-3B_type1	83660	G	A	76	EAS	0.0240341	39	90.6	0	0	0.2	Nonsynonymous	C173Y	0.3	0.2	0.1	0	0.3	0.4	0	0
EBNA-3B_type1	83860	C	T	76	EAS	0.00561348	39	90.6	0	0	0.2	Synonymous	-	0.4	0.2	0.1	0	0.3	0.4	0.1	0.1
EBNA-3B_type1	84114	T	C	76	EAS	0.00865199	39	90.6	0	0	0.2	Synonymous	-	0.4	0.2	0.1	0	0.2	0.4	0.1	0.1
EBNA-3B_type1	84258	G	A	76	EAS	3.90775e-33	39	90.6	1	1	0.1	Synonymous	-	0.4	0	0	0	0	0	0	0.2
EBNA-3B_type1	84280	T	G	76	EAS	0.00561348	39	90.6	0	0	0.2	Nonsynonymous	S380A	0.4	0.2	0.1	0	0.3	0.4	0.1	0.1
EBNA-3B_type1	84767	T	A	76	EAS	2.47565e-09	39	90.6	0	0	0.5	Nonsynonymous	F542Y	0.6	0.5	0.4	0.3	0.5	0.7	0.4	0.6
EBNA-3B_type1	84800	C	T	76	EAS	0.0406299	39	90.6	0	0	0.2	Nonsynonymous	P553L	0.4	0.1	0.1	0	0.1	0.3	0	0
EBNA-3B_type1	84806	C	T	76	EAS	0.00120523	39	90.6	0	0	0.3	Nonsynonymous	S555L	0.2	0.3	0.3	0.3	0.2	0.3	0.4	0.5
EBNA-3B_type1	84884	C	A	76	EAS	3.90775e-33	39	90.6	1	1	0.1	Nonsynonymous	T581N	0.4	0	0	0	0	0	0	0.2
EBNA-3B_type1	84888	G	A	76	EAS	0.00561348	39	90.6	0	0	0.2	Synonymous	-	0.4	0.2	0.1	0	0.3	0.4	0	0
EBNA-3B_type1	84918	C	T	76	EAS	0.00561348	39	90.6	0	0	0.2	Synonymous	-	0.4	0.2	0.1	0	0.2	0.4	0	0
EBNA-3B_type1	85023	C	A	76	EAS	6.45353e-05	39	90.6	1	1	0.7	Synonymous	-	1	0.6	0.4	0.3	0.5	0.7	0.4	0.8
EBNA-3B_type1	85117	A	C	76	EAS	0.00865199	39	90.6	0	0	0.2	Nonsynonymous	I659L	0.2	0.2	0	0	0.3	0.2	0.3	0.6
EBNA-3B_type1	85149	A	G	76	EAS	0.00865199	39	90.6	0	0	0.2	Nonsynonymous	I669M	0.2	0.2	0	0	0.3	0.2	0.3	0.6
EBNA-3B_type1	85150	G	A	76	EAS	0.00139866	39	90.6	0.1	0.1	0	Nonsynonymous	G670R	0.1	0	0	0	0	0	0	0
EBNA-3B_type1	85837	G	A	76	EAS	4.39233e-14	39	90.6	1	1	0.3	Nonsynonymous	G899S	0.7	0.2	0.1	0	0.3	0.4	0.2	0.3
EBNA-3B_type1	83093	A	G	79	SAF	0.0252963	13	71.4	0.8	0.7	0.2	Nonsynonymous	Q10R	0.2	0	0	0	0.1	0.1	0.3	0.5
EBNA-3B_type1	83238	A	G	79	SAF	0.0234768	13	71.4	0.8	0.7	0.2	Synonymous	-	0.2	0	0	0	0.1	0.1	0.3	0.5
EBNA-3B_type1	83284	G	C	79	SAF	0.0243656	13	71.4	0.8	0.7	0.2	Nonsynonymous	E74Q	0.2	0	0	0	0.1	0.1	0.3	0.5
EBNA-3B_type1	83385	G	T	79	SAF	0.0234768	13	71.4	0.8	0.7	0.2	Synonymous	-	0.2	0	0	0	0.1	0.1	0.3	0.5
EBNA-3B_type1	83697	C	A	79	SAF	0.00411634	13	71.4	0.4	0.3	0	Synonymous	-	0	0	0	0	0	0	0.1	0
EBNA-3B_type1	83716	T	C	79	SAF	0.00272319	13	71.4	0.8	0.7	0.1	Nonsynonymous	S192P	0	0.1	0	0	0.2	0.2	0.1	0
EBNA-3B_type1	84111	T	C	79	SAF	5.38377e-06	13	71.4	0.8	0.7	0	Synonymous	-	0	0	0	0	0	0	0.1	0
EBNA-3B_type1	84142	C	A	79	SAF	5.38377e-06	13	71.4	0.8	0.7	0	Nonsynonymous	L334M	0	0	0	0	0	0	0.1	0
EBNA-3B_type1	84473	C	T	79	SAF	0.00920062	13	71.4	0.4	0.3	0	Nonsynonymous	T444M	0	0	0	0	0	0	0.1	0
EBNA-3B_type1	84537	C	T	79	SAF	4.48621e-05	13	71.4	0.8	0.9	0	Synonymous	-	0	0	0	0	0	0	0.1	0
EBNA-3B_type1	84546	A	C	79	SAF	1.20812e-05	13	71.4	0.8	0.9	0	Synonymous	-	0	0	0	0	0	0	0.1	0
EBNA-3B_type1	84561	T	C	79	SAF	0.00411634	13	71.4	0.4	0.3	0	Synonymous	-	0	0	0	0	0	0	0.1	0
EBNA-3B_type1	84776	A	T	79	SAF	0.0164303	13	71.4	0.8	0.7	0.1	Nonsynonymous	D545V	0.2	0	0	0	0.1	0.1	0.3	0.5
EBNA-3B_type1	84782	G	A	79	SAF	0.0164303	13	71.4	0.8	0.7	0.1	Nonsynonymous	G547D	0.2	0	0	0	0.1	0.1	0.3	0.5
EBNA-3B_type1	84821	A	G	79	SAF	0.00920062	13	71.4	0.4	0.4	0	Nonsynonymous	H560R	0	0	0	0	0	0	0.1	0
EBNA-3B_type1	84983	G	A	79	SAF	0.00129474	13	71.4	1	1	0.1	Nonsynonymous	R614Q	0.2	0	0	0	0.1	0.1	0.3	0.5
EBNA-3B_type1	85060	C	A	79	SAF	0.00129843	13	71.4	1	1	0.1	Nonsynonymous	P640T	0.2	0	0	0	0.1	0.1	0.3	0.6
EBNA-3B_type1	85117	A	C	79	SAF	0.0086379	13	71.4	1	1	0.2	Nonsynonymous	I659L	0.2	0.2	0	0	0.3	0.2	0.3	0.6
EBNA-3B_type1	85149	A	G	79	SAF	0.0086379	13	71.4	1	1	0.2	Nonsynonymous	I669M	0.2	0.2	0	0	0.3	0.2	0.3	0.6
EBNA-3B_type1	85482	C	T	79	SAF	0.000425637	13	71.4	1	1	0.1	Synonymous	-	0.3	0	0	0	0	0	0.2	0.1
EBNA-3B_type1	85763	T	A	79	SAF	2.25968e-07	13	71.4	1	1	0	Nonsynonymous	I874N	0	0	0	0	0	0	0.1	0
EBNA-3B_type1	85837	G	A	79	SAF	0.0389674	13	71.4	1	1	0.3	Nonsynonymous	G899S	0.7	0.2	0.1	0	0.3	0.4	0.2	0.3
EBNA-3B_type1	85866	C	T	79	SAF	0.00129474	13	71.4	0.6	0.6	0	Synonymous	-	0	0	0	0	0	0	0.1	0
EBNA-3C_type1	86106	G	T	3	SAF	0.00665766	15	71.4	0.4	0.4	0	Synonymous	-	0	0	0	0	0	0	0.1	0.1
EBNA-3C_type1	86387	A	G	3	SAF	0.00665766	15	71.4	0.4	0.4	0	Nonsynonymous	D102G	0	0	0	0	0	0	0.1	0.1
EBNA-3C_type1	86388	C	T	3	SAF	0.00665766	15	71.4	0.4	0.4	0	Synonymous	-	0	0	0	0	0	0	0.1	0.1
EBNA-3C_type1	86403	C	T	3	SAF	0.00665766	15	71.4	0.4	0.4	0	Synonymous	-	0	0	0	0	0	0	0.1	0.1
EBNA-3C_type1	86642	G	A	3	SAF	0.00665766	15	71.4	0.4	0.4	0	Synonymous	-	0	0	0	0	0	0	0.1	0
EBNA-3C_type1	86806	G	A	3	SAF	8.80355e-08	15	71.4	1	1	0	Nonsynonymous	R217Q	0	0	0	0	0	0	0.2	0.1
EBNA-3C_type1	86894	A	G	3	SAF	0.00096583	15	71.4	1	1	0.2	Synonymous	-	0.4	0	0	0	0	0	0.2	0.1
EBNA-3C_type1	86985	T	A	3	SAF	5.90113e-07	15	71.4	1	1	0	Nonsynonymous	L277M	0	0	0	0	0.1	0	0.2	0.1
EBNA-3C_type1	86990	C	T	3	SAF	3.43338e-07	15	71.4	1	1	0	Synonymous	-	0	0	0	0	0.1	0	0.2	0.1
EBNA-3C_type1	87077	C	T	3	SAF	8.80355e-08	15	71.4	1	1	0	Synonymous	-	0	0	0	0	0	0	0.2	0.1
EBNA-3C_type1	87200	A	G	3	SAF	3.43338e-07	15	71.4	1	1	0	Nonsynonymous	I348M	0	0	0	0	0	0	0.2	0.2
EBNA-3C_type1	87220	C	T	3	SAF	0.00665766	15	71.4	0.4	0.4	0	Nonsynonymous	A355V	0	0	0	0	0	0	0.1	0.1
EBNA-3C_type1	87266	T	C	3	SAF	0.00665766	15	71.4	0	0	0.8	Synonymous	-	0.8	0.9	1	0.7	0.7	0.8	0.5	0.2
EBNA-3C_type1	87297	G	A	3	SAF	8.80355e-08	15	71.4	1	1	0	Nonsynonymous	V381M	0	0	0	0	0	0	0.2	0.1
EBNA-3C_type1	87604	T	C	3	SAF	8.80355e-08	15	71.4	1	1	0	Nonsynonymous	V483A	0	0	0	0	0	0	0.2	0.1
EBNA-3C_type1	87632	G	A	3	SAF	8.80355e-08	15	71.4	1	1	0	Synonymous	-	0	0	0	0	0	0	0.2	0.1
EBNA-3C_type1	87647	T	G	3	SAF	8.80355e-08	15	71.4	1	1	0	Synonymous	-	0	0	0	0	0	0	0.2	0.1
EBNA-3C_type1	87650	G	A	3	SAF	8.80355e-08	15	71.4	1	1	0	Synonymous	-	0	0	0	0	0	0	0.2	0.1
EBNA-3C_type1	87711	A	G	3	SAF	0.00665766	15	71.4	0.4	0.4	0	Nonsynonymous	T519A	0	0	0	0	0	0	0.1	0.1
EBNA-3C_type1	88204	C	T	3	SAF	0.00930205	15	71.4	1	1	0.3	Nonsynonymous	A683V	0.2	0.3	0.5	0.3	0.2	0.2	0.2	0.1
EBNA-3C_type1	88334	C	T	3	SAF	0.00665766	15	71.4	0.4	0.4	0	Synonymous	-	0	0	0	0	0	0	0.1	0.1
EBNA-3C_type1	88375	A	C	3	SAF	0.0089357	15	71.4	1	1	0.3	Nonsynonymous	Q740P	0.2	0.3	0.6	0.3	0.2	0.1	0.2	0.1
EBNA-3C_type1	88617	A	G	3	SAF	0.00340166	15	71.4	1	1	0.2	Nonsynonymous	T821A	0	0.3	0.6	0.3	0.2	0.2	0.2	0.1
EBNA-3C_type1	88753	T	C	3	SAF	0.000171316	15	71.4	1	1	0.1	Nonsynonymous	L866S	0.2	0	0	0	0.1	0	0.2	0.1
EBNA-3C_type1	88761	C	A	3	SAF	8.80355e-08	15	71.4	1	1	0	Nonsynonymous	L869M	0	0	0	0	0	0	0.2	0.1
EBNA-3C_type1	88768	C	T	3	SAF	8.80355e-08	15	71.4	1	1	0	Nonsynonymous	S871L	0	0	0	0	0	0	0.2	0.1
EBNA-3C_type1	88784	A	G	3	SAF	8.80355e-08	15	71.4	1	1	0	Synonymous	-	0	0	0	0	0	0	0.2	0.1
EBNA-3C_type1	88843	C	T	3	SAF	8.80355e-08	15	71.4	1	1	0	Nonsynonymous	P896L	0	0	0	0.2	0	0	0.1	0.1
EBNA-3C_type1	88946	C	A	3	SAF	0.00665766	15	71.4	0.4	0.4	0	Synonymous	-	0	0	0	0	0	0	0.1	0.1
EBNA-3C_type1	88957	T	G	3	SAF	0.00665766	15	71.4	0.4	0.4	0	Nonsynonymous	I934S	0	0	0	0	0	0	0.1	0.1
EBNA-3C_type1	88968	A	G	3	SAF	0.00665766	15	71.4	0.4	0.4	0	Nonsynonymous	T938A	0	0	0	0	0	0	0.1	0
EBNA-3C_type1	89014	G	A	3	SAF	8.80355e-08	15	71.4	1	1	0	Nonsynonymous	R953Q	0	0	0	0	0	0	0.2	0.1
EBNA-3C_type1	89090	G	A	3	SAF	8.80355e-08	15	71.4	1	1	0	Synonymous	-	0	0	0	0	0.1	0	0.1	0.1
EBNA-3C_type1	86143	A	G	4	EUR	0.000362177	34	73.7	0	0	0.3	Nonsynonymous	N21D	0.7	0.2	0	0	0.2	0.4	0.1	0.1
EBNA-3C_type1	86160	C	T	4	EUR	0.000624949	34	73.7	0	0	0.3	Synonymous	-	0.7	0.2	0	0	0.2	0.4	0.1	0.1
EBNA-3C_type1	86212	A	G	4	EUR	0.000362177	34	73.7	0	0	0.3	Nonsynonymous	R44G	0.7	0.2	0	0	0.2	0.4	0.1	0.1
EBNA-3C_type1	86233	T	G	4	EUR	0.000362177	34	73.7	0	0	0.3	Nonsynonymous	Y51D	0.7	0.2	0	0	0.2	0.4	0.1	0.2
EBNA-3C_type1	86264	G	A	4	EUR	9.24934e-05	34	73.7	0.2	0.2	0	Nonsynonymous	S61N	0	0.1	0	0	0	0	0	0
EBNA-3C_type1	86343	T	G	4	EUR	0.00721372	34	73.7	0	0	0.2	Synonymous	-	0.2	0.3	0.6	0.3	0.2	0.2	0.1	0.1
EBNA-3C_type1	86401	A	G	4	EUR	0.0023751	34	73.7	0	0	0.3	Nonsynonymous	T107A	0.2	0.3	0.6	0.3	0.2	0.2	0.2	0.1
EBNA-3C_type1	86402	C	T	4	EUR	4.76568e-08	34	73.7	0	0	0.5	Nonsynonymous	T107I	0.7	0.5	0.6	0.3	0.3	0.6	0.2	0.2
EBNA-3C_type1	86577	A	G	4	EUR	0.0115312	34	73.7	1	1	0.8	Nonsynonymous	I141V	0.7	0.9	0.9	0.7	0.7	0.8	0.7	0.3
EBNA-3C_type1	86641	C	T	4	EUR	3.26223e-15	34	73.7	1	1	0.3	Nonsynonymous	A162V	0.2	0.5	0.5	0.3	0.3	0.3	0	0.1
EBNA-3C_type1	86718	A	G	4	EUR	8.69374e-16	34	73.7	1	1	0.3	Nonsynonymous	T188A	0	0.4	0.4	0.3	0.3	0.3	0.5	0.2
EBNA-3C_type1	86932	G	A	4	EUR	0.00721372	34	73.7	0	0	0.2	Nonsynonymous	R259K	0	0.4	0.7	0.3	0.3	0.3	0.1	0
EBNA-3C_type1	87017	C	T	4	EUR	6.40029e-10	34	73.7	1	1	0.4	Synonymous	-	0	0.7	1	0.7	0.5	0.5	0.5	0.1
EBNA-3C_type1	87198	A	C	4	EUR	0.0182061	34	73.7	0	0	0.2	Nonsynonymous	I348L	0.5	0.2	0	0	0.2	0.1	0	0
EBNA-3C_type1	87223	C	T	4	EUR	1.68134e-15	34	73.7	1	1	0.3	Nonsynonymous	T356M	0	0.5	0.4	0.3	0.4	0.3	0.5	0.2
EBNA-3C_type1	87226	G	T	4	EUR	1.07461e-08	34	73.7	1	1	0.5	Nonsynonymous	G357V	0.1	0.7	1	0.7	0.5	0.5	0.5	0.2
EBNA-3C_type1	87257	A	G	4	EUR	0.0182061	34	73.7	0	0	0.2	Synonymous	-	0.5	0.2	0	0	0.2	0.1	0	0
EBNA-3C_type1	87266	T	C	4	EUR	0.00721372	34	73.7	1	1	0.8	Synonymous	-	0.8	0.9	1	0.7	0.7	0.8	0.5	0.2
EBNA-3C_type1	87290	T	C	4	EUR	4.28488e-10	34	73.7	1	1	0.4	Synonymous	-	0	0.7	1	0.5	0.5	0.5	0.5	0.1
EBNA-3C_type1	87557	G	T	4	EUR	0.0182061	34	73.7	0	0	0.2	Synonymous	-	0.6	0	0	0	0.1	0.2	0	0
EBNA-3C_type1	87713	C	T	4	EUR	1.25169e-27	34	73.7	1	1	0.1	Synonymous	-	0	0.3	0	0.2	0.1	0.2	0	0
EBNA-3C_type1	88122	C	G	4	EUR	0.0115312	34	73.7	0	0	0.2	Nonsynonymous	R656G	0.6	0.1	0	0	0.1	0.3	0	0
EBNA-3C_type1	88204	C	T	4	EUR	0.00234884	34	73.7	0	0	0.3	Nonsynonymous	A683V	0.2	0.3	0.5	0.3	0.2	0.2	0.2	0.1
EBNA-3C_type1	88375	A	C	4	EUR	0.00234884	34	73.7	0	0	0.3	Nonsynonymous	Q740P	0.2	0.3	0.6	0.3	0.2	0.1	0.2	0.1
EBNA-3C_type1	88501	A	C	4	EUR	0.00127983	34	73.7	0	0	0.3	Nonsynonymous	H782P	0.4	0.3	0.6	0.3	0.3	0.2	0.1	0
EBNA-3C_type1	88604	T	C	4	EUR	0.0115312	34	73.7	1	1	0.8	Synonymous	-	0.8	0.9	1	0.5	0.7	0.8	0.7	0.3
EBNA-3C_type1	88617	A	G	4	EUR	0.0182768	34	73.7	0	0	0.2	Nonsynonymous	T821A	0	0.3	0.6	0.3	0.2	0.2	0.2	0.1
EBNA-3C_type1	88674	G	T	4	EUR	7.06367e-16	34	73.7	1	1	0.3	Nonsynonymous	A840S	0	0.4	0.4	0.2	0.3	0.3	0.5	0.2
EBNA-3C_type1	88866	A	C	4	EUR	1.25169e-27	34	73.7	1	1	0.1	Nonsynonymous	M904L	0	0.3	0	0.2	0.1	0.2	0	0
EBNA-3C_type1	88880	T	C	4	EUR	0.0115312	34	73.7	1	1	0.8	Synonymous	-	0.8	0.9	1	0.5	0.6	0.8	0.7	0.4
EBNA-3C_type1	88917	G	T	4	EUR	2.75409e-20	34	73.7	1	1	0.2	Nonsynonymous	A921S	0	0.4	0.4	0.2	0.2	0.3	0	0.1
EBNA-3C_type1	86178	T	C	5	SAF	7.42736e-05	47	80	0.4	0.4	0	Synonymous	-	0	0	0	0.2	0.1	0	0.2	0.1
EBNA-3C_type1	86402	C	T	5	SAF	0.000448873	47	80	0	0	0.5	Nonsynonymous	T107I	0.7	0.5	0.6	0.3	0.3	0.6	0.2	0.2
EBNA-3C_type1	86718	A	G	5	SAF	5.09474e-08	47	80	1	1	0.3	Nonsynonymous	T188A	0	0.4	0.4	0.3	0.3	0.3	0.5	0.2
EBNA-3C_type1	86793	C	A	5	SAF	0.0126074	47	80	0.2	0.2	0	Nonsynonymous	Q213K	0	0	0	0.2	0	0	0.1	0
EBNA-3C_type1	87017	C	T	5	SAF	4.47251e-05	47	80	1	1	0.4	Synonymous	-	0	0.7	1	0.7	0.5	0.5	0.5	0.1
EBNA-3C_type1	87223	C	T	5	SAF	6.31036e-08	47	80	1	1	0.3	Nonsynonymous	T356M	0	0.5	0.4	0.3	0.4	0.3	0.5	0.2
EBNA-3C_type1	87226	G	T	5	SAF	0.000159075	47	80	1	1	0.5	Nonsynonymous	G357V	0.1	0.7	1	0.7	0.5	0.5	0.5	0.2
EBNA-3C_type1	87290	T	C	5	SAF	3.86338e-05	47	80	1	1	0.4	Synonymous	-	0	0.7	1	0.5	0.5	0.5	0.5	0.1
EBNA-3C_type1	87350	G	A	5	SAF	1.59264e-18	47	80	0.9	0.9	0.1	Synonymous	-	0	0	0	0	0.1	0	0.4	0.1
EBNA-3C_type1	88254	A	G	5	SAF	1.4878e-05	47	80	0.3	0.2	0	Nonsynonymous	I700V	0	0	0	0	0	0	0.1	0
EBNA-3C_type1	88674	G	T	5	SAF	5.09474e-08	47	80	1	1	0.3	Nonsynonymous	A840S	0	0.4	0.4	0.2	0.3	0.3	0.5	0.2
EBNA-3C_type1	88999	C	A	5	SAF	3.51366e-09	47	80	0.6	0.4	0	Nonsynonymous	S948Y	0	0	0	0	0	0	0.3	0
EBNA-3C_type1	89004	G	A	5	SAF	0.000159075	47	80	0.3	0.4	0	Nonsynonymous	G950R	0	0	0	0	0.1	0	0.1	0.1
EBNA-3C_type1	86252	C	A	10	WA	0.0207905	12	66.7	1	1	0	Nonsynonymous	P57H	0	0	0.1	0	0	0	0	0
EBNA-3C_type1	86561	G	T	12	WA	0.00693017	12	66.7	1	0.7	0	Synonymous	-	0	0	0.1	0	0	0	0	0
EBNA-3C_type1	86143	A	G	56	EAS	0.0276239	23	81	0	0	0.3	Nonsynonymous	N21D	0.7	0.2	0	0	0.2	0.4	0.1	0.1
EBNA-3C_type1	86160	C	T	56	EAS	0.0285138	23	81	0	0	0.3	Synonymous	-	0.7	0.2	0	0	0.2	0.4	0.1	0.1
EBNA-3C_type1	86212	A	G	56	EAS	0.0276239	23	81	0	0	0.3	Nonsynonymous	R44G	0.7	0.2	0	0	0.2	0.4	0.1	0.1
EBNA-3C_type1	86233	T	G	56	EAS	0.0276239	23	81	0	0	0.3	Nonsynonymous	Y51D	0.7	0.2	0	0	0.2	0.4	0.1	0.2
EBNA-3C_type1	86343	T	G	56	EAS	1.77652e-10	23	81	1	1	0.2	Synonymous	-	0.2	0.3	0.6	0.3	0.2	0.2	0.1	0.1
EBNA-3C_type1	86401	A	G	56	EAS	6.39961e-10	23	81	1	1	0.3	Nonsynonymous	T107A	0.2	0.3	0.6	0.3	0.2	0.2	0.2	0.1
EBNA-3C_type1	86402	C	T	56	EAS	5.32071e-05	23	81	1	1	0.5	Nonsynonymous	T107I	0.7	0.5	0.6	0.3	0.3	0.6	0.2	0.2
EBNA-3C_type1	86577	A	G	56	EAS	2.92782e-09	23	81	0.1	0	0.8	Nonsynonymous	I141V	0.7	0.9	0.9	0.7	0.7	0.8	0.7	0.3
EBNA-3C_type1	86641	C	T	56	EAS	4.41979e-07	23	81	0.9	1	0.3	Nonsynonymous	A162V	0.2	0.5	0.5	0.3	0.3	0.3	0	0.1
EBNA-3C_type1	86718	A	G	56	EAS	0.0457297	23	81	0	0	0.3	Nonsynonymous	T188A	0	0.4	0.4	0.3	0.3	0.3	0.5	0.2
EBNA-3C_type1	86894	A	G	56	EAS	4.84609e-12	23	81	0.9	1	0.2	Synonymous	-	0.4	0	0	0	0	0	0.2	0.1
EBNA-3C_type1	87017	C	T	56	EAS	0.000709144	23	81	0	0	0.4	Synonymous	-	0	0.7	1	0.7	0.5	0.5	0.5	0.1
EBNA-3C_type1	87223	C	T	56	EAS	0.0457297	23	81	0	0	0.3	Nonsynonymous	T356M	0	0.5	0.4	0.3	0.4	0.3	0.5	0.2
EBNA-3C_type1	87266	T	C	56	EAS	8.1849e-09	23	81	0.1	0	0.8	Synonymous	-	0.8	0.9	1	0.7	0.7	0.8	0.5	0.2
EBNA-3C_type1	87290	T	C	56	EAS	0.000733546	23	81	0	0	0.4	Synonymous	-	0	0.7	1	0.5	0.5	0.5	0.5	0.1
EBNA-3C_type1	88119	G	A	56	EAS	1.28387e-18	23	81	0.9	0.9	0.1	Nonsynonymous	G655S	0.2	0	0	0	0.1	0	0	0.1
EBNA-3C_type1	88186	C	T	56	EAS	1.30162e-20	23	81	1	1	0.1	Nonsynonymous	T677M	0.2	0	0	0	0.1	0	0	0.1
EBNA-3C_type1	88204	C	T	56	EAS	4.48076e-08	23	81	0.9	0.9	0.3	Nonsynonymous	A683V	0.2	0.3	0.5	0.3	0.2	0.2	0.2	0.1
EBNA-3C_type1	88375	A	C	56	EAS	7.44682e-10	23	81	1	1	0.3	Nonsynonymous	Q740P	0.2	0.3	0.6	0.3	0.2	0.1	0.2	0.1
EBNA-3C_type1	88501	A	C	56	EAS	0.0457297	23	81	0	0	0.3	Nonsynonymous	H782P	0.4	0.3	0.6	0.3	0.3	0.2	0.1	0
EBNA-3C_type1	88604	T	C	56	EAS	4.42234e-11	23	81	0	0	0.8	Synonymous	-	0.8	0.9	1	0.5	0.7	0.8	0.7	0.3
EBNA-3C_type1	88674	G	T	56	EAS	0.0457297	23	81	0	0	0.3	Nonsynonymous	A840S	0	0.4	0.4	0.2	0.3	0.3	0.5	0.2
EBNA-3C_type1	88753	T	C	56	EAS	1.97313e-17	23	81	1	1	0.1	Nonsynonymous	L866S	0.2	0	0	0	0.1	0	0.2	0.1
EBNA-3C_type1	88880	T	C	56	EAS	3.82786e-11	23	81	0	0	0.8	Synonymous	-	0.8	0.9	1	0.5	0.6	0.8	0.7	0.4
EBNA-3C_type1	89082	A	G	56	EAS	4.30757e-07	23	81	0.4	0.3	0	Nonsynonymous	K976E	0.1	0	0	0	0	0	0	0
EBNA-3C_type1	86143	A	G	65	EAS	7.43978e-07	19	100	1	1	0.3	Nonsynonymous	N21D	0.7	0.2	0	0	0.2	0.4	0.1	0.1
EBNA-3C_type1	86160	C	T	65	EAS	6.32949e-07	19	100	1	1	0.3	Synonymous	-	0.7	0.2	0	0	0.2	0.4	0.1	0.1
EBNA-3C_type1	86212	A	G	65	EAS	7.43978e-07	19	100	1	1	0.3	Nonsynonymous	R44G	0.7	0.2	0	0	0.2	0.4	0.1	0.1
EBNA-3C_type1	86233	T	G	65	EAS	8.14587e-07	19	100	1	1	0.3	Nonsynonymous	Y51D	0.7	0.2	0	0	0.2	0.4	0.1	0.2
EBNA-3C_type1	86402	C	T	65	EAS	0.000631712	19	100	1	1	0.5	Nonsynonymous	T107I	0.7	0.5	0.6	0.3	0.3	0.6	0.2	0.2
EBNA-3C_type1	86415	C	G	65	EAS	0.0350359	19	100	0.1	0.1	0	Nonsynonymous	I111M	0	0	0	0	0	0	0	0
EBNA-3C_type1	86894	A	G	65	EAS	1.89758e-11	19	100	1	1	0.2	Synonymous	-	0.4	0	0	0	0	0	0.2	0.1
EBNA-3C_type1	86926	A	T	65	EAS	7.1796e-22	19	100	1	1	0.1	Nonsynonymous	Y257F	0.2	0	0	0	0	0	0	0
EBNA-3C_type1	86927	C	T	65	EAS	7.1796e-22	19	100	1	1	0.1	Synonymous	-	0.2	0	0	0	0	0	0	0
EBNA-3C_type1	86938	A	T	65	EAS	7.1796e-22	19	100	1	1	0.1	Nonsynonymous	Y261F	0.2	0	0	0	0	0	0	0
EBNA-3C_type1	87017	C	T	65	EAS	0.00604548	19	100	0	0	0.4	Synonymous	-	0	0.7	1	0.7	0.5	0.5	0.5	0.1
EBNA-3C_type1	87226	G	T	65	EAS	0.00169849	19	100	0	0	0.5	Nonsynonymous	G357V	0.1	0.7	1	0.7	0.5	0.5	0.5	0.2
EBNA-3C_type1	87290	T	C	65	EAS	0.00604548	19	100	0	0	0.4	Synonymous	-	0	0.7	1	0.5	0.5	0.5	0.5	0.1
EBNA-3C_type1	87557	G	T	65	EAS	1.7861e-09	19	100	1	1	0.2	Synonymous	-	0.6	0	0	0	0.1	0.2	0	0
EBNA-3C_type1	88122	C	G	65	EAS	4.67012e-09	19	100	1	1	0.2	Nonsynonymous	R656G	0.6	0.1	0	0	0.1	0.3	0	0
EBNA-3C_type1	88182	A	G	65	EAS	0.0350359	19	100	0.1	0.1	0	Nonsynonymous	T676A	0	0	0	0	0	0	0	0
EBNA-3C_type1	88233	G	A	65	EAS	3.6616e-19	19	100	1	1	0.1	Nonsynonymous	D693N	0.2	0	0	0	0	0.1	0	0
EBNA-3C_type1	88901	C	G	65	EAS	8.64064e-15	19	100	1	1	0.1	Nonsynonymous	C915W	0.3	0	0	0	0	0	0	0.1
EBNA-3C_type1	86134	C	T	68	OCN	1.11176e-06	15	100	1	1	0	Nonsynonymous	R18W	0	0	0	0	0	0.2	0	0
EBNA-3C_type1	86801	G	T	68	OCN	7.78234e-06	15	100	1	1	0	Synonymous	-	0	0	0	0	0	0.2	0	0
EBNA-3C_type1	87216	T	G	68	OCN	1.85294e-06	15	100	1	1	0	Nonsynonymous	L354V	0	0	0	0	0	0.2	0	0
EBNA-3C_type1	88170	G	A	68	OCN	4.16911e-06	15	100	1	1	0	Nonsynonymous	A672T	0	0	0	0	0	0.2	0	0
EBNA-3C_type1	88555	C	T	68	OCN	6.11469e-05	15	100	1	1	0	Nonsynonymous	S800F	0.1	0	0	0	0	0.2	0	0.1
EBNA-3C_type1	89044	A	C	68	OCN	1.85294e-06	15	100	1	1	0	Nonsynonymous	E963A	0	0	0	0	0	0.2	0	0
EBNA-3C_type1	86780	C	T	72	EAS	0.00970198	5	100	1	1	0.1	Synonymous	-	0.4	0	0	0	0.1	0	0	0
EBNA-3C_type1	86795	A	C	72	EAS	0.00970198	5	100	1	1	0.1	Nonsynonymous	Q213H	0.4	0	0	0	0.1	0	0	0
EBNA-3C_type1	87164	A	C	72	EAS	0.00970198	5	100	1	1	0.1	Nonsynonymous	E336D	0.4	0	0	0	0.1	0	0	0
EBNA-3C_type1	88162	T	C	72	EAS	0.000140082	5	100	1	1	0	Nonsynonymous	L669P	0.1	0	0.1	0	0	0	0	0
EBNA-3C_type1	88304	C	T	72	EAS	0.000183441	5	100	1	1	0	Synonymous	-	0.1	0	0	0	0	0	0	0
EBNA-3C_type1	88901	C	G	72	EAS	0.00650381	5	100	1	1	0.1	Nonsynonymous	C915W	0.3	0	0	0	0	0	0	0.1
EBNA-3C_type1	86143	A	G	73	EAS	1.04424e-14	36	90	1	1	0.3	Nonsynonymous	N21D	0.7	0.2	0	0	0.2	0.4	0.1	0.1
EBNA-3C_type1	86160	C	T	73	EAS	5.64094e-15	36	90	1	1	0.3	Synonymous	-	0.7	0.2	0	0	0.2	0.4	0.1	0.1
EBNA-3C_type1	86212	A	G	73	EAS	1.04424e-14	36	90	1	1	0.3	Nonsynonymous	R44G	0.7	0.2	0	0	0.2	0.4	0.1	0.1
EBNA-3C_type1	86233	T	G	73	EAS	1.42064e-14	36	90	1	1	0.3	Nonsynonymous	Y51D	0.7	0.2	0	0	0.2	0.4	0.1	0.2
EBNA-3C_type1	86343	T	G	73	EAS	0.00554972	36	90	0	0	0.2	Synonymous	-	0.2	0.3	0.6	0.3	0.2	0.2	0.1	0.1
EBNA-3C_type1	86401	A	G	73	EAS	0.00306315	36	90	0	0	0.3	Nonsynonymous	T107A	0.2	0.3	0.6	0.3	0.2	0.2	0.2	0.1
EBNA-3C_type1	86577	A	G	73	EAS	0.00955455	36	90	1	1	0.8	Nonsynonymous	I141V	0.7	0.9	0.9	0.7	0.7	0.8	0.7	0.3
EBNA-3C_type1	86641	C	T	73	EAS	0.000525881	36	90	0	0	0.3	Nonsynonymous	A162V	0.2	0.5	0.5	0.3	0.3	0.3	0	0.1
EBNA-3C_type1	86718	A	G	73	EAS	0.000949775	36	90	0	0	0.3	Nonsynonymous	T188A	0	0.4	0.4	0.3	0.3	0.3	0.5	0.2
EBNA-3C_type1	86780	C	T	73	EAS	5.21024e-29	36	90	1	1	0.1	Synonymous	-	0.4	0	0	0	0.1	0	0	0
EBNA-3C_type1	86795	A	C	73	EAS	1.42909e-29	36	90	1	1	0.1	Nonsynonymous	Q213H	0.4	0	0	0	0.1	0	0	0
EBNA-3C_type1	86932	G	A	73	EAS	0.00955455	36	90	0	0	0.2	Nonsynonymous	R259K	0	0.4	0.7	0.3	0.3	0.3	0.1	0
EBNA-3C_type1	87017	C	T	73	EAS	6.45193e-07	36	90	0	0	0.4	Synonymous	-	0	0.7	1	0.7	0.5	0.5	0.5	0.1
EBNA-3C_type1	87164	A	C	73	EAS	1.42909e-29	36	90	1	1	0.1	Nonsynonymous	E336D	0.4	0	0	0	0.1	0	0	0
EBNA-3C_type1	87198	A	C	73	EAS	1.08989e-20	36	90	1	1	0.2	Nonsynonymous	I348L	0.5	0.2	0	0	0.2	0.1	0	0
EBNA-3C_type1	87223	C	T	73	EAS	0.000949212	36	90	0	0	0.3	Nonsynonymous	T356M	0	0.5	0.4	0.3	0.4	0.3	0.5	0.2
EBNA-3C_type1	87226	G	T	73	EAS	7.23785e-08	36	90	0	0	0.5	Nonsynonymous	G357V	0.1	0.7	1	0.7	0.5	0.5	0.5	0.2
EBNA-3C_type1	87257	A	G	73	EAS	1.08989e-20	36	90	1	1	0.2	Synonymous	-	0.5	0.2	0	0	0.2	0.1	0	0
EBNA-3C_type1	87266	T	C	73	EAS	0.00554972	36	90	1	1	0.8	Synonymous	-	0.8	0.9	1	0.7	0.7	0.8	0.5	0.2
EBNA-3C_type1	87290	T	C	73	EAS	1.3278e-06	36	90	0	0	0.4	Synonymous	-	0	0.7	1	0.5	0.5	0.5	0.5	0.1
EBNA-3C_type1	87398	G	A	73	EAS	1.39311e-31	36	90	1	1	0.1	Synonymous	-	0.4	0	0	0	0.1	0	0	0
EBNA-3C_type1	87557	G	T	73	EAS	1.08989e-20	36	90	1	1	0.2	Synonymous	-	0.6	0	0	0	0.1	0.2	0	0
EBNA-3C_type1	88122	C	G	73	EAS	1.16892e-19	36	90	1	1	0.2	Nonsynonymous	R656G	0.6	0.1	0	0	0.1	0.3	0	0
EBNA-3C_type1	88204	C	T	73	EAS	0.00306315	36	90	0	0	0.3	Nonsynonymous	A683V	0.2	0.3	0.5	0.3	0.2	0.2	0.2	0.1
EBNA-3C_type1	88375	A	C	73	EAS	0.00306315	36	90	0	0	0.3	Nonsynonymous	Q740P	0.2	0.3	0.6	0.3	0.2	0.1	0.2	0.1
EBNA-3C_type1	88501	A	C	73	EAS	5.29353e-16	36	90	1	1	0.3	Nonsynonymous	H782P	0.4	0.3	0.6	0.3	0.3	0.2	0.1	0
EBNA-3C_type1	88553	G	A	73	EAS	2.69635e-32	36	90	1	1	0.1	Synonymous	-	0.4	0	0	0	0.1	0	0	0
EBNA-3C_type1	88604	T	C	73	EAS	0.00955455	36	90	1	1	0.8	Synonymous	-	0.8	0.9	1	0.5	0.7	0.8	0.7	0.3
EBNA-3C_type1	88617	A	G	73	EAS	0.0282623	36	90	0	0	0.2	Nonsynonymous	T821A	0	0.3	0.6	0.3	0.2	0.2	0.2	0.1
EBNA-3C_type1	88674	G	T	73	EAS	0.000964285	36	90	0	0	0.3	Nonsynonymous	A840S	0	0.4	0.4	0.2	0.3	0.3	0.5	0.2
EBNA-3C_type1	88838	C	A	73	EAS	2.69635e-32	36	90	1	1	0.1	Synonymous	-	0.4	0	0	0	0.1	0	0	0
EBNA-3C_type1	88880	T	C	73	EAS	0.00969415	36	90	1	1	0.8	Synonymous	-	0.8	0.9	1	0.5	0.6	0.8	0.7	0.4
EBNA-3C_type1	88917	G	T	73	EAS	0.0162811	36	90	0	0	0.2	Nonsynonymous	A921S	0	0.4	0.4	0.2	0.2	0.3	0	0.1
EBNA-3C_type1	89089	C	T	73	EAS	0.00130937	36	90	0.2	0.2	0	Nonsynonymous	A978V	0.1	0	0	0	0	0	0	0
EBNA-3C_type1	86143	A	G	79	EUR	0.00219633	28	51.1	0	0	0.3	Nonsynonymous	N21D	0.7	0.2	0	0	0.2	0.4	0.1	0.1
EBNA-3C_type1	86160	C	T	79	EUR	0.00229082	28	51.1	0	0	0.3	Synonymous	-	0.7	0.2	0	0	0.2	0.4	0.1	0.1
EBNA-3C_type1	86212	A	G	79	EUR	0.00219633	28	51.1	0	0	0.3	Nonsynonymous	R44G	0.7	0.2	0	0	0.2	0.4	0.1	0.1
EBNA-3C_type1	86233	T	G	79	EUR	0.00219633	28	51.1	0	0	0.3	Nonsynonymous	Y51D	0.7	0.2	0	0	0.2	0.4	0.1	0.2
EBNA-3C_type1	86261	A	C	79	EUR	5.77078e-20	28	51.1	1	1	0.2	Nonsynonymous	Q60P	0	0.3	0.6	0.3	0.2	0.2	0.1	0
EBNA-3C_type1	86343	T	G	79	EUR	3.38233e-15	28	51.1	1	1	0.2	Synonymous	-	0.2	0.3	0.6	0.3	0.2	0.2	0.1	0.1
EBNA-3C_type1	86401	A	G	79	EUR	2.38813e-14	28	51.1	1	1	0.3	Nonsynonymous	T107A	0.2	0.3	0.6	0.3	0.2	0.2	0.2	0.1
EBNA-3C_type1	86402	C	T	79	EUR	3.02259e-07	28	51.1	1	1	0.5	Nonsynonymous	T107I	0.7	0.5	0.6	0.3	0.3	0.6	0.2	0.2
EBNA-3C_type1	86577	A	G	79	EUR	0.0273996	28	51.1	1	1	0.8	Nonsynonymous	I141V	0.7	0.9	0.9	0.7	0.7	0.8	0.7	0.3
EBNA-3C_type1	86718	A	G	79	EUR	0.00398539	28	51.1	0	0	0.3	Nonsynonymous	T188A	0	0.4	0.4	0.3	0.3	0.3	0.5	0.2
EBNA-3C_type1	86817	A	T	79	EUR	5.77078e-20	28	51.1	1	1	0.2	Nonsynonymous	T221S	0	0.3	0.6	0.3	0.2	0.2	0.1	0
EBNA-3C_type1	86920	G	A	79	EUR	5.77078e-20	28	51.1	1	1	0.2	Nonsynonymous	R255K	0	0.3	0.6	0.3	0.2	0.2	0.1	0
EBNA-3C_type1	86932	G	A	79	EUR	9.88194e-16	28	51.1	1	1	0.2	Nonsynonymous	R259K	0	0.4	0.7	0.3	0.3	0.3	0.1	0
EBNA-3C_type1	87017	C	T	79	EUR	3.17572e-08	28	51.1	1	1	0.4	Synonymous	-	0	0.7	1	0.7	0.5	0.5	0.5	0.1
EBNA-3C_type1	87198	A	C	79	EUR	0.0420253	28	51.1	0	0	0.2	Nonsynonymous	I348L	0.5	0.2	0	0	0.2	0.1	0	0
EBNA-3C_type1	87223	C	T	79	EUR	0.00235292	28	51.1	0	0	0.3	Nonsynonymous	T356M	0	0.5	0.4	0.3	0.4	0.3	0.5	0.2
EBNA-3C_type1	87226	G	T	79	EUR	3.02259e-07	28	51.1	1	1	0.5	Nonsynonymous	G357V	0.1	0.7	1	0.7	0.5	0.5	0.5	0.2
EBNA-3C_type1	87257	A	G	79	EUR	0.0420253	28	51.1	0	0	0.2	Synonymous	-	0.5	0.2	0	0	0.2	0.1	0	0
EBNA-3C_type1	87266	T	C	79	EUR	0.0158895	28	51.1	1	1	0.8	Synonymous	-	0.8	0.9	1	0.7	0.7	0.8	0.5	0.2
EBNA-3C_type1	87290	T	C	79	EUR	2.20541e-08	28	51.1	1	1	0.4	Synonymous	-	0	0.7	1	0.5	0.5	0.5	0.5	0.1
EBNA-3C_type1	87309	T	A	79	EUR	5.77078e-20	28	51.1	1	1	0.2	Nonsynonymous	S385T	0	0.3	0.6	0.3	0.2	0.2	0.1	0
EBNA-3C_type1	87557	G	T	79	EUR	0.0420253	28	51.1	0	0	0.2	Synonymous	-	0.6	0	0	0	0.1	0.2	0	0
EBNA-3C_type1	87622	T	C	79	EUR	5.77078e-20	28	51.1	1	1	0.2	Nonsynonymous	V489A	0	0.3	0.6	0.3	0.2	0.2	0.1	0
EBNA-3C_type1	87652	G	T	79	EUR	5.77078e-20	28	51.1	1	1	0.2	Nonsynonymous	R499I	0	0.3	0.6	0.3	0.1	0.2	0.1	0
EBNA-3C_type1	88122	C	G	79	EUR	0.0420253	28	51.1	0	0	0.2	Nonsynonymous	R656G	0.6	0.1	0	0	0.1	0.3	0	0
EBNA-3C_type1	88133	A	C	79	EUR	5.77078e-20	28	51.1	1	1	0.2	Synonymous	-	0	0.3	0.6	0.3	0.2	0.2	0.1	0
EBNA-3C_type1	88204	C	T	79	EUR	4.48286e-14	28	51.1	1	1	0.3	Nonsynonymous	A683V	0.2	0.3	0.5	0.3	0.2	0.2	0.2	0.1
EBNA-3C_type1	88244	G	A	79	EUR	5.77078e-20	28	51.1	1	1	0.2	Synonymous	-	0	0.3	0.6	0.3	0.2	0.2	0.1	0
EBNA-3C_type1	88295	G	A	79	EUR	5.77078e-20	28	51.1	1	1	0.2	Synonymous	-	0	0.3	0.6	0.3	0.2	0.2	0.1	0
EBNA-3C_type1	88364	C	T	79	EUR	1.03874e-19	28	51.1	1	1	0.2	Synonymous	-	0	0.3	0.6	0.3	0.2	0.2	0.1	0
EBNA-3C_type1	88375	A	C	79	EUR	3.27515e-14	28	51.1	1	0.9	0.3	Nonsynonymous	Q740P	0.2	0.3	0.6	0.3	0.2	0.1	0.2	0.1
EBNA-3C_type1	88499	C	T	79	EUR	4.11819e-13	28	51.1	0.8	0.9	0.2	Synonymous	-	0	0.2	0.6	0.3	0.2	0.2	0	0
EBNA-3C_type1	88501	A	C	79	EUR	1.39179e-08	28	51.1	0.9	0.9	0.3	Nonsynonymous	H782P	0.4	0.3	0.6	0.3	0.3	0.2	0.1	0
EBNA-3C_type1	88604	T	C	79	EUR	0.0273996	28	51.1	1	1	0.8	Synonymous	-	0.8	0.9	1	0.5	0.7	0.8	0.7	0.3
EBNA-3C_type1	88617	A	G	79	EUR	1.24548e-17	28	51.1	1	1	0.2	Nonsynonymous	T821A	0	0.3	0.6	0.3	0.2	0.2	0.2	0.1
EBNA-3C_type1	88674	G	T	79	EUR	0.00398539	28	51.1	0	0	0.3	Nonsynonymous	A840S	0	0.4	0.4	0.2	0.3	0.3	0.5	0.2
EBNA-3C_type1	88880	T	C	79	EUR	0.0420253	28	51.1	1	1	0.8	Synonymous	-	0.8	0.9	1	0.5	0.6	0.8	0.7	0.4
EBNA-3C_type1	88917	G	T	79	EUR	0.0420253	28	51.1	0	0	0.2	Nonsynonymous	A921S	0	0.4	0.4	0.2	0.2	0.3	0	0.1
EBNA-3C_type1	86261	A	C	79	WA	1.27259e-07	59	22.2	1	1	0.2	Nonsynonymous	Q60P	0	0.3	0.6	0.3	0.2	0.2	0.1	0
EBNA-3C_type1	86343	T	G	79	WA	6.17184e-06	59	22.2	1	1	0.2	Synonymous	-	0.2	0.3	0.6	0.3	0.2	0.2	0.1	0.1
EBNA-3C_type1	86401	A	G	79	WA	1.26631e-05	59	22.2	1	1	0.3	Nonsynonymous	T107A	0.2	0.3	0.6	0.3	0.2	0.2	0.2	0.1
EBNA-3C_type1	86402	C	T	79	WA	0.00751321	59	22.2	1	1	0.5	Nonsynonymous	T107I	0.7	0.5	0.6	0.3	0.3	0.6	0.2	0.2
EBNA-3C_type1	86817	A	T	79	WA	1.27259e-07	59	22.2	1	1	0.2	Nonsynonymous	T221S	0	0.3	0.6	0.3	0.2	0.2	0.1	0
EBNA-3C_type1	86920	G	A	79	WA	1.27259e-07	59	22.2	1	1	0.2	Nonsynonymous	R255K	0	0.3	0.6	0.3	0.2	0.2	0.1	0
EBNA-3C_type1	86932	G	A	79	WA	4.00576e-06	59	22.2	1	1	0.2	Nonsynonymous	R259K	0	0.4	0.7	0.3	0.3	0.3	0.1	0
EBNA-3C_type1	87017	C	T	79	WA	0.00313464	59	22.2	1	1	0.4	Synonymous	-	0	0.7	1	0.7	0.5	0.5	0.5	0.1
EBNA-3C_type1	87226	G	T	79	WA	0.00751321	59	22.2	1	1	0.5	Nonsynonymous	G357V	0.1	0.7	1	0.7	0.5	0.5	0.5	0.2
EBNA-3C_type1	87290	T	C	79	WA	0.00277593	59	22.2	1	1	0.4	Synonymous	-	0	0.7	1	0.5	0.5	0.5	0.5	0.1
EBNA-3C_type1	87309	T	A	79	WA	1.27259e-07	59	22.2	1	1	0.2	Nonsynonymous	S385T	0	0.3	0.6	0.3	0.2	0.2	0.1	0
EBNA-3C_type1	87622	T	C	79	WA	1.27259e-07	59	22.2	1	1	0.2	Nonsynonymous	V489A	0	0.3	0.6	0.3	0.2	0.2	0.1	0
EBNA-3C_type1	87638	G	A	79	WA	9.50199e-08	59	22.2	0.6	0.1	0	Synonymous	-	0	0	0.4	0	0	0	0	0
EBNA-3C_type1	87652	G	T	79	WA	1.27259e-07	59	22.2	1	1	0.2	Nonsynonymous	R499I	0	0.3	0.6	0.3	0.1	0.2	0.1	0
EBNA-3C_type1	88133	A	C	79	WA	1.27259e-07	59	22.2	1	1	0.2	Synonymous	-	0	0.3	0.6	0.3	0.2	0.2	0.1	0
EBNA-3C_type1	88204	C	T	79	WA	0.000469489	59	22.2	0.9	1	0.3	Nonsynonymous	A683V	0.2	0.3	0.5	0.3	0.2	0.2	0.2	0.1
EBNA-3C_type1	88244	G	A	79	WA	1.27259e-07	59	22.2	1	1	0.2	Synonymous	-	0	0.3	0.6	0.3	0.2	0.2	0.1	0
EBNA-3C_type1	88295	G	A	79	WA	1.27259e-07	59	22.2	1	1	0.2	Synonymous	-	0	0.3	0.6	0.3	0.2	0.2	0.1	0
EBNA-3C_type1	88364	C	T	79	WA	1.49057e-07	59	22.2	1	1	0.2	Synonymous	-	0	0.3	0.6	0.3	0.2	0.2	0.1	0
EBNA-3C_type1	88375	A	C	79	WA	1.38405e-05	59	22.2	1	0.9	0.3	Nonsynonymous	Q740P	0.2	0.3	0.6	0.3	0.2	0.1	0.2	0.1
EBNA-3C_type1	88499	C	T	79	WA	1.27259e-07	59	22.2	1	0.9	0.2	Synonymous	-	0	0.2	0.6	0.3	0.2	0.2	0	0
EBNA-3C_type1	88501	A	C	79	WA	2.67421e-05	59	22.2	1	0.9	0.3	Nonsynonymous	H782P	0.4	0.3	0.6	0.3	0.3	0.2	0.1	0
EBNA-3C_type1	88617	A	G	79	WA	8.07748e-07	59	22.2	1	1	0.2	Nonsynonymous	T821A	0	0.3	0.6	0.3	0.2	0.2	0.2	0.1
LMP-2A	159	C	G	1	EAS	1.94194e-17	29	67.6	1	1	0.2	Nonsynonymous	T34S	0.6	0.1	0	0	0	0.2	0	0.2
LMP-2A	391	G	A	1	EAS	6.28864e-15	29	67.6	1	1	0.2	Synonymous	-	0.6	0.1	0.3	0	0	0.3	0	0.2
LMP-2A	613	C	G	1	EAS	4.48534e-18	29	67.6	1	0.9	0.1	Nonsynonymous	I129M	0.5	0	0	0	0	0.1	0	0.2
LMP-2A	632	C	G	1	EAS	2.27771e-17	29	67.6	1	0.8	0.2	Nonsynonymous	L136V	0.5	0	0	0	0	0.3	0	0.1
LMP-2A	640	C	T	1	EAS	0.0203341	29	67.6	0	0	0.3	Synonymous	-	0	0.6	0.4	0.2	0.3	0.3	0.2	0
LMP-2A	1075	C	T	1	EAS	2.41105e-26	29	67.6	0.9	0.7	0.1	Synonymous	-	0.3	0	0	0	0	0	0	0
LMP-2A	1134	T	C	1	EAS	3.24559e-23	29	67.6	1	1	0.1	Nonsynonymous	I251T	0.3	0	0.1	0	0	0	0	0.2
LMP-2A	1138	T	C	1	EAS	7.83689e-11	29	67.6	1	0.9	0.3	Synonymous	-	0.6	0.2	0.4	0.3	0.3	0.4	0.2	0.4
LMP-2A	1177	C	T	1	EAS	1.53653e-25	29	67.6	0.9	0.6	0.1	Synonymous	-	0.3	0	0	0	0	0	0	0
LMP-2A	1196	A	C	1	EAS	1.44574e-17	29	67.6	1	1	0.2	Nonsynonymous	N272H	0.5	0	0	0	0	0.3	0	0.3
LMP-2A	1350	C	A	1	EAS	1.44574e-17	29	67.6	1	1	0.2	Synonymous	-	0.5	0.1	0	0	0	0.3	0	0.3
LMP-2A	1374	A	C	1	EAS	1.44574e-17	29	67.6	1	1	0.2	Synonymous	-	0.5	0.1	0	0	0	0.3	0	0.3
LMP-2A	1392	T	C	1	EAS	1.44574e-17	29	67.6	1	1	0.2	Synonymous	-	0.5	0.1	0	0	0	0.3	0	0.2
LMP-2A	1600	T	C	1	EAS	0.0389927	29	67.6	0.1	0.1	0	Nonsynonymous	C353R	0	0	0	0	0	0	0	0
LMP-2A	1608	C	T	1	EAS	0.0389927	29	67.6	0.1	0.1	0	Synonymous	-	0	0	0	0	0	0	0	0
LMP-2A	166292	T	G	1	EAS	0.00021215	29	67.6	0	0.1	0.4	Nonsynonymous	Y64D	0.2	0.7	0.6	0.8	0.6	0.5	0.4	0.2
LMP-2A	166347	A	C	1	EAS	5.13882e-11	29	67.6	0	0.3	0.7	Nonsynonymous	Q82P	0.4	0.9	1	1	0.7	0.9	0.6	0.6
LMP-2A	166352	C	T	1	EAS	0.000384449	29	67.6	0	0.1	0.4	Synonymous	-	0.1	0.7	0.6	0.8	0.6	0.5	0.4	0.2
LMP-2A	166438	C	T	1	EAS	5.28565e-17	29	67.6	1	0.7	0.2	Synonymous	-	0.7	0.1	0	0	0	0	0	0
LMP-2A	154	T	G	9	OCN	4.97729e-05	13	100	0.8	0.8	0	Synonymous	-	0	0	0	0	0	0.1	0	0
LMP-2A	193	G	A	9	OCN	4.97729e-05	13	100	0.8	0.8	0	Synonymous	-	0	0	0	0	0	0.1	0	0
LMP-2A	632	C	G	9	OCN	0.0309658	13	100	1	1	0.2	Nonsynonymous	L136V	0.5	0	0	0	0	0.3	0	0.1
LMP-2A	1196	A	C	9	OCN	0.0309658	13	100	1	1	0.2	Nonsynonymous	N272H	0.5	0	0	0	0	0.3	0	0.3
LMP-2A	1350	C	A	9	OCN	0.0309658	13	100	1	1	0.2	Synonymous	-	0.5	0.1	0	0	0	0.3	0	0.3
LMP-2A	1374	A	C	9	OCN	0.0309658	13	100	1	1	0.2	Synonymous	-	0.5	0.1	0	0	0	0.3	0	0.3
LMP-2A	1392	T	C	9	OCN	0.0309658	13	100	1	1	0.2	Synonymous	-	0.5	0.1	0	0	0	0.3	0	0.2
LMP-2A	159	C	G	10	OCN	0.0287886	13	100	1	1	0.2	Nonsynonymous	T34S	0.6	0.1	0	0	0	0.2	0	0.2
LMP-2A	632	C	G	10	OCN	0.0287886	13	100	1	1	0.2	Nonsynonymous	L136V	0.5	0	0	0	0	0.3	0	0.1
LMP-2A	643	C	T	10	OCN	0.0175698	13	100	0.5	0.5	0	Synonymous	-	0	0	0	0	0	0.1	0	0
LMP-2A	1196	A	C	10	OCN	0.0287886	13	100	1	1	0.2	Nonsynonymous	N272H	0.5	0	0	0	0	0.3	0	0.3
LMP-2A	1350	C	A	10	OCN	0.0287886	13	100	1	1	0.2	Synonymous	-	0.5	0.1	0	0	0	0.3	0	0.3
LMP-2A	1374	A	C	10	OCN	0.0287886	13	100	1	1	0.2	Synonymous	-	0.5	0.1	0	0	0	0.3	0	0.3
LMP-2A	1392	T	C	10	OCN	0.0287886	13	100	1	1	0.2	Synonymous	-	0.5	0.1	0	0	0	0.3	0	0.2
LMP-2A	166137	G	A	10	OCN	0.0262552	13	100	0.5	0.5	0	Nonsynonymous	G12D	0	0	0	0	0	0.1	0	0
LMP-2A	196	A	C	12	EAS	0.024115	4	100	1	1	0.1	Synonymous	-	0.2	0	0	0	0	0	0	0
LMP-2A	159	C	G	21	EUR	1.90741e-05	71	39.7	0	0	0.2	Nonsynonymous	T34S	0.6	0.1	0	0	0	0.2	0	0.2
LMP-2A	376	A	C	21	EUR	4.78113e-12	71	39.7	0.5	0.3	0.1	Synonymous	-	0	0.4	0.3	0	0.1	0.2	0	0
LMP-2A	391	G	A	21	EUR	1.08818e-05	71	39.7	0	0	0.2	Synonymous	-	0.6	0.1	0.3	0	0	0.3	0	0.2
LMP-2A	613	C	G	21	EUR	0.00035701	71	39.7	0	0	0.1	Nonsynonymous	I129M	0.5	0	0	0	0	0.1	0	0.2
LMP-2A	632	C	G	21	EUR	0.000167996	71	39.7	0	0	0.2	Nonsynonymous	L136V	0.5	0	0	0	0	0.3	0	0.1
LMP-2A	640	C	T	21	EUR	5.56967e-20	71	39.7	0.8	0.6	0.3	Synonymous	-	0	0.6	0.4	0.2	0.3	0.3	0.2	0
LMP-2A	1076	C	T	21	EUR	0.000230494	71	39.7	0.1	0	0	Nonsynonymous	L232F	0	0.1	0	0	0	0	0	0
LMP-2A	1134	T	C	21	EUR	0.00302904	71	39.7	0	0	0.1	Nonsynonymous	I251T	0.3	0	0.1	0	0	0	0	0.2
LMP-2A	1138	T	C	21	EUR	1.14831e-09	71	39.7	0	0	0.3	Synonymous	-	0.6	0.2	0.4	0.3	0.3	0.4	0.2	0.4
LMP-2A	1175	A	G	21	EUR	4.87323e-06	71	39.7	0.3	0.2	0.1	Nonsynonymous	S265G	0	0.2	0	0.2	0.1	0.1	0	0
LMP-2A	1196	A	C	21	EUR	3.24499e-05	71	39.7	0	0	0.2	Nonsynonymous	N272H	0.5	0	0	0	0	0.3	0	0.3
LMP-2A	1302	G	T	21	EUR	0.0234096	71	39.7	0	0	0.1	Synonymous	-	0	0	0	0	0.2	0	0.3	0.4
LMP-2A	1350	C	A	21	EUR	0.00035701	71	39.7	0	0	0.2	Synonymous	-	0.5	0.1	0	0	0	0.3	0	0.3
LMP-2A	1374	A	C	21	EUR	0.00035701	71	39.7	0	0	0.2	Synonymous	-	0.5	0.1	0	0	0	0.3	0	0.3
LMP-2A	1392	T	C	21	EUR	0.00035701	71	39.7	0	0	0.2	Synonymous	-	0.5	0.1	0	0	0	0.3	0	0.2
LMP-2A	166171	C	A	21	EUR	0.000230494	71	39.7	0.1	0	0	Synonymous	-	0	0.1	0	0	0	0	0	0
LMP-2A	166290	C	T	21	EUR	1.14003e-07	71	39.7	0.5	0.4	0.2	Nonsynonymous	P63L	0.1	0.3	0.2	0	0.3	0.3	0	0
LMP-2A	166292	T	G	21	EUR	6.0898e-09	71	39.7	0.8	0.8	0.4	Nonsynonymous	Y64D	0.2	0.7	0.6	0.8	0.6	0.5	0.4	0.2
LMP-2A	166347	A	C	21	EUR	2.56759e-06	71	39.7	1	1	0.7	Nonsynonymous	Q82P	0.4	0.9	1	1	0.7	0.9	0.6	0.6
LMP-2A	166352	C	T	21	EUR	6.0898e-09	71	39.7	0.8	0.8	0.4	Synonymous	-	0.1	0.7	0.6	0.8	0.6	0.5	0.4	0.2
LMP-2A	166438	C	T	21	EUR	0.000167996	71	39.7	0	0	0.2	Synonymous	-	0.7	0.1	0	0	0	0	0	0
LMP-2A	391	G	A	23	WA	0.0351078	42	33.9	0.6	0.2	0.2	Synonymous	-	0.6	0.1	0.3	0	0	0.3	0	0.2
LMP-2A	1061	C	T	23	WA	1.17108e-05	42	33.9	0.3	0.1	0	Nonsynonymous	P227S	0	0	0.1	0	0	0	0	0
LMP-2A	1138	T	C	23	WA	1.78324e-06	42	33.9	0.9	0.9	0.3	Synonymous	-	0.6	0.2	0.4	0.3	0.3	0.4	0.2	0.4
LMP-2A	1145	A	T	23	WA	1.05251e-08	42	33.9	0.4	0.2	0	Nonsynonymous	S255C	0	0	0.2	0	0	0	0	0
LMP-2A	1146	G	T	23	WA	4.03225e-16	42	33.9	0.8	0.5	0.1	Nonsynonymous	S255I	0	0.1	0.4	0	0.1	0	0	0
LMP-2A	1368	C	T	23	WA	0.00482299	42	33.9	0.2	0.1	0	Synonymous	-	0	0	0.1	0	0	0	0	0
LMP-2A	133	C	T	26	SAF	0.038068	25	33.3	0.2	0.1	0	Synonymous	-	0	0	0	0	0	0	0	0
LMP-2A	384	G	A	26	SAF	0.00237251	25	33.3	0.2	0.1	0	Nonsynonymous	R80K	0	0	0	0	0	0	0.1	0
LMP-2A	1302	G	T	26	SAF	3.49534e-13	25	33.3	1	0.7	0.1	Synonymous	-	0	0	0	0	0.2	0	0.3	0.4
LMP-2A	166292	T	G	26	SAF	0.0283411	25	33.3	0	0	0.4	Nonsynonymous	Y64D	0.2	0.7	0.6	0.8	0.6	0.5	0.4	0.2
LMP-2A	166347	A	C	26	SAF	4.70559e-06	25	33.3	0	0	0.7	Nonsynonymous	Q82P	0.4	0.9	1	1	0.7	0.9	0.6	0.6
LMP-2A	166352	C	T	26	SAF	0.0283411	25	33.3	0	0	0.4	Synonymous	-	0.1	0.7	0.6	0.8	0.6	0.5	0.4	0.2
LMP-2A	1302	G	T	26	SAM	6.82511e-09	38	33.3	0.8	0.7	0.1	Synonymous	-	0	0	0	0	0.2	0	0.3	0.4
LMP-2A	166292	T	G	26	SAM	0.0354264	38	33.3	0	0	0.4	Nonsynonymous	Y64D	0.2	0.7	0.6	0.8	0.6	0.5	0.4	0.2
LMP-2A	166347	A	C	26	SAM	0.000176669	38	33.3	0.1	0	0.7	Nonsynonymous	Q82P	0.4	0.9	1	1	0.7	0.9	0.6	0.6
LMP-2A	166352	C	T	26	SAM	0.0354264	38	33.3	0	0	0.4	Synonymous	-	0.1	0.7	0.6	0.8	0.6	0.5	0.4	0.2
LMP-2A	199	A	T	32	EAS	0.000224355	22	89.5	0.2	0.2	0	Synonymous	-	0.1	0	0	0	0	0	0	0
LMP-2A	1138	T	C	32	EAS	0.029806	22	89.5	0	0	0.3	Synonymous	-	0.6	0.2	0.4	0.3	0.3	0.4	0.2	0.4
LMP-2A	166292	T	G	32	EAS	0.00183124	22	89.5	0	0	0.4	Nonsynonymous	Y64D	0.2	0.7	0.6	0.8	0.6	0.5	0.4	0.2
LMP-2A	166347	A	C	32	EAS	2.05137e-08	22	89.5	0	0	0.7	Nonsynonymous	Q82P	0.4	0.9	1	1	0.7	0.9	0.6	0.6
LMP-2A	166352	C	T	32	EAS	0.00183124	22	89.5	0	0	0.4	Synonymous	-	0.1	0.7	0.6	0.8	0.6	0.5	0.4	0.2
LMP-2A	166438	C	T	32	EAS	1.18658e-12	22	89.5	1	1	0.2	Synonymous	-	0.7	0.1	0	0	0	0	0	0

## Sheet: MaxMCC country
Characterisation of the geography-defining variation: optimum grouping based on maximum MCC score. List of variants statistically more represented in geographical clusters. The list was generated per country of origin. For each variant, we report the gene ("Gene"), the coordinate in the reference sequence NC_007605 ("Var"), the nucleotide in the reference sequence ("Ref"), the alternative allele …
Gene	Var	Ref	Alt	Clust	Pop	Qvals	Proportion	Proportion.in.cluster	Allele.freq.in.pop.cluster	Allele.freq.in.cluster	Overall.allele.freq	Type	Change	AF	AR	AU	BO	BR	CH	CO	FR	GE	GH	HK	IN	IT	JP	KE	NAF	NG	PN	PO	SA	SK	TU	TW	UG	UK	USA	WG
BDLF4	116059	A	G	1	IN	0.00876555	56	44.1	0.9	1	0.5	Synonymous	-	0.4	0.4	0.3	0.5	0.2	0.9	0.1	0	0	0	0.2	0.9	0.3	1	0.4	0.3	1	1	0.6	0.2	1	0.7	1	0.3	0.4	0.3	0.6
BDLF4	116305	C	G	1	IN	0.00876555	56	44.1	1	1	0.6	Synonymous	-	0.6	0.8	0.4	0.8	0.3	1	0.7	0	0	0	1	1	0.3	1	0.6	0.4	1	1	0.6	0.5	1	0.7	1	0.7	0.5	0.4	0.6
BDLF4	116311	C	A	1	IN	0.000736871	56	44.1	1	1	0.5	Nonsynonymous	E141D	0.4	0.4	0.3	0.5	0.2	0.9	0.1	0	0	0	0.2	0.9	0.2	1	0.4	0.3	1	1	0.6	0.2	1	0.7	1	0.3	0.4	0.3	0.6
BDLF4	116665	G	A	1	IN	6.06332e-16	56	44.1	1	1	0.1	Synonymous	-	0	0	0	0.4	0.2	0.1	0	0	0	0	0.2	0.6	0	0.4	0	0	0	0.1	0	0	1	0	0.4	0	0	0	0
BDLF4	116701	C	T	1	IN	2.1122e-16	56	44.1	1	0.9	0.1	Synonymous	-	0	0	0	0	0.2	0.1	0	0	0	0	0.2	0.6	0	0.4	0	0	0	0.2	0	0	1	0	0.4	0	0	0	0
BDLF4	116665	G	A	1	JP	0.00184327	40	11.8	1	1	0.1	Synonymous	-	0	0	0	0.4	0.2	0.1	0	0	0	0	0.2	0.6	0	0.4	0	0	0	0.1	0	0	1	0	0.4	0	0	0	0
BDLF4	116701	C	T	1	JP	0.00184327	40	11.8	1	0.9	0.1	Synonymous	-	0	0	0	0	0.2	0.1	0	0	0	0	0.2	0.6	0	0.4	0	0	0	0.2	0	0	1	0	0.4	0	0	0	0
BDLF4	116059	A	G	47	CH	0.000325482	67	55.2	1	1	0.5	Synonymous	-	0.4	0.4	0.3	0.5	0.2	0.9	0.1	0	0	0	0.2	0.9	0.3	1	0.4	0.3	1	1	0.6	0.2	1	0.7	1	0.3	0.4	0.3	0.6
BDLF4	116305	C	G	47	CH	0.00765133	67	55.2	1	1	0.6	Synonymous	-	0.6	0.8	0.4	0.8	0.3	1	0.7	0	0	0	1	1	0.3	1	0.6	0.4	1	1	0.6	0.5	1	0.7	1	0.7	0.5	0.4	0.6
BDLF4	116311	C	A	47	CH	0.000325482	67	55.2	1	1	0.5	Nonsynonymous	E141D	0.4	0.4	0.3	0.5	0.2	0.9	0.1	0	0	0	0.2	0.9	0.2	1	0.4	0.3	1	1	0.6	0.2	1	0.7	1	0.3	0.4	0.3	0.6
BDLF4	116502	A	C	47	CH	1.1717e-18	67	55.2	1	1	0.1	Nonsynonymous	Y78D	0	0	0	0	0	0.7	0	0	0	0	0	0.1	0	0.5	0	0	0	0	0	0	0	0	0.6	0	0	0	0
BDLF4	116584	G	A	47	CH	1.90261e-17	67	55.2	1	1	0.1	Synonymous	-	0	0	0	0	0	0.7	0.1	0	0	0	0	0.1	0	0.5	0	0	0	0	0	0	0	0	0.6	0.2	0	0	0
BDLF4	116502	A	C	47	JP	0.000117105	50	17.2	1	1	0.1	Nonsynonymous	Y78D	0	0	0	0	0	0.7	0	0	0	0	0	0.1	0	0.5	0	0	0	0	0	0	0	0	0.6	0	0	0	0
BDLF4	116584	G	A	47	JP	0.000137194	50	17.2	1	1	0.1	Synonymous	-	0	0	0	0	0	0.7	0.1	0	0	0	0	0.1	0	0.5	0	0	0	0	0	0	0	0	0.6	0.2	0	0	0
BDLF4	116502	A	C	47	TW	0.0188541	60	10.3	1	1	0.1	Nonsynonymous	Y78D	0	0	0	0	0	0.7	0	0	0	0	0	0.1	0	0.5	0	0	0	0	0	0	0	0	0.6	0	0	0	0
BDLF4	116584	G	A	47	TW	0.0188541	60	10.3	1	1	0.1	Synonymous	-	0	0	0	0	0	0.7	0.1	0	0	0	0	0.1	0	0.5	0	0	0	0	0	0	0	0	0.6	0.2	0	0	0
BDLF4	116059	A	G	58	IT	5.45476e-06	74	14.8	0	0	0.5	Synonymous	-	0.4	0.4	0.3	0.5	0.2	0.9	0.1	0	0	0	0.2	0.9	0.3	1	0.4	0.3	1	1	0.6	0.2	1	0.7	1	0.3	0.4	0.3	0.6
BDLF4	116305	C	G	58	IT	6.39187e-08	74	14.8	0	0	0.6	Synonymous	-	0.6	0.8	0.4	0.8	0.3	1	0.7	0	0	0	1	1	0.3	1	0.6	0.4	1	1	0.6	0.5	1	0.7	1	0.7	0.5	0.4	0.6
BDLF4	116311	C	A	58	IT	8.41884e-06	74	14.8	0	0	0.5	Nonsynonymous	E141D	0.4	0.4	0.3	0.5	0.2	0.9	0.1	0	0	0	0.2	0.9	0.2	1	0.4	0.3	1	1	0.6	0.2	1	0.7	1	0.3	0.4	0.3	0.6
BDLF4	116695	C	A	59	CO	1.14664e-05	56	17.9	1	0.7	0.1	Nonsynonymous	E13D	0	0.3	0	0.1	0	0	0.6	0	0	0	0	0	0	0	0.1	0	0	0	0	0.2	0	0	0	0.3	0	0.1	0
BDLF4	116254	C	A	69	IN	2.07081e-08	19	71.4	1	1	0	Synonymous	-	0	0	0	0	0	0	0	0	0	0	0	0.2	0	0	0	0	0	0	0	0	0	0	0	0	0	0	0
BDLF4	116287	C	A	69	IN	2.76109e-08	19	71.4	1	1	0	Synonymous	-	0	0	0	0	0	0	0	0	0	0	0	0.2	0	0.1	0	0	0	0	0	0	0	0	0	0	0	0	0
BDLF4	116473	C	A	69	IN	2.1005e-05	19	71.4	0.6	0.4	0	Synonymous	-	0	0	0	0	0	0	0	0	0	0	0	0.1	0	0	0	0	0	0	0	0	0	0	0	0	0	0	0
BGLF4	110688	A	C	6	CH	1.08764e-08	79	36.5	1	1	0.4	Synonymous	-	0.3	0.4	0	0.7	0.5	0.8	0.8	0	0	0	1	0.9	0	1	0.4	0.1	0	0.5	0	0.2	1	0	0.6	0.7	0.1	0.1	0
BGLF4	110774	G	A	6	CH	1.1541e-16	79	36.5	1	1	0.1	Synonymous	-	0	0	0	0	0.2	0.8	0	0	0	0	1	0.1	0	0.8	0	0	0	0	0	0	1	0	0.6	0	0.1	0	0
BGLF4	110940	A	G	6	CH	1.1541e-16	79	36.5	1	1	0.1	Synonymous	-	0	0	0	0	0.2	0.8	0.1	0	0	0	1	0.1	0	0.7	0	0	0	0	0	0	1	0	0.6	0	0.1	0	0
BGLF4	111027	C	T	6	CH	1.1541e-16	79	36.5	1	1	0.1	Synonymous	-	0	0	0	0	0.2	0.8	0	0	0	0	1	0.1	0	0.7	0	0	0	0	0	0	1	0	0.6	0	0.1	0	0
BGLF4	111147	C	T	6	CH	2.04028e-16	79	36.5	1	1	0.2	Synonymous	-	0	0	0	0	0.2	0.8	0.1	0	0	0	1	0.1	0	0.7	0	0	0	0	0	0	1	0	0.8	0	0.1	0	0
BGLF4	110688	A	C	6	HK	9.02712e-05	100	21.2	1	1	0.4	Synonymous	-	0.3	0.4	0	0.7	0.5	0.8	0.8	0	0	0	1	0.9	0	1	0.4	0.1	0	0.5	0	0.2	1	0	0.6	0.7	0.1	0.1	0
BGLF4	110774	G	A	6	HK	5.15575e-09	100	21.2	1	1	0.1	Synonymous	-	0	0	0	0	0.2	0.8	0	0	0	0	1	0.1	0	0.8	0	0	0	0	0	0	1	0	0.6	0	0.1	0	0
BGLF4	110940	A	G	6	HK	5.15575e-09	100	21.2	1	1	0.1	Synonymous	-	0	0	0	0	0.2	0.8	0.1	0	0	0	1	0.1	0	0.7	0	0	0	0	0	0	1	0	0.6	0	0.1	0	0
BGLF4	111027	C	T	6	HK	5.15575e-09	100	21.2	1	1	0.1	Synonymous	-	0	0	0	0	0.2	0.8	0	0	0	0	1	0.1	0	0.7	0	0	0	0	0	0	1	0	0.6	0	0.1	0	0
BGLF4	111147	C	T	6	HK	6.06999e-09	100	21.2	1	1	0.2	Synonymous	-	0	0	0	0	0.2	0.8	0.1	0	0	0	1	0.1	0	0.7	0	0	0	0	0	0	1	0	0.8	0	0.1	0	0
BGLF4	110508	C	T	6	JP	8.71326e-05	73	15.4	0.4	0.1	0	Synonymous	-	0	0	0	0	0	0	0	0	0	0	0	0	0	0.3	0	0	0	0	0	0	0	0	0	0	0	0	0
BGLF4	110688	A	C	6	JP	0.00201407	73	15.4	1	1	0.4	Synonymous	-	0.3	0.4	0	0.7	0.5	0.8	0.8	0	0	0	1	0.9	0	1	0.4	0.1	0	0.5	0	0.2	1	0	0.6	0.7	0.1	0.1	0
BGLF4	110774	G	A	6	JP	2.66366e-06	73	15.4	1	1	0.1	Synonymous	-	0	0	0	0	0.2	0.8	0	0	0	0	1	0.1	0	0.8	0	0	0	0	0	0	1	0	0.6	0	0.1	0	0
BGLF4	110940	A	G	6	JP	2.66366e-06	73	15.4	1	1	0.1	Synonymous	-	0	0	0	0	0.2	0.8	0.1	0	0	0	1	0.1	0	0.7	0	0	0	0	0	0	1	0	0.6	0	0.1	0	0
BGLF4	111027	C	T	6	JP	2.66366e-06	73	15.4	1	1	0.1	Synonymous	-	0	0	0	0	0.2	0.8	0	0	0	0	1	0.1	0	0.7	0	0	0	0	0	0	1	0	0.6	0	0.1	0	0
BGLF4	111147	C	T	6	JP	2.74436e-06	73	15.4	1	1	0.2	Synonymous	-	0	0	0	0	0.2	0.8	0.1	0	0	0	1	0.1	0	0.7	0	0	0	0	0	0	1	0	0.8	0	0.1	0	0
BGLF4	110229	G	A	49	IN	1.55594e-05	11	100	1	1	0	Synonymous	-	0	0	0	0	0	0	0	0	0	0	0	0.1	0	0	0	0	0	0	0	0	0	0	0	0	0	0	0
BGLF4	110433	C	A	49	IN	1.55594e-05	11	100	1	1	0	Synonymous	-	0	0	0	0	0	0	0	0	0	0	0	0.1	0	0	0	0	0	0	0	0	0	0.1	0	0	0	0	0
BGLF4	110784	G	A	49	IN	0.00344446	11	100	1	1	0.1	Synonymous	-	0	0	0	0	0	0	0	0	0	0	0	0.6	0	0	0	0	0	0.5	0	0	0	0	0	0	0	0	0
BGLF4	111131	G	A	49	IN	0.00211608	11	100	1	1	0	Synonymous	-	0	0	0	0	0	0	0	0	0	0	0	0.6	0	0	0	0	0	0.1	0	0	0	0	0	0	0	0	0
BGLF4	110395	T	C	50	IN	7.7524e-23	52	100	1	1	0	Nonsynonymous	H311R	0	0	0	0	0	0	0	0	0	0	0	0.6	0	0	0	0	0	0	0	0	0	0	0	0	0	0	0
BGLF4	110688	A	C	50	IN	3.20191e-06	52	100	1	1	0.4	Synonymous	-	0.3	0.4	0	0.7	0.5	0.8	0.8	0	0	0	1	0.9	0	1	0.4	0.1	0	0.5	0	0.2	1	0	0.6	0.7	0.1	0.1	0
BGLF4	110784	G	A	50	IN	2.11173e-18	52	100	1	1	0.1	Synonymous	-	0	0	0	0	0	0	0	0	0	0	0	0.6	0	0	0	0	0	0.5	0	0	0	0	0	0	0	0	0
BGLF4	110909	A	T	50	IN	7.7524e-23	52	100	1	1	0	Nonsynonymous	S140T	0	0	0	0	0	0	0	0	0	0	0	0.5	0	0	0	0	0	0.1	0	0	0	0	0	0	0	0	0
BGLF4	111131	G	A	50	IN	1.05433e-20	52	100	1	1	0	Synonymous	-	0	0	0	0	0	0	0	0	0	0	0	0.6	0	0	0	0	0	0.1	0	0	0	0	0	0	0	0	0
BGLF4	110427	C	T	51	PN	1.01735e-11	55	100	1	1	0	Synonymous	-	0	0	0	0	0	0	0	0	0	0	0	0	0	0	0	0	0	0.5	0	0	0	0	0	0	0	0	0
BGLF4	110604	G	A	51	PN	1.01735e-11	55	100	1	1	0	Synonymous	-	0	0	0	0	0	0	0	0	0	0	0	0	0	0	0	0	0	0.5	0	0	0	0	0	0	0	0	0
BGLF4	110688	A	C	51	PN	0.0210362	55	100	1	1	0.4	Synonymous	-	0.3	0.4	0	0.7	0.5	0.8	0.8	0	0	0	1	0.9	0	1	0.4	0.1	0	0.5	0	0.2	1	0	0.6	0.7	0.1	0.1	0
BGLF4	110784	G	A	51	PN	5.1349e-07	55	100	1	1	0.1	Synonymous	-	0	0	0	0	0	0	0	0	0	0	0	0.6	0	0	0	0	0	0.5	0	0	0	0	0	0	0	0	0
BGLF4	111075	C	A	51	PN	1.44938e-08	55	100	0.8	0.8	0	Synonymous	-	0	0	0	0	0	0	0	0	0	0	0	0	0	0	0	0.1	0	0.5	0	0	0	0	0	0	0	0	0
BGLF4	110448	G	T	137	WG	3.03387e-06	14	66.7	1	1	0	Synonymous	-	0	0	0	0	0	0	0	0	0	0	0	0	0	0	0	0	0	0	0	0	0	0.2	0	0	0	0	0.1
BGLF4	111270	C	G	137	WG	1.30023e-06	14	66.7	1	1	0	Nonsynonymous	V133L	0	0	0	0	0	0	0	0	0	0	0	0	0	0	0	0	0	0	0	0	0	0.1	0	0	0	0	0.1
BGLF4	110478	C	T	141	IT	0.000509322	22	66.7	1	1	0.2	Synonymous	-	0.4	0.2	0.3	0	0	0.1	0	0	0	0	0	0	0.3	0	0.3	0.3	1	0	0.3	0	0	0.1	0.4	0.2	0.2	0.1	0.2
BGLF4	111159	A	G	141	IT	0.000165727	22	66.7	1	1	0.1	Synonymous	-	0	0	0.2	0	0	0	0	1	1	0	0	0	0.4	0	0	0.1	0	0	0.1	0	0	0.2	0	0	0.3	0.1	0.2
BGLF4	110652	G	A	181	PN	0.0026451	27	75	1	1	0	Synonymous	-	0	0.1	0	0	0	0	0	0	0	0	0	0	0	0	0	0	0	0.3	0	0	0	0.1	0	0	0	0.1	0.2
BGLF4	110889	G	A	181	PN	0.000653495	27	75	1	1	0	Synonymous	-	0.1	0	0	0	0	0	0	0	0	0	0	0	0	0	0	0.1	1	0.3	0	0	0	0	0	0	0	0	0
BHRF1	42349	T	G	2	CH	2.22986e-15	75	34.6	1	1	0.1	Nonsynonymous	L88V	0	0	0	0	0	0.8	0	0	0	0	0.3	0.2	0	0.9	0	0	0	0	0	0	1	0	0.8	0	0.1	0.1	0
BHRF1	42349	T	G	2	JP	1.26602e-08	92	21.2	1	1	0.1	Nonsynonymous	L88V	0	0	0	0	0	0.8	0	0	0	0	0.3	0.2	0	0.9	0	0	0	0	0	0	1	0	0.8	0	0.1	0.1	0
BHRF1	42349	T	G	2	TW	0.025211	80	7.7	1	1	0.1	Nonsynonymous	L88V	0	0	0	0	0	0.8	0	0	0	0	0.3	0.2	0	0.9	0	0	0	0	0	0	1	0	0.8	0	0.1	0.1	0
BHRF1	42660	C	G	17	BO	0.0101414	20	40	1	1	0	Nonsynonymous	H191Q	0	0	0	0.2	0	0	0	0	0	0	0	0	0	0	0	0	0	0	0	0	0	0	0	0.2	0	0	0
BHRF1	42327	T	C	75	USA	0.00409036	23	27.8	0	0	0.9	Synonymous	-	0.9	0.9	0.7	1	1	1	1	1	1	0.7	1	0.9	1	1	0.9	0.6	1	1	0.7	0.8	1	0.9	1	1	0.7	0.7	0.8
BHRF1	42196	C	T	101	WG	1.29339e-09	18	62.5	1	0.6	0	Nonsynonymous	P37S	0	0	0	0	0	0	0	0	0	0	0	0	0	0	0	0	0	0	0	0	0	0	0	0	0	0	0.2
BHRF1	42327	T	C	101	WG	0.00136345	18	62.5	0	0	0.9	Synonymous	-	0.9	0.9	0.7	1	1	1	1	1	1	0.7	1	0.9	1	1	0.9	0.6	1	1	0.7	0.8	1	0.9	1	1	0.7	0.7	0.8
BHRF1	42387	C	T	101	WG	1.29468e-06	18	62.5	1	0.6	0	Synonymous	-	0	0	0	0	0	0	0	0	0	0	0	0.1	0	0	0	0	0	0.5	0	0	0	0	0	0	0	0	0.2
BHRF1	42339	C	T	103	IT	1.42265e-06	26	21.2	1	1	0.1	Synonymous	-	0	0.2	0.2	0	0	0	0	0	0	0	0	0	0.3	0	0	0	0	0	0.3	0	0	0.1	0	0	0.2	0.2	0
BHRF1	42597	T	C	103	IT	0.0029237	26	21.2	1	1	0.3	Synonymous	-	0	0.2	0.5	0	0	0	0	1	1	0	0	0.1	0.8	0	0.5	0	0	0	0.6	0	0	0.3	0	0.2	0.5	0.3	0.1
BHRF1	42202	C	T	106	IT	5.43294e-07	44	44.4	0.5	0.3	0	Nonsynonymous	R39C	0	0	0	0	0	0	0	0	0	0	0	0	0.2	0	0	0	0	0	0	0	0	0	0	0	0	0	0
BHRF1	42483	G	T	106	IT	0.022311	44	44.4	0.2	0.1	0	Synonymous	-	0	0	0	0	0	0	0	0	0	0	0	0	0.1	0	0	0	0	0	0	0	0	0	0	0	0	0	0
BHRF1	42597	T	C	106	IT	2.8939e-06	44	44.4	1	1	0.3	Synonymous	-	0	0.2	0.5	0	0	0	0	1	1	0	0	0.1	0.8	0	0.5	0	0	0	0.6	0	0	0.3	0	0.2	0.5	0.3	0.1
BHRF1	42322	G	T	156	PN	0.0121493	36	100	1	1	0.2	Nonsynonymous	V79L	0	0.1	0	0.4	0.3	0.2	0	0	0	0	0.7	0.6	0	0	0	0	0	0.8	0.1	0	0	0.4	0	0	0	0	0.3
BHRF1	42387	C	T	156	PN	3.10724e-05	36	100	1	1	0	Synonymous	-	0	0	0	0	0	0	0	0	0	0	0	0.1	0	0	0	0	0	0.5	0	0	0	0	0	0	0	0	0.2
BHRF1	42559	A	T	156	PN	9.31241e-08	36	100	1	1	0	Nonsynonymous	I158F	0	0	0	0	0	0	0	0	0	0	0	0	0	0	0	0	0	0.4	0	0	0	0	0	0	0	0	0
BHRF1	42630	T	C	156	PN	6.98431e-07	36	100	1	1	0	Synonymous	-	0	0	0	0	0	0	0	0	0	0	0	0	0	0	0	0	0	0.5	0	0	0	0	0	0	0	0	0
BHRF1	42210	G	A	164	HK	2.03267e-08	73	30.8	1	1	0.1	Synonymous	-	0	0.1	0	0.5	0	0.1	0	0	0	0	0.7	0.4	0	0	0	0	0	0	0	0	0	0	0	0	0	0	0
BHRF1	42322	G	T	164	HK	9.29741e-06	73	30.8	1	1	0.2	Nonsynonymous	V79L	0	0.1	0	0.4	0.3	0.2	0	0	0	0	0.7	0.6	0	0	0	0	0	0.8	0.1	0	0	0.4	0	0	0	0	0.3
BHRF1	42423	C	T	164	HK	1.47972e-08	73	30.8	1	1	0.1	Synonymous	-	0	0.1	0	0.2	0	0.1	0	0	0	0	0.7	0.4	0	0	0	0	0	0	0	0	0	0	0	0	0	0	0
BHRF1	42210	G	A	164	IN	1.84879e-13	44	46.2	1	1	0.1	Synonymous	-	0	0.1	0	0.5	0	0.1	0	0	0	0	0.7	0.4	0	0	0	0	0	0	0	0	0	0	0	0	0	0	0
BHRF1	42322	G	T	164	IN	4.13738e-09	44	46.2	1	1	0.2	Nonsynonymous	V79L	0	0.1	0	0.4	0.3	0.2	0	0	0	0	0.7	0.6	0	0	0	0	0	0.8	0.1	0	0	0.4	0	0	0	0	0.3
BHRF1	42423	C	T	164	IN	6.88109e-14	44	46.2	1	1	0.1	Synonymous	-	0	0.1	0	0.2	0	0.1	0	0	0	0	0.7	0.4	0	0	0	0	0	0	0	0	0	0	0	0	0	0	0
BHRF1	42210	G	A	165	BO	0.00614197	30	100	1	1	0.1	Synonymous	-	0	0.1	0	0.5	0	0.1	0	0	0	0	0.7	0.4	0	0	0	0	0	0	0	0	0	0	0	0	0	0	0
BHRF1	42249	T	C	165	BO	0.000168089	30	100	1	1	0	Synonymous	-	0	0.1	0	0.5	0	0	0	0	0	0	0	0	0	0	0	0	0	0	0	0	0	0	0	0	0	0	0
BHRF1	42446	C	A	165	BO	0.00614197	30	100	1	1	0.1	Nonsynonymous	S120Y	0	0	0	0.5	0.2	0	0	0	0	0	0	0	0	0	0	0	0	0.3	0.1	0	0	0.4	0	0	0	0	0.3
BHRF1	42553	G	A	165	BO	0.00614197	30	100	1	1	0.1	Nonsynonymous	D156N	0	0	0	0.5	0	0	0	0	0	0	0	0	0	0	0	0	0	0.3	0.1	0	0	0.4	0	0	0	0	0.2
BHRF1	42567	A	C	165	BO	0.00614197	30	100	1	1	0.1	Synonymous	-	0	0	0	0.5	0.2	0	0	0	0	0	0	0	0	0	0	0	0	0.3	0.1	0	0	0.4	0	0	0	0	0.3
BRLF1	91430	T	C	2	JP	0.0306717	50	29.4	1	1	0.3	Nonsynonymous	Q489R	0.4	0.4	0.2	0.2	0.5	0.2	0.3	0	0	0.7	0.2	0.1	0	0.5	0.4	0.4	1	0.4	0.3	0.5	1	0.3	0.4	0.2	0.2	0.4	0.5
BRLF1	91438	C	T	2	JP	0.032927	50	29.4	1	1	0.3	Synonymous	-	0.4	0.4	0.2	0.2	0.5	0.3	0.3	0	0	0.7	0.2	0.2	0	0.5	0.4	0.4	1	0.4	0.3	0.5	1	0.3	0.4	0.2	0.2	0.5	0.5
BRLF1	91461	C	T	2	JP	0.0170102	50	29.4	1	1	0.3	Nonsynonymous	V479I	0	0	0.5	0.4	0.2	0.1	0	1	1	0	0.2	0.1	0.6	0.5	0	0.1	0	0	0.3	0	1	0.2	0.2	0	0.5	0.3	0.3
BRLF1	91766	G	T	2	JP	0.0370254	50	29.4	0	0.2	0.7	Nonsynonymous	A377E	0.7	0.4	0.8	0.4	0.3	0.8	0.3	1	1	0.7	0.8	0.3	1	0.1	0.3	0.7	0	0.5	1	0.5	0	1	0.2	0.2	0.8	0.8	1
BRLF1	91950	T	C	2	JP	0.0370254	50	29.4	1	1	0.3	Nonsynonymous	K316E	0.3	0.6	0.2	0.5	0.7	0.3	0.6	0	0	0.5	0.2	0.8	0	0.8	0.7	0.1	0	0.5	0	0.5	1	0	0.6	0.8	0.2	0.2	0
BRLF1	91969	C	A	2	JP	1.05761e-05	50	29.4	1	0.9	0	Synonymous	-	0	0	0	0	0.2	0.1	0	0	0	0	0.2	0	0	0.5	0	0	0	0	0	0	1	0	0	0	0	0	0
BRLF1	91975	A	G	2	JP	0.0370254	50	29.4	1	1	0.3	Synonymous	-	0.3	0.6	0.2	0.4	0.7	0.3	0.7	0	0	0.5	0.2	0.8	0	0.9	0.7	0.1	0	0.5	0	0.2	1	0	0.4	0.8	0.2	0.2	0
BRLF1	92022	A	G	2	JP	0.000657379	50	29.4	1	1	0.1	Nonsynonymous	Y292H	0	0	0	0	0.2	0.2	0	0	0	0	0.2	0.6	0	0.5	0	0	0	0.5	0	0	1	0	0	0	0.1	0.1	0
BRLF1	92071	G	A	2	JP	0.0028809	50	29.4	1	1	0.2	Synonymous	-	0	0.1	0	0.3	0.2	0.3	0	0	0	0	0.2	0.7	0	0.9	0	0	0	0.5	0	0	1	0	0.6	0	0.1	0.1	0
BRLF1	92078	C	A	2	JP	0.0370254	50	29.4	1	1	0.3	Nonsynonymous	R273M	0.1	0.6	0.2	0.4	0.7	0.3	0.6	0	0	0.5	0.2	0.8	0	0.9	0.7	0.1	0	0.5	0	0.5	1	0	0.6	0.8	0.2	0.2	0
BRLF1	92083	G	A	2	JP	0.0170102	50	29.4	1	1	0.3	Synonymous	-	0	0	0.3	0	0.2	0.2	0	1	1	0	0.2	0.7	0.5	0.5	0	0.1	0	0.5	0.1	0	1	0.2	0	0	0.3	0.2	0.3
BRLF1	92092	C	T	2	JP	0.000657379	50	29.4	1	1	0.1	Synonymous	-	0	0	0	0	0.2	0.2	0	0	0	0	0.2	0.6	0	0.5	0	0	0	0.5	0	0	1	0	0	0	0.1	0.1	0
BRLF1	92140	C	A	2	JP	0.000657379	50	29.4	1	1	0.1	Synonymous	-	0	0	0	0	0.2	0.2	0	0	0	0	0.2	0.7	0	0.5	0	0	0	0.5	0	0	1	0	0	0	0.1	0.1	0
BRLF1	91271	C	T	3	IN	0.0289735	59	66.7	1	1	0.7	Nonsynonymous	S542N	0.9	0.5	0.6	0.9	0.5	1	0.3	0	0	0.7	1	0.9	0.5	1	0.4	0.7	1	1	0.8	0.5	1	0.6	1	0.2	0.7	0.6	0.7
BRLF1	91366	T	C	3	IN	0.0289735	59	66.7	1	1	0.7	Synonymous	-	0.9	0.5	0.6	0.9	0.5	1	0.3	0	0	0.7	1	0.9	0.5	1	0.4	0.7	1	1	0.8	0.5	1	0.6	1	0.2	0.7	0.7	0.7
BRLF1	91430	T	C	3	IN	0.0292603	59	66.7	0	0	0.3	Nonsynonymous	Q489R	0.4	0.4	0.2	0.2	0.5	0.2	0.3	0	0	0.7	0.2	0.1	0	0.5	0.4	0.4	1	0.4	0.3	0.5	1	0.3	0.4	0.2	0.2	0.4	0.5
BRLF1	91438	C	T	3	IN	0.0289735	59	66.7	0	0.1	0.3	Synonymous	-	0.4	0.4	0.2	0.2	0.5	0.3	0.3	0	0	0.7	0.2	0.2	0	0.5	0.4	0.4	1	0.4	0.3	0.5	1	0.3	0.4	0.2	0.2	0.5	0.5
BRLF1	91444	T	C	3	IN	0.0472328	59	66.7	0	0	0.3	Synonymous	-	0.3	0	0.6	0	0	0	0	1	1	0	0	0	0.9	0	0	0.4	0	0	0.4	0	0	0.6	0	0	0.4	0.3	0.5
BRLF1	91766	G	T	3	IN	8.52865e-05	59	66.7	0.1	0.2	0.7	Nonsynonymous	A377E	0.7	0.4	0.8	0.4	0.3	0.8	0.3	1	1	0.7	0.8	0.3	1	0.1	0.3	0.7	0	0.5	1	0.5	0	1	0.2	0.2	0.8	0.8	1
BRLF1	91784	G	T	3	IN	3.94698e-13	59	66.7	0.9	0.6	0.1	Nonsynonymous	P371Q	0	0.1	0	0.3	0	0.1	0	0	0	0	0	0.6	0	0.4	0	0	0	0	0	0	0	0	0.6	0	0.1	0	0
BRLF1	91950	T	C	3	IN	1.40145e-07	59	66.7	1	1	0.3	Nonsynonymous	K316E	0.3	0.6	0.2	0.5	0.7	0.3	0.6	0	0	0.5	0.2	0.8	0	0.8	0.7	0.1	0	0.5	0	0.5	1	0	0.6	0.8	0.2	0.2	0
BRLF1	91975	A	G	3	IN	1.16809e-07	59	66.7	1	1	0.3	Synonymous	-	0.3	0.6	0.2	0.4	0.7	0.3	0.7	0	0	0.5	0.2	0.8	0	0.9	0.7	0.1	0	0.5	0	0.2	1	0	0.4	0.8	0.2	0.2	0
BRLF1	92022	A	G	3	IN	3.75844e-15	59	66.7	1	1	0.1	Nonsynonymous	Y292H	0	0	0	0	0.2	0.2	0	0	0	0	0.2	0.6	0	0.5	0	0	0	0.5	0	0	1	0	0	0	0.1	0.1	0
BRLF1	92071	G	A	3	IN	1.52588e-12	59	66.7	1	1	0.2	Synonymous	-	0	0.1	0	0.3	0.2	0.3	0	0	0	0	0.2	0.7	0	0.9	0	0	0	0.5	0	0	1	0	0.6	0	0.1	0.1	0
BRLF1	92078	C	A	3	IN	9.80579e-08	59	66.7	1	1	0.3	Nonsynonymous	R273M	0.1	0.6	0.2	0.4	0.7	0.3	0.6	0	0	0.5	0.2	0.8	0	0.9	0.7	0.1	0	0.5	0	0.5	1	0	0.6	0.8	0.2	0.2	0
BRLF1	92083	G	A	3	IN	2.03339e-09	59	66.7	1	1	0.3	Synonymous	-	0	0	0.3	0	0.2	0.2	0	1	1	0	0.2	0.7	0.5	0.5	0	0.1	0	0.5	0.1	0	1	0.2	0	0	0.3	0.2	0.3
BRLF1	92092	C	T	3	IN	3.75844e-15	59	66.7	1	1	0.1	Synonymous	-	0	0	0	0	0.2	0.2	0	0	0	0	0.2	0.6	0	0.5	0	0	0	0.5	0	0	1	0	0	0	0.1	0.1	0
BRLF1	92140	C	A	3	IN	6.27069e-15	59	66.7	1	1	0.1	Synonymous	-	0	0	0	0	0.2	0.2	0	0	0	0	0.2	0.7	0	0.5	0	0	0	0.5	0	0	1	0	0	0	0.1	0.1	0
BRLF1	92233	A	G	3	IN	3.0911e-05	59	66.7	1	1	0.5	Synonymous	-	0.6	0.6	0.4	0.5	0.7	0.4	0.7	0	0	0.5	0.2	0.8	0.4	0.9	0.6	0.4	0	0.5	0.3	0.2	1	0.3	0.6	0.8	0.4	0.3	0.2
BRLF1	92251	G	T	3	IN	0.0472328	59	66.7	0	0	0.3	Synonymous	-	0.4	0.5	0.4	0.1	0.5	0	0.6	0	0	0.5	0	0.1	0.4	0	0.6	0.4	0	0	0.3	0.5	0	0.3	0	0.8	0.2	0.2	0.2
BRLF1	92392	G	A	3	IN	0.0472328	59	66.7	0	0	0.3	Synonymous	-	0.6	0.5	0.4	0.1	0.5	0	0.7	0	0	0.5	0	0.1	0.4	0	0.6	0.4	0	0	0.3	0.2	0	0.3	0	0.8	0.2	0.3	0.2
BRLF1	92623	A	G	3	IN	0.000209747	59	66.7	1	1	0.5	Synonymous	-	0.6	0.6	0.6	0.7	0.7	0.4	0.7	0	0	0.5	0.2	0.8	0.4	0.9	0.6	0.4	0	0.6	0.4	0.5	1	0.3	0.6	0.8	0.5	0.5	0.2
BRLF1	92874	A	G	3	IN	3.35748e-13	59	66.7	1	1	0.2	Synonymous	-	0.1	0.1	0	0.5	0	0.2	0	0	0	0	0.2	0.7	0.1	0.3	0	0	0	0.6	0.1	0	0	0	0.4	0	0.1	0.1	0
BRLF1	91515	G	A	3	PN	4.29775e-07	45	20.8	0.8	0.2	0	Nonsynonymous	R461W	0	0	0	0	0	0	0	0	0	0	0	0	0	0	0	0	0	0.4	0	0	0	0	0	0	0	0	0
BRLF1	91950	T	C	3	PN	0.0419492	45	20.8	1	1	0.3	Nonsynonymous	K316E	0.3	0.6	0.2	0.5	0.7	0.3	0.6	0	0	0.5	0.2	0.8	0	0.8	0.7	0.1	0	0.5	0	0.5	1	0	0.6	0.8	0.2	0.2	0
BRLF1	91975	A	G	3	PN	0.0419492	45	20.8	1	1	0.3	Synonymous	-	0.3	0.6	0.2	0.4	0.7	0.3	0.7	0	0	0.5	0.2	0.8	0	0.9	0.7	0.1	0	0.5	0	0.2	1	0	0.4	0.8	0.2	0.2	0
BRLF1	92022	A	G	3	PN	0.000514924	45	20.8	1	1	0.1	Nonsynonymous	Y292H	0	0	0	0	0.2	0.2	0	0	0	0	0.2	0.6	0	0.5	0	0	0	0.5	0	0	1	0	0	0	0.1	0.1	0
BRLF1	92071	G	A	3	PN	0.00205778	45	20.8	1	1	0.2	Synonymous	-	0	0.1	0	0.3	0.2	0.3	0	0	0	0	0.2	0.7	0	0.9	0	0	0	0.5	0	0	1	0	0.6	0	0.1	0.1	0
BRLF1	92078	C	A	3	PN	0.0419492	45	20.8	1	1	0.3	Nonsynonymous	R273M	0.1	0.6	0.2	0.4	0.7	0.3	0.6	0	0	0.5	0.2	0.8	0	0.9	0.7	0.1	0	0.5	0	0.5	1	0	0.6	0.8	0.2	0.2	0
BRLF1	92083	G	A	3	PN	0.0148839	45	20.8	1	1	0.3	Synonymous	-	0	0	0.3	0	0.2	0.2	0	1	1	0	0.2	0.7	0.5	0.5	0	0.1	0	0.5	0.1	0	1	0.2	0	0	0.3	0.2	0.3
BRLF1	92092	C	T	3	PN	0.000514924	45	20.8	1	1	0.1	Synonymous	-	0	0	0	0	0.2	0.2	0	0	0	0	0.2	0.6	0	0.5	0	0	0	0.5	0	0	1	0	0	0	0.1	0.1	0
BRLF1	92140	C	A	3	PN	0.000525904	45	20.8	1	1	0.1	Synonymous	-	0	0	0	0	0.2	0.2	0	0	0	0	0.2	0.7	0	0.5	0	0	0	0.5	0	0	1	0	0	0	0.1	0.1	0
BRLF1	92851	A	T	3	PN	2.42127e-09	45	20.8	1	0.2	0	Synonymous	-	0	0	0	0	0	0	0	0	0	0	0	0	0	0	0	0	0	0.5	0	0	0	0	0	0	0	0	0
BRLF1	92874	A	G	3	PN	0.00140384	45	20.8	1	1	0.2	Synonymous	-	0.1	0.1	0	0.5	0	0.2	0	0	0	0	0.2	0.7	0.1	0.3	0	0	0	0.6	0.1	0	0	0	0.4	0	0.1	0.1	0
BRLF1	91808	G	A	5	USA	2.57865e-06	18	66.7	1	1	0	Nonsynonymous	S363F	0	0	0	0	0	0	0	0	0	0	0	0	0	0	0	0	0	0	0	0	0	0	0	0	0	0.2	0
BRLF1	91430	T	C	47	WG	0.0292994	20	50	1	1	0.3	Nonsynonymous	Q489R	0.4	0.4	0.2	0.2	0.5	0.2	0.3	0	0	0.7	0.2	0.1	0	0.5	0.4	0.4	1	0.4	0.3	0.5	1	0.3	0.4	0.2	0.2	0.4	0.5
BRLF1	91438	C	T	47	WG	0.0292994	20	50	1	1	0.3	Synonymous	-	0.4	0.4	0.2	0.2	0.5	0.3	0.3	0	0	0.7	0.2	0.2	0	0.5	0.4	0.4	1	0.4	0.3	0.5	1	0.3	0.4	0.2	0.2	0.5	0.5
BRLF1	91590	C	T	47	WG	5.07892e-07	20	50	1	1	0	Nonsynonymous	V436M	0	0	0.1	0	0	0	0	0	0	0	0	0	0	0	0	0	0	0	0.4	0	0	0.2	0	0	0	0	0.2
BRLF1	91431	G	T	53	CH	1.9165e-13	54	50	1	1	0.1	Nonsynonymous	Q489K	0	0.1	0	0.3	0	0.6	0	0	0	0	0.8	0	0	0.2	0	0	0	0	0	0	0	0	0	0	0	0	0
BRLF1	92623	A	G	53	CH	0.00405084	54	50	0	0	0.5	Synonymous	-	0.6	0.6	0.6	0.7	0.7	0.4	0.7	0	0	0.5	0.2	0.8	0.4	0.9	0.6	0.4	0	0.6	0.4	0.5	1	0.3	0.6	0.8	0.5	0.5	0.2
BRLF1	91431	G	T	53	HK	1.33018e-08	82	34.6	1	1	0.1	Nonsynonymous	Q489K	0	0.1	0	0.3	0	0.6	0	0	0	0	0.8	0	0	0.2	0	0	0	0	0	0	0	0	0	0	0	0	0
BRLF1	91885	A	G	54	BO	0.023562	27	100	1	1	0.1	Synonymous	-	0	0.1	0	0.5	0	0.2	0	0	0	0	0	0.1	0	0.4	0	0	0	0	0	0	0	0	0.6	0	0	0	0
BRLF1	91271	C	T	59	IT	3.93674e-05	59	22.9	0.1	0.2	0.7	Nonsynonymous	S542N	0.9	0.5	0.6	0.9	0.5	1	0.3	0	0	0.7	1	0.9	0.5	1	0.4	0.7	1	1	0.8	0.5	1	0.6	1	0.2	0.7	0.6	0.7
BRLF1	91366	T	C	59	IT	2.99557e-05	59	22.9	0.1	0.3	0.7	Synonymous	-	0.9	0.5	0.6	0.9	0.5	1	0.3	0	0	0.7	1	0.9	0.5	1	0.4	0.7	1	1	0.8	0.5	1	0.6	1	0.2	0.7	0.7	0.7
BRLF1	91430	T	C	59	IT	0.0276348	59	22.9	0	0	0.3	Nonsynonymous	Q489R	0.4	0.4	0.2	0.2	0.5	0.2	0.3	0	0	0.7	0.2	0.1	0	0.5	0.4	0.4	1	0.4	0.3	0.5	1	0.3	0.4	0.2	0.2	0.4	0.5
BRLF1	91438	C	T	59	IT	0.0272692	59	22.9	0	0	0.3	Synonymous	-	0.4	0.4	0.2	0.2	0.5	0.3	0.3	0	0	0.7	0.2	0.2	0	0.5	0.4	0.4	1	0.4	0.3	0.5	1	0.3	0.4	0.2	0.2	0.5	0.5
BRLF1	91440	G	A	59	IT	1.11961e-10	59	22.9	1	1	0.2	Nonsynonymous	P486S	0	0	0.4	0.2	0	0	0	1	1	0	0	0	0.6	0	0	0.1	0	0	0.3	0	0	0.2	0	0	0.4	0.2	0.3
BRLF1	91444	T	C	59	IT	7.54242e-06	59	22.9	0.9	0.7	0.3	Synonymous	-	0.3	0	0.6	0	0	0	0	1	1	0	0	0	0.9	0	0	0.4	0	0	0.4	0	0	0.6	0	0	0.4	0.3	0.5
BRLF1	91461	C	T	59	IT	2.93957e-09	59	22.9	1	1	0.3	Nonsynonymous	V479I	0	0	0.5	0.4	0.2	0.1	0	1	1	0	0.2	0.1	0.6	0.5	0	0.1	0	0	0.3	0	1	0.2	0.2	0	0.5	0.3	0.3
BRLF1	91684	G	T	59	IT	4.08879e-07	59	22.9	1	1	0.3	Synonymous	-	0.3	0	0.7	0.4	0	0.1	0	1	1	0	0	0.1	1	0	0	0.4	0	0	0.6	0	0	0.6	0	0	0.6	0.4	0.5
BRLF1	91766	G	T	59	IT	0.0151857	59	22.9	1	1	0.7	Nonsynonymous	A377E	0.7	0.4	0.8	0.4	0.3	0.8	0.3	1	1	0.7	0.8	0.3	1	0.1	0.3	0.7	0	0.5	1	0.5	0	1	0.2	0.2	0.8	0.8	1
BRLF1	91950	T	C	59	IT	0.0151857	59	22.9	0	0	0.3	Nonsynonymous	K316E	0.3	0.6	0.2	0.5	0.7	0.3	0.6	0	0	0.5	0.2	0.8	0	0.8	0.7	0.1	0	0.5	0	0.5	1	0	0.6	0.8	0.2	0.2	0
BRLF1	91975	A	G	59	IT	0.0151857	59	22.9	0	0	0.3	Synonymous	-	0.3	0.6	0.2	0.4	0.7	0.3	0.7	0	0	0.5	0.2	0.8	0	0.9	0.7	0.1	0	0.5	0	0.2	1	0	0.4	0.8	0.2	0.2	0
BRLF1	92027	G	T	59	IT	1.02316e-09	59	22.9	0.9	0.7	0.1	Nonsynonymous	A290D	0	0	0.2	0	0	0	0	1	1	0	0	0	0.5	0	0	0.1	0	0	0.1	0	0	0.2	0	0	0.2	0.1	0.3
BRLF1	92078	C	A	59	IT	0.0151857	59	22.9	0	0	0.3	Nonsynonymous	R273M	0.1	0.6	0.2	0.4	0.7	0.3	0.6	0	0	0.5	0.2	0.8	0	0.9	0.7	0.1	0	0.5	0	0.5	1	0	0.6	0.8	0.2	0.2	0
BRLF1	92083	G	A	59	IT	3.00026e-06	59	22.9	0.9	0.7	0.3	Synonymous	-	0	0	0.3	0	0.2	0.2	0	1	1	0	0.2	0.7	0.5	0.5	0	0.1	0	0.5	0.1	0	1	0.2	0	0	0.3	0.2	0.3
BRLF1	92233	A	G	59	IT	0.000414566	59	22.9	0	0	0.5	Synonymous	-	0.6	0.6	0.4	0.5	0.7	0.4	0.7	0	0	0.5	0.2	0.8	0.4	0.9	0.6	0.4	0	0.5	0.3	0.2	1	0.3	0.6	0.8	0.4	0.3	0.2
BRLF1	92251	G	T	59	IT	0.0472328	59	22.9	0	0	0.3	Synonymous	-	0.4	0.5	0.4	0.1	0.5	0	0.6	0	0	0.5	0	0.1	0.4	0	0.6	0.4	0	0	0.3	0.5	0	0.3	0	0.8	0.2	0.2	0.2
BRLF1	92377	C	A	59	IT	1.27119e-09	59	22.9	0.9	0.7	0.1	Synonymous	-	0	0	0.2	0	0	0	0	1	1	0	0	0	0.5	0	0	0.1	0	0	0.2	0	0	0.3	0	0	0.2	0.1	0.3
BRLF1	92392	G	A	59	IT	0.0472328	59	22.9	0	0	0.3	Synonymous	-	0.6	0.5	0.4	0.1	0.5	0	0.7	0	0	0.5	0	0.1	0.4	0	0.6	0.4	0	0	0.3	0.2	0	0.3	0	0.8	0.2	0.3	0.2
BRLF1	92623	A	G	59	IT	0.0148799	59	22.9	0.1	0.2	0.5	Synonymous	-	0.6	0.6	0.6	0.7	0.7	0.4	0.7	0	0	0.5	0.2	0.8	0.4	0.9	0.6	0.4	0	0.6	0.4	0.5	1	0.3	0.6	0.8	0.5	0.5	0.2
BRLF1	92818	G	T	59	IT	4.08879e-07	59	22.9	0.9	0.7	0.2	Synonymous	-	0.4	0	0.3	0	0.2	0	0.1	1	1	0.3	0	0	0.6	0	0	0.4	0	0	0.2	0	0	0.5	0	0.3	0.3	0.1	0.5
BRLF1	91271	C	T	59	UK	0.0195166	39	25.7	0.3	0.2	0.7	Nonsynonymous	S542N	0.9	0.5	0.6	0.9	0.5	1	0.3	0	0	0.7	1	0.9	0.5	1	0.4	0.7	1	1	0.8	0.5	1	0.6	1	0.2	0.7	0.6	0.7
BRLF1	91366	T	C	59	UK	0.0438103	39	25.7	0.4	0.3	0.7	Synonymous	-	0.9	0.5	0.6	0.9	0.5	1	0.3	0	0	0.7	1	0.9	0.5	1	0.4	0.7	1	1	0.8	0.5	1	0.6	1	0.2	0.7	0.7	0.7
BRLF1	91430	T	C	59	UK	0.0192954	39	25.7	0	0	0.3	Nonsynonymous	Q489R	0.4	0.4	0.2	0.2	0.5	0.2	0.3	0	0	0.7	0.2	0.1	0	0.5	0.4	0.4	1	0.4	0.3	0.5	1	0.3	0.4	0.2	0.2	0.4	0.5
BRLF1	91438	C	T	59	UK	0.0192954	39	25.7	0	0	0.3	Synonymous	-	0.4	0.4	0.2	0.2	0.5	0.3	0.3	0	0	0.7	0.2	0.2	0	0.5	0.4	0.4	1	0.4	0.3	0.5	1	0.3	0.4	0.2	0.2	0.5	0.5
BRLF1	91440	G	A	59	UK	2.73158e-12	39	25.7	1	1	0.2	Nonsynonymous	P486S	0	0	0.4	0.2	0	0	0	1	1	0	0	0	0.6	0	0	0.1	0	0	0.3	0	0	0.2	0	0	0.4	0.2	0.3
BRLF1	91444	T	C	59	UK	0.0192954	39	25.7	0.6	0.7	0.3	Synonymous	-	0.3	0	0.6	0	0	0	0	1	1	0	0	0	0.9	0	0	0.4	0	0	0.4	0	0	0.6	0	0	0.4	0.3	0.5
BRLF1	91461	C	T	59	UK	2.78155e-10	39	25.7	1	1	0.3	Nonsynonymous	V479I	0	0	0.5	0.4	0.2	0.1	0	1	1	0	0.2	0.1	0.6	0.5	0	0.1	0	0	0.3	0	1	0.2	0.2	0	0.5	0.3	0.3
BRLF1	91684	G	T	59	UK	8.05586e-08	39	25.7	1	1	0.3	Synonymous	-	0.3	0	0.7	0.4	0	0.1	0	1	1	0	0	0.1	1	0	0	0.4	0	0	0.6	0	0	0.6	0	0	0.6	0.4	0.5
BRLF1	91766	G	T	59	UK	0.00878378	39	25.7	1	1	0.7	Nonsynonymous	A377E	0.7	0.4	0.8	0.4	0.3	0.8	0.3	1	1	0.7	0.8	0.3	1	0.1	0.3	0.7	0	0.5	1	0.5	0	1	0.2	0.2	0.8	0.8	1
BRLF1	91779	G	A	59	UK	0.0192954	39	25.7	0.2	0.1	0	Nonsynonymous	P373S	0	0	0	0	0	0	0	0	0	0	0	0	0	0	0	0	0	0	0	0	0	0	0	0	0.1	0.1	0
BRLF1	92027	G	T	59	UK	5.91689e-05	39	25.7	0.6	0.7	0.1	Nonsynonymous	A290D	0	0	0.2	0	0	0	0	1	1	0	0	0	0.5	0	0	0.1	0	0	0.1	0	0	0.2	0	0	0.2	0.1	0.3
BRLF1	92078	C	A	59	UK	0.0135742	39	25.7	0	0	0.3	Nonsynonymous	R273M	0.1	0.6	0.2	0.4	0.7	0.3	0.6	0	0	0.5	0.2	0.8	0	0.9	0.7	0.1	0	0.5	0	0.5	1	0	0.6	0.8	0.2	0.2	0
BRLF1	92083	G	A	59	UK	0.0135742	39	25.7	0.6	0.7	0.3	Synonymous	-	0	0	0.3	0	0.2	0.2	0	1	1	0	0.2	0.7	0.5	0.5	0	0.1	0	0.5	0.1	0	1	0.2	0	0	0.3	0.2	0.3
BRLF1	92149	C	A	59	UK	0.0192954	39	25.7	0.1	0	0	Synonymous	-	0	0	0	0	0	0	0	0	0	0	0	0	0	0	0	0	0	0	0	0	0	0	0	0	0	0	0
BRLF1	92233	A	G	59	UK	0.00545093	39	25.7	0.1	0	0.5	Synonymous	-	0.6	0.6	0.4	0.5	0.7	0.4	0.7	0	0	0.5	0.2	0.8	0.4	0.9	0.6	0.4	0	0.5	0.3	0.2	1	0.3	0.6	0.8	0.4	0.3	0.2
BRLF1	92251	G	T	59	UK	0.0318099	39	25.7	0	0	0.3	Synonymous	-	0.4	0.5	0.4	0.1	0.5	0	0.6	0	0	0.5	0	0.1	0.4	0	0.6	0.4	0	0	0.3	0.5	0	0.3	0	0.8	0.2	0.2	0.2
BRLF1	92377	C	A	59	UK	7.34445e-05	39	25.7	0.6	0.7	0.1	Synonymous	-	0	0	0.2	0	0	0	0	1	1	0	0	0	0.5	0	0	0.1	0	0	0.2	0	0	0.3	0	0	0.2	0.1	0.3
BRLF1	92392	G	A	59	UK	0.0318099	39	25.7	0	0	0.3	Synonymous	-	0.6	0.5	0.4	0.1	0.5	0	0.7	0	0	0.5	0	0.1	0.4	0	0.6	0.4	0	0	0.3	0.2	0	0.3	0	0.8	0.2	0.3	0.2
BRLF1	92818	G	T	59	UK	0.00511828	39	25.7	0.6	0.7	0.2	Synonymous	-	0.4	0	0.3	0	0.2	0	0.1	1	1	0.3	0	0	0.6	0	0	0.4	0	0	0.2	0	0	0.5	0	0.3	0.3	0.1	0.5
BRLF1	91273	C	T	60	IT	2.42558e-06	37	21.3	1	1	0.2	Synonymous	-	0.3	0	0.4	0.4	0	0	0	0	0	0	0	0	0.4	0	0	0.3	0	0	0.5	0	0	0.3	0	0	0.3	0.2	0.2
BRLF1	91444	T	C	60	IT	5.86373e-05	37	21.3	1	1	0.3	Synonymous	-	0.3	0	0.6	0	0	0	0	1	1	0	0	0	0.9	0	0	0.4	0	0	0.4	0	0	0.6	0	0	0.4	0.3	0.5
BRLF1	91623	G	A	60	IT	0.0117045	37	21.3	0.2	0	0	Nonsynonymous	P425S	0	0	0	0	0	0	0	0	0	0	0	0	0.1	0	0	0	0	0	0	0	0	0	0	0	0	0	0
BRLF1	91684	G	T	60	IT	0.000442201	37	21.3	1	1	0.3	Synonymous	-	0.3	0	0.7	0.4	0	0.1	0	1	1	0	0	0.1	1	0	0	0.4	0	0	0.6	0	0	0.6	0	0	0.6	0.4	0.5
BRLF1	92233	A	G	60	IT	0.00749986	37	21.3	1	1	0.5	Synonymous	-	0.6	0.6	0.4	0.5	0.7	0.4	0.7	0	0	0.5	0.2	0.8	0.4	0.9	0.6	0.4	0	0.5	0.3	0.2	1	0.3	0.6	0.8	0.4	0.3	0.2
BRLF1	92251	G	T	60	IT	5.86373e-05	37	21.3	1	1	0.3	Synonymous	-	0.4	0.5	0.4	0.1	0.5	0	0.6	0	0	0.5	0	0.1	0.4	0	0.6	0.4	0	0	0.3	0.5	0	0.3	0	0.8	0.2	0.2	0.2
BRLF1	92392	G	A	60	IT	5.86373e-05	37	21.3	1	1	0.3	Synonymous	-	0.6	0.5	0.4	0.1	0.5	0	0.7	0	0	0.5	0	0.1	0.4	0	0.6	0.4	0	0	0.3	0.2	0	0.3	0	0.8	0.2	0.3	0.2
BRLF1	92623	A	G	60	IT	0.0258631	37	21.3	1	1	0.5	Synonymous	-	0.6	0.6	0.6	0.7	0.7	0.4	0.7	0	0	0.5	0.2	0.8	0.4	0.9	0.6	0.4	0	0.6	0.4	0.5	1	0.3	0.6	0.8	0.5	0.5	0.2
BRLF1	92220	C	A	80	GH	0.0109242	33	50	1	1	0	Nonsynonymous	A226S	0.1	0	0	0	0	0	0	0	0	0.3	0	0	0	0	0	0.1	0	0	0	0	0	0	0	0	0	0	0
BZLF1	90047	C	A	1	CH	4.8379e-10	75	16.4	1	0.7	0.3	Nonsynonymous	A205S	0.1	0.4	0.2	0.4	0.2	0.8	0.3	0	0	0.2	0.8	0.1	0.1	0.4	0.3	0.1	1	0.4	0.2	0.2	0	0.2	0.2	0.2	0.2	0.2	0.2
BZLF1	90159	T	A	1	CH	1.39846e-09	75	16.4	1	0.9	0.3	Nonsynonymous	Q195H	0.1	0.4	0.1	0.4	0.2	0.8	0.3	0	0	0.2	0.8	0.2	0	0.4	0.3	0.1	1	0.4	0.3	0.5	0	0.3	0.2	0.2	0.1	0.3	0.5
BZLF1	90380	T	A	1	CH	1.39846e-09	75	16.4	1	1	0.3	Nonsynonymous	Q163L	0.4	0.4	0.1	0.2	0.3	0.8	0.3	0	0	0.2	0.8	0.2	0	0.2	0.4	0.4	1	0.4	0.3	0.5	0	0.2	0.2	0.2	0.1	0.3	0.5
BZLF1	90390	G	T	1	CH	1.77417e-09	75	16.4	1	1	0.3	Synonymous	-	0.4	0.4	0.1	0.2	0.3	0.8	0.3	0	0	0.2	0.8	0.3	0	0.2	0.4	0.4	1	0.4	0.3	0.5	0	0.2	0.2	0.2	0.2	0.3	0.5
BZLF1	90394	G	A	1	CH	1.39846e-09	75	16.4	1	1	0.3	Synonymous	-	0.4	0.4	0.1	0.2	0.3	0.8	0.3	0	0	0.2	0.8	0.2	0	0.2	0.4	0.4	1	0.4	0.3	0.5	0	0.2	0.2	0.2	0.1	0.3	0.5
BZLF1	90413	A	G	1	CH	1.39846e-09	75	16.4	1	1	0.3	Nonsynonymous	V152A	0.4	0.4	0.1	0.2	0.3	0.8	0.3	0	0	0.2	0.8	0.2	0	0.2	0.4	0.4	1	0.4	0.3	0.5	0	0.3	0.2	0.2	0.1	0.3	0.5
BZLF1	90431	A	G	1	CH	2.38097e-06	75	16.4	1	1	0.5	Nonsynonymous	V146A	0.4	0.5	0.2	0.9	0.3	0.8	0.3	0	0	0.2	0.8	0.8	0.1	0.5	0.4	0.4	1	1	0.5	0.5	0	0.3	0.4	0.2	0.3	0.3	0.5
BZLF1	90455	C	T	1	CH	5.14433e-16	75	16.4	0.9	0.3	0.1	Nonsynonymous	G138E	0	0	0	0	0	0.7	0	0	0	0	0.8	0	0	0.2	0	0	0	0	0	0	0	0	0	0	0	0	0
BZLF1	90478	A	C	1	CH	5.14433e-16	75	16.4	0.9	0.3	0.1	Nonsynonymous	F130L	0	0	0	0	0	0.7	0	0	0	0	0.8	0	0	0.2	0	0	0	0	0	0	0	0	0	0	0	0	0
BZLF1	90498	T	G	1	CH	1.39846e-09	75	16.4	1	1	0.3	Nonsynonymous	T124P	0.4	0.4	0.1	0.2	0.3	0.8	0.3	0	0	0.2	0.8	0.2	0	0.2	0.4	0.4	1	0.4	0.3	0.5	0	0.3	0.2	0	0.1	0.3	0.5
BZLF1	90554	T	A	1	CH	1.3163e-15	75	16.4	0.9	0.3	0.1	Nonsynonymous	Q105L	0	0	0	0.1	0	0.7	0	0	0	0	0.8	0.1	0	0.2	0	0	0	0	0	0	0	0	0	0	0	0	0
BZLF1	90574	G	T	1	CH	1.50222e-09	75	16.4	1	1	0.3	Synonymous	-	0.4	0.4	0.1	0.3	0.3	0.8	0.3	0	0	0.2	0.8	0.2	0	0.2	0.4	0.4	1	0.4	0.3	0.5	0	0.2	0.2	0.2	0.1	0.3	0.5
BZLF1	90748	C	T	1	CH	1.77417e-09	75	16.4	1	1	0.3	Synonymous	-	0.4	0.4	0.1	0.3	0.3	0.8	0.3	0	0	0.2	0.8	0.2	0	0.2	0.4	0.4	1	0.5	0.3	0.5	0	0.3	0.2	0.2	0.1	0.3	0.5
BZLF1	90047	C	A	1	HK	0.00012404	82	8.2	1	0.7	0.3	Nonsynonymous	A205S	0.1	0.4	0.2	0.4	0.2	0.8	0.3	0	0	0.2	0.8	0.1	0.1	0.4	0.3	0.1	1	0.4	0.2	0.2	0	0.2	0.2	0.2	0.2	0.2	0.2
BZLF1	90159	T	A	1	HK	0.000129765	82	8.2	1	0.9	0.3	Nonsynonymous	Q195H	0.1	0.4	0.1	0.4	0.2	0.8	0.3	0	0	0.2	0.8	0.2	0	0.4	0.3	0.1	1	0.4	0.3	0.5	0	0.3	0.2	0.2	0.1	0.3	0.5
BZLF1	90380	T	A	1	HK	0.000129765	82	8.2	1	1	0.3	Nonsynonymous	Q163L	0.4	0.4	0.1	0.2	0.3	0.8	0.3	0	0	0.2	0.8	0.2	0	0.2	0.4	0.4	1	0.4	0.3	0.5	0	0.2	0.2	0.2	0.1	0.3	0.5
BZLF1	90390	G	T	1	HK	0.000129765	82	8.2	1	1	0.3	Synonymous	-	0.4	0.4	0.1	0.2	0.3	0.8	0.3	0	0	0.2	0.8	0.3	0	0.2	0.4	0.4	1	0.4	0.3	0.5	0	0.2	0.2	0.2	0.2	0.3	0.5
BZLF1	90394	G	A	1	HK	0.000129765	82	8.2	1	1	0.3	Synonymous	-	0.4	0.4	0.1	0.2	0.3	0.8	0.3	0	0	0.2	0.8	0.2	0	0.2	0.4	0.4	1	0.4	0.3	0.5	0	0.2	0.2	0.2	0.1	0.3	0.5
BZLF1	90413	A	G	1	HK	0.000129765	82	8.2	1	1	0.3	Nonsynonymous	V152A	0.4	0.4	0.1	0.2	0.3	0.8	0.3	0	0	0.2	0.8	0.2	0	0.2	0.4	0.4	1	0.4	0.3	0.5	0	0.3	0.2	0.2	0.1	0.3	0.5
BZLF1	90431	A	G	1	HK	0.00401406	82	8.2	1	1	0.5	Nonsynonymous	V146A	0.4	0.5	0.2	0.9	0.3	0.8	0.3	0	0	0.2	0.8	0.8	0.1	0.5	0.4	0.4	1	1	0.5	0.5	0	0.3	0.4	0.2	0.3	0.3	0.5
BZLF1	90455	C	T	1	HK	2.62919e-09	82	8.2	1	0.3	0.1	Nonsynonymous	G138E	0	0	0	0	0	0.7	0	0	0	0	0.8	0	0	0.2	0	0	0	0	0	0	0	0	0	0	0	0	0
BZLF1	90478	A	C	1	HK	2.62919e-09	82	8.2	1	0.3	0.1	Nonsynonymous	F130L	0	0	0	0	0	0.7	0	0	0	0	0.8	0	0	0.2	0	0	0	0	0	0	0	0	0	0	0	0	0
BZLF1	90498	T	G	1	HK	0.000129765	82	8.2	1	1	0.3	Nonsynonymous	T124P	0.4	0.4	0.1	0.2	0.3	0.8	0.3	0	0	0.2	0.8	0.2	0	0.2	0.4	0.4	1	0.4	0.3	0.5	0	0.3	0.2	0	0.1	0.3	0.5
BZLF1	90554	T	A	1	HK	3.35317e-09	82	8.2	1	0.3	0.1	Nonsynonymous	Q105L	0	0	0	0.1	0	0.7	0	0	0	0	0.8	0.1	0	0.2	0	0	0	0	0	0	0	0	0	0	0	0	0
BZLF1	90574	G	T	1	HK	0.000129765	82	8.2	1	1	0.3	Synonymous	-	0.4	0.4	0.1	0.3	0.3	0.8	0.3	0	0	0.2	0.8	0.2	0	0.2	0.4	0.4	1	0.4	0.3	0.5	0	0.2	0.2	0.2	0.1	0.3	0.5
BZLF1	90748	C	T	1	HK	0.000129765	82	8.2	1	1	0.3	Synonymous	-	0.4	0.4	0.1	0.3	0.3	0.8	0.3	0	0	0.2	0.8	0.2	0	0.2	0.4	0.4	1	0.5	0.3	0.5	0	0.3	0.2	0.2	0.1	0.3	0.5
BZLF1	90684	T	G	105	JP	8.55885e-06	30	100	1	1	0	Nonsynonymous	T62P	0	0	0	0	0	0	0	0	0	0	0	0	0	0.3	0	0	0	0	0	0	0	0	0	0	0	0	0
BZLF1	90047	C	A	122	IN	0.0204904	63	50	0	0.2	0.3	Nonsynonymous	A205S	0.1	0.4	0.2	0.4	0.2	0.8	0.3	0	0	0.2	0.8	0.1	0.1	0.4	0.3	0.1	1	0.4	0.2	0.2	0	0.2	0.2	0.2	0.2	0.2	0.2
BZLF1	90159	T	A	122	IN	0.0124306	63	50	0	0.1	0.3	Nonsynonymous	Q195H	0.1	0.4	0.1	0.4	0.2	0.8	0.3	0	0	0.2	0.8	0.2	0	0.4	0.3	0.1	1	0.4	0.3	0.5	0	0.3	0.2	0.2	0.1	0.3	0.5
BZLF1	90380	T	A	122	IN	0.0124306	63	50	0	0	0.3	Nonsynonymous	Q163L	0.4	0.4	0.1	0.2	0.3	0.8	0.3	0	0	0.2	0.8	0.2	0	0.2	0.4	0.4	1	0.4	0.3	0.5	0	0.2	0.2	0.2	0.1	0.3	0.5
BZLF1	90394	G	A	122	IN	0.0124306	63	50	0	0	0.3	Synonymous	-	0.4	0.4	0.1	0.2	0.3	0.8	0.3	0	0	0.2	0.8	0.2	0	0.2	0.4	0.4	1	0.4	0.3	0.5	0	0.2	0.2	0.2	0.1	0.3	0.5
BZLF1	90413	A	G	122	IN	0.0124306	63	50	0	0	0.3	Nonsynonymous	V152A	0.4	0.4	0.1	0.2	0.3	0.8	0.3	0	0	0.2	0.8	0.2	0	0.2	0.4	0.4	1	0.4	0.3	0.5	0	0.3	0.2	0.2	0.1	0.3	0.5
BZLF1	90423	G	T	122	IN	0.00376589	63	50	0.2	0.1	0	Nonsynonymous	P149T	0	0	0	0	0	0	0	0	0	0	0	0.1	0	0	0	0	0	0	0	0	0	0	0	0	0	0	0
BZLF1	90431	A	G	122	IN	1.79337e-05	63	50	1	1	0.5	Nonsynonymous	V146A	0.4	0.5	0.2	0.9	0.3	0.8	0.3	0	0	0.2	0.8	0.8	0.1	0.5	0.4	0.4	1	1	0.5	0.5	0	0.3	0.4	0.2	0.3	0.3	0.5
BZLF1	90483	C	T	122	IN	0.020051	63	50	0.2	0.2	0	Nonsynonymous	V129M	0	0.1	0	0.2	0	0	0	0	0	0	0	0.1	0	0	0	0	0	0	0	0	0	0	0	0	0	0	0
BZLF1	90498	T	G	122	IN	0.0124306	63	50	0	0	0.3	Nonsynonymous	T124P	0.4	0.4	0.1	0.2	0.3	0.8	0.3	0	0	0.2	0.8	0.2	0	0.2	0.4	0.4	1	0.4	0.3	0.5	0	0.3	0.2	0	0.1	0.3	0.5
BZLF1	90536	C	T	122	IN	2.2677e-19	63	50	1	0.9	0.1	Nonsynonymous	G111E	0	0.1	0	0.1	0	0	0	0	0	0	0	0.6	0	0.2	0	0	0	0.6	0	0	0	0	0.2	0	0	0	0
BZLF1	90574	G	T	122	IN	0.0124306	63	50	0	0	0.3	Synonymous	-	0.4	0.4	0.1	0.3	0.3	0.8	0.3	0	0	0.2	0.8	0.2	0	0.2	0.4	0.4	1	0.4	0.3	0.5	0	0.2	0.2	0.2	0.1	0.3	0.5
BZLF1	90589	C	A	122	IN	8.23009e-21	63	50	0.8	0.4	0	Nonsynonymous	Q93H	0	0	0	0	0	0	0	0	0	0	0	0.5	0	0	0	0	0	0	0	0	0	0	0	0	0	0	0
BZLF1	90594	G	A	122	IN	7.20085e-20	63	50	1	0.9	0.1	Nonsynonymous	P92S	0	0	0	0	0	0	0	0	0	0	0	0.6	0	0.2	0	0	0	0.6	0	0	0	0	0.2	0	0	0	0
BZLF1	90698	G	T	122	IN	0.00376589	63	50	0.2	0.1	0	Nonsynonymous	P57Q	0	0	0	0	0	0	0	0	0	0	0	0.1	0	0	0	0	0	0	0	0	0	0	0	0	0	0	0
BZLF1	90748	C	T	122	IN	0.0124306	63	50	0	0	0.3	Synonymous	-	0.4	0.4	0.1	0.3	0.3	0.8	0.3	0	0	0.2	0.8	0.2	0	0.2	0.4	0.4	1	0.5	0.3	0.5	0	0.3	0.2	0.2	0.1	0.3	0.5
BZLF1	90426	G	T	122	PN	1.59348e-10	64	20.6	0.9	0.2	0	Nonsynonymous	Q148K	0	0	0	0	0	0	0	0	0	0	0	0	0	0	0	0	0	0.5	0	0	0	0	0	0	0	0	0
BZLF1	90536	C	T	122	PN	5.05032e-07	64	20.6	1	0.9	0.1	Nonsynonymous	G111E	0	0.1	0	0.1	0	0	0	0	0	0	0	0.6	0	0.2	0	0	0	0.6	0	0	0	0	0.2	0	0	0	0
BZLF1	90594	G	A	122	PN	4.58194e-07	64	20.6	1	0.9	0.1	Nonsynonymous	P92S	0	0	0	0	0	0	0	0	0	0	0	0.6	0	0.2	0	0	0	0.6	0	0	0	0	0.2	0	0	0	0
BZLF1	90024	G	T	124	BO	0.00170226	45	22.7	0.4	0.1	0	Nonsynonymous	D212E	0	0	0	0.2	0	0	0	0	0	0	0	0	0	0	0	0	0	0	0	0	0	0	0	0	0	0	0
BZLF1	90386	T	C	124	BO	0.00435278	45	22.7	0.4	0.1	0	Nonsynonymous	K161R	0	0	0	0.3	0	0	0	0	0	0	0	0	0	0	0	0	0	0	0	0	0	0	0	0	0	0	0
BZLF1	90409	A	G	124	BO	9.13585e-06	45	22.7	1	0.9	0.1	Synonymous	-	0	0	0.2	0.5	0	0	0	0	0	0	0	0	0.1	0	0	0	0	0	0.2	0	0	0	0	0	0.1	0.1	0
BZLF1	90465	C	T	124	BO	3.83875e-05	45	22.7	1	0.9	0.1	Nonsynonymous	A135T	0.1	0	0.2	0.6	0.2	0	0.1	0	0	0	0	0	0.1	0	0.1	0	0	0	0.2	0.2	0	0	0	0	0.1	0.1	0
BZLF1	90595	T	G	124	BO	2.82844e-08	45	22.7	1	0.2	0	Synonymous	-	0	0.1	0	0.5	0	0	0	0	0	0	0	0	0	0	0	0	0	0	0	0	0	0	0	0	0	0	0
BZLF1	90687	G	T	124	BO	3.30927e-05	45	22.7	1	1	0.1	Nonsynonymous	L61I	0.3	0	0.2	0.5	0	0	0	0	0	0	0	0	0.1	0.1	0	0.1	0	0	0.2	0	0	0	0	0	0.2	0.1	0
BZLF1	90699	G	A	124	BO	9.13585e-06	45	22.7	1	1	0.1	Nonsynonymous	P57S	0	0	0.2	0.5	0	0	0	0	0	0	0	0	0.1	0	0	0	0	0	0.2	0	0	0	0	0	0.1	0.1	0
EBER-1	6770	G	A	1	BO	1.11954e-06	33	100	1	1	0	Synonymous	-	0	0	0	0.3	0	0	0	0	0	0	0	0	0	0	0	0	0	0	0	0	0	0	0	0	0	0	0
EBER-1	6680	T	C	160	IN	0.00039072	7	66.7	1	1	0	Synonymous	-	0	0	0	0	0	0	0	0	0	0	0	0.1	0	0	0	0	0	0	0	0	0	0	0	0	0	0	0
EBER-1	6734	T	G	167	IN	1.11954e-05	11	75	1	1	0	Synonymous	-	0	0	0	0	0.2	0	0	0	0	0	0	0.1	0	0	0	0	0	0.1	0	0	0	0	0	0	0	0	0
EBER-1	6648	A	T	174	PN	1.11954e-06	27	100	1	1	0	Synonymous	-	0	0	0	0	0	0	0	0	0	0	0	0	0	0	0	0	0	0.3	0	0	0	0	0	0	0	0	0
EBER-2	6987	C	G	50	AR	7.49251e-06	38	50	1	0.7	0	Synonymous	-	0	0.4	0	0	0.2	0	0	0	0	0	0	0	0	0	0	0	0	0	0	0	0	0	0	0	0	0	0
EBER-2	6988	A	C	50	AR	7.49251e-06	38	50	1	0.7	0	Synonymous	-	0	0.4	0	0	0.2	0	0	0	0	0	0	0	0	0	0	0	0	0	0	0	0	0	0	0	0	0	0
EBER-2	7013	C	A	54	WG	0.00131119	10	100	0.7	0.7	0	Synonymous	-	0	0	0	0	0	0	0	0	0	0	0	0	0	0	0	0	0	0	0	0	0	0	0	0	0	0	0.1
EBNA-1	95678	C	A	75	BO	0.000148258	27	100	1	1	0	Nonsynonymous	P6Q	0	0	NA	0.3	0	0	0	0	NA	0	0	0	0	0.1	0	0	0	0	0	0	NA	0	0	0	0	0	0
EBNA-1	95846	C	T	75	BO	0.00105263	27	100	0.7	0.7	0	Nonsynonymous	S62L	0	0	NA	0.2	0	0	0	0	NA	0	0	0	0	0	0	0	0	0	0	0	NA	0	0	0	0	0	0
EBNA-1	96775	A	G	75	BO	0.00105263	27	100	0.7	0.7	0	Nonsynonymous	R372G	0	0	NA	0.2	0	0	0	0	NA	0	0	0	0	0	0	0	0	0	0	0	NA	0	0	0	0	0	0
EBNA-1	96900	T	A	75	BO	0.000432419	27	100	1	1	0	Nonsynonymous	D413E	0	0	NA	0.6	0	0	0	0	NA	0	0	0	0	0	0	0	0	0	0	0	NA	0	0	0	0	0	0
EBNA-1	96943	G	C	75	BO	0.00105263	27	100	0.7	0.7	0	Nonsynonymous	D428H	0	0	NA	0.2	0	0	0	0	NA	0	0	0	0	0	0	0	0	0	0	0	NA	0	0	0	0	0	0
EBNA-1	97111	G	A	75	BO	0.000432419	27	100	1	1	0	Nonsynonymous	G484S	0	0	NA	0.6	0	0	0	0	NA	0	0	0	0	0	0	0	0	0	0	0	NA	0	0	0	0	0	0
EBNA-1	97134	G	A	75	BO	0.00105263	27	100	0.7	0.7	0	Synonymous	-	0	0	NA	0.2	0	0	0	0	NA	0	0	0	0	0	0	0	0	0	0	0	NA	0	0	0	0	0	0
EBNA-1	97247	C	A	75	BO	0.00105263	27	100	1	1	0	Nonsynonymous	P529Q	0	0	NA	0.5	0	0	0	0	NA	0	0	0	0	0	0	0	0	0	0	0	NA	0.1	0	0	0	0	0.1
EBNA-1	97394	C	G	75	BO	0.000778354	27	100	1	1	0	Nonsynonymous	A578G	0	0.1	NA	0.6	0	0	0	0	NA	0	0	0	0	0.1	0	0	0	0	0	0	NA	0	0	0	0	0	0
EBNA-1	97578	G	A	75	BO	0.00105263	27	100	0.7	0.7	0	Synonymous	-	0	0	NA	0.2	0	0	0	0	NA	0	0	0	0	0	0	0	0	0	0	0	NA	0	0	0	0	0	0
EBNA-1	95676	G	A	76	IT	2.14541e-11	96	28.9	1	1	0.4	Synonymous	-	0.3	0.2	NA	0	0.2	0	0.1	1	NA	0.2	0	0.1	1	0	0	0.7	0	0	0.6	0.2	NA	0.7	0.2	0	0.4	0.4	0.6
EBNA-1	95707	G	C	76	IT	2.19e-05	96	28.9	1	1	0.6	Nonsynonymous	E16Q	0.3	0.3	NA	0.7	0.3	0.9	0.1	1	NA	0.2	1	0.9	1	0.5	0.3	0.7	0	0.5	0.6	0.2	NA	0.7	1	0.2	0.6	0.4	0.6
EBNA-1	95714	G	A	76	IT	2.19e-05	96	28.9	1	1	0.6	Nonsynonymous	G18E	0.3	0.3	NA	0.7	0.3	0.9	0.1	1	NA	0.2	1	0.9	1	0.5	0.3	0.7	0	0.5	0.6	0.2	NA	0.7	1	0.2	0.6	0.4	0.6
EBNA-1	95719	A	T	76	IT	0.00355462	96	28.9	0	0	0.3	Nonsynonymous	T20S	0	0.1	NA	0.7	0.2	0.8	0	0	NA	0	1	0.8	0	0.5	0	0	0	0.5	0	0	NA	0	0.8	0	0.2	0	0
EBNA-1	95733	A	C	76	IT	2.53466e-11	96	28.9	1	1	0.4	Nonsynonymous	E24D	0.5	0.2	NA	0	0.2	0.1	0.1	1	NA	0.2	0	0.1	1	0	0	0.7	0	0	0.6	0.2	NA	0.7	0.2	0	0.4	0.4	0.6
EBNA-1	95740	G	A	76	IT	4.38234e-11	96	28.9	1	1	0.4	Nonsynonymous	G27S	0.3	0.2	NA	0	0.2	0.1	0.1	1	NA	0.2	0	0.1	1	0	0	0.7	0	0.4	0.6	0.2	NA	0.7	0.2	0	0.4	0.4	0.6
EBNA-1	95769	T	G	76	IT	3.92497e-05	96	28.9	1	1	0.6	Synonymous	-	0.3	0.3	NA	0.7	0.3	0.9	0.1	1	NA	0.2	1	0.9	1	0.5	0.3	0.7	0	0.5	0.6	0.2	NA	0.7	1	0.2	0.6	0.4	0.6
EBNA-1	95829	C	T	76	IT	2.01497e-05	96	28.9	1	1	0.6	Synonymous	-	0.3	0.2	NA	0.3	0.3	0.9	0.1	1	NA	0.2	1	0.9	1	0.5	0.3	0.7	0	0.5	0.6	0.2	NA	0.7	1	0.2	0.6	0.4	0.6
EBNA-1	95870	T	C	76	IT	2.44834e-07	96	28.9	0.5	0.4	0.1	Nonsynonymous	V70A	0	0	NA	0	0	0	0	1	NA	0	0	0	0.5	0	0	0.2	0	0	0.1	0	NA	0.1	0	0	0.2	0.1	0.1
EBNA-1	95882	A	C	76	IT	3.04986e-07	96	28.9	0.5	0.4	0.1	Nonsynonymous	Q74P	0	0	NA	0	0	0	0	1	NA	0	0	0	0.5	0	0.3	0.2	0	0	0.1	0	NA	0.1	0	0	0.2	0.1	0.1
EBNA-1	95914	A	G	76	IT	2.19e-05	96	28.9	1	1	0.6	Nonsynonymous	T85A	0.3	0.3	NA	0.6	0.3	0.9	0.1	1	NA	0.2	1	0.9	1	0.5	0.3	0.7	0	0.5	0.6	0.2	NA	0.7	1	0.2	0.6	0.4	0.6
EBNA-1	96684	T	C	76	IT	1.00567e-05	96	28.9	0	0	0.4	Synonymous	-	0	0.1	NA	0.5	0.2	0.8	0	0	NA	0	1	0.9	0	0.5	0	0	0	0.5	0.4	0.2	NA	0.4	1	0	0.4	0.3	0.5
EBNA-1	96914	A	T	76	IT	0.000261457	96	28.9	0	0	0.3	Nonsynonymous	H418L	0	0.1	NA	0.7	0.2	0.8	0	0	NA	0	1	0.8	0	1	0	0	0	0.7	0	0	NA	0.2	1	0	0.2	0.1	0.1
EBNA-1	96946	G	A	76	IT	9.85606e-09	96	28.9	1	1	0.5	Nonsynonymous	V429M	0.7	0.3	NA	0.1	0.5	0.2	0.4	1	NA	0.7	0	0.2	1	0	0.3	1	1	0.3	0.6	0.5	NA	0.6	0	0.7	0.6	0.6	0.5
EBNA-1	96976	G	A	76	IT	2.19e-05	96	28.9	0	0	0.4	Nonsynonymous	A439T	0	0.2	NA	0.7	0.2	0.8	0	0	NA	0	1	0.3	0	1	0	0	0	0.7	0.4	0.2	NA	0.4	1	0	0.3	0.2	0.5
EBNA-1	97121	C	T	76	IT	8.92367e-06	96	28.9	0	0	0.4	Nonsynonymous	A487V	0.7	0.6	NA	0.3	0.8	0.8	0.8	0	NA	1	1	0.8	0	1	0.7	0.3	1	0.2	0	0.5	NA	0	1	0.8	0.2	0.2	0
EBNA-1	97135	A	T	76	IT	9.98175e-07	96	28.9	1	1	0.5	Nonsynonymous	S492C	1	0.8	NA	0.3	0.8	0.2	1	1	NA	1	0	0.2	1	0	1	1	1	0.3	0.6	0.8	NA	0.6	0	1	0.6	0.6	0.5
EBNA-1	97166	C	A	76	IT	2.64119e-07	96	28.9	0	0	0.5	Nonsynonymous	T502N	0.7	0.7	NA	1	0.8	0.8	0.9	0	NA	1	1	0.8	0	1	0.7	0.3	1	0.7	0	0.5	NA	0.1	1	0.8	0.2	0.2	0.1
EBNA-1	97243	A	G	76	IT	0.00355462	96	28.9	0	0	0.3	Nonsynonymous	I528V	0	0.1	NA	0.5	0.2	0.8	0.1	0	NA	0	1	0.7	0	1	0	0	0	0.2	0	0	NA	0	1	0	0.2	0	0
EBNA-1	97258	C	A	76	IT	0.00355462	96	28.9	0	0	0.3	Nonsynonymous	L533I	0	0	NA	0.6	0.2	0.8	0	0	NA	0	1	0.7	0	1	0	0	0	0.2	0	0	NA	0	1	0	0.2	0	0
EBNA-1	97382	T	G	76	IT	1.04154e-06	96	28.9	1	1	0.6	Nonsynonymous	V574G	1	0.8	NA	0.3	0.8	0.2	1	1	NA	1	0	0.2	1	0	1	1	1	0.3	0.6	0.8	NA	0.6	0	1	0.6	0.6	0.5
EBNA-1	97414	A	C	76	IT	9.98175e-07	96	28.9	1	1	0.5	Nonsynonymous	T585P	1	0.8	NA	0.3	0.8	0.2	1	1	NA	1	0	0.2	1	0	1	1	1	0.3	0.6	0.8	NA	0.6	0	1	0.6	0.6	0.5
EBNA-1	97423	G	C	76	IT	0.0120841	96	28.9	0	0	0.2	Nonsynonymous	A588P	0	0.4	NA	0	0.3	0	0.2	0	NA	0	0	0.6	0	0	0	0	0	0.4	0.4	0.2	NA	0.3	0	0	0.2	0.2	0.4
EBNA-1	97445	T	C	76	IT	2.14541e-11	96	28.9	1	1	0.4	Nonsynonymous	V595A	0.2	0.2	NA	0	0.2	0.2	0.1	1	NA	0	0	0.1	1	0	0.3	0.3	0	0	0.6	0.2	NA	0.5	0	0.2	0.5	0.4	0.6
EBNA-1	97324	A	T	79	NAF	0.0105263	33	66.7	1	1	0	Nonsynonymous	R555W	0.2	0	NA	0	0	0	0	0	NA	0	0	0	0	0	0	0.3	0	0	0	0	NA	0	0	0	0	0	0
EBNA-1	95919	C	T	81	PN	0.0315048	30	30	0.7	0.2	0	Synonymous	-	0	0	NA	0	0	0	0	0	NA	0	0	0	0	0	0	0	0	0.2	0	0	NA	0	0	0	0	0	0
EBNA-1	96792	A	T	83	AR	0.0190266	56	10.4	0.2	0.5	0.9	Synonymous	-	0.7	0.6	NA	0.8	0.7	1	0.4	1	NA	0.7	1	1	1	1	0.3	1	1	1	1	0.8	NA	1	1	0.7	0.9	0.8	1
EBNA-1	97072	C	G	83	AR	0.00984021	56	10.4	1	1	0.2	Nonsynonymous	Q471E	0.7	0.6	NA	0.4	0.7	0	0.9	0	NA	1	0	0	0	0	0.7	0.3	1	0	0	0.5	NA	0	0	0.8	0	0.2	0
EBNA-1	97085	A	G	83	AR	0.0143237	56	10.4	0.8	0.5	0.1	Nonsynonymous	N475S	0.3	0.4	NA	0.2	0.3	0	0.6	0	NA	0.5	0	0	0	0	0.7	0	0	0	0	0.2	NA	0	0	0.3	0	0	0
EBNA-1	97161	A	T	83	AR	0.00984021	56	10.4	1	1	0.2	Nonsynonymous	E500D	0.7	0.6	NA	0.3	0.7	0	0.9	0	NA	1	0	0	0	0	0.7	0.3	1	0	0	0.5	NA	0	0	0.8	0.1	0.2	0
EBNA-1	95707	G	C	83	CO	0.0008043	91	20.8	0	0	0.6	Nonsynonymous	E16Q	0.3	0.3	NA	0.7	0.3	0.9	0.1	1	NA	0.2	1	0.9	1	0.5	0.3	0.7	0	0.5	0.6	0.2	NA	0.7	1	0.2	0.6	0.4	0.6
EBNA-1	95714	G	A	83	CO	0.0008043	91	20.8	0	0	0.6	Nonsynonymous	G18E	0.3	0.3	NA	0.7	0.3	0.9	0.1	1	NA	0.2	1	0.9	1	0.5	0.3	0.7	0	0.5	0.6	0.2	NA	0.7	1	0.2	0.6	0.4	0.6
EBNA-1	95769	T	G	83	CO	0.0008043	91	20.8	0	0	0.6	Synonymous	-	0.3	0.3	NA	0.7	0.3	0.9	0.1	1	NA	0.2	1	0.9	1	0.5	0.3	0.7	0	0.5	0.6	0.2	NA	0.7	1	0.2	0.6	0.4	0.6
EBNA-1	95829	C	T	83	CO	0.00114633	91	20.8	0	0	0.6	Synonymous	-	0.3	0.2	NA	0.3	0.3	0.9	0.1	1	NA	0.2	1	0.9	1	0.5	0.3	0.7	0	0.5	0.6	0.2	NA	0.7	1	0.2	0.6	0.4	0.6
EBNA-1	95914	A	G	83	CO	0.0008043	91	20.8	0	0	0.6	Nonsynonymous	T85A	0.3	0.3	NA	0.6	0.3	0.9	0.1	1	NA	0.2	1	0.9	1	0.5	0.3	0.7	0	0.5	0.6	0.2	NA	0.7	1	0.2	0.6	0.4	0.6
EBNA-1	96792	A	T	83	CO	0.000309167	91	20.8	0.3	0.5	0.9	Synonymous	-	0.7	0.6	NA	0.8	0.7	1	0.4	1	NA	0.7	1	1	1	1	0.3	1	1	1	1	0.8	NA	1	1	0.7	0.9	0.8	1
EBNA-1	97072	C	G	83	CO	8.5345e-07	91	20.8	1	1	0.2	Nonsynonymous	Q471E	0.7	0.6	NA	0.4	0.7	0	0.9	0	NA	1	0	0	0	0	0.7	0.3	1	0	0	0.5	NA	0	0	0.8	0	0.2	0
EBNA-1	97085	A	G	83	CO	0.000144959	91	20.8	0.7	0.5	0.1	Nonsynonymous	N475S	0.3	0.4	NA	0.2	0.3	0	0.6	0	NA	0.5	0	0	0	0	0.7	0	0	0	0	0.2	NA	0	0	0.3	0	0	0
EBNA-1	97121	C	T	83	CO	0.0208097	91	20.8	0.9	1	0.4	Nonsynonymous	A487V	0.7	0.6	NA	0.3	0.8	0.8	0.8	0	NA	1	1	0.8	0	1	0.7	0.3	1	0.2	0	0.5	NA	0	1	0.8	0.2	0.2	0
EBNA-1	97135	A	T	83	CO	0.0246444	91	20.8	1	1	0.5	Nonsynonymous	S492C	1	0.8	NA	0.3	0.8	0.2	1	1	NA	1	0	0.2	1	0	1	1	1	0.3	0.6	0.8	NA	0.6	0	1	0.6	0.6	0.5
EBNA-1	97161	A	T	83	CO	8.5345e-07	91	20.8	1	1	0.2	Nonsynonymous	E500D	0.7	0.6	NA	0.3	0.7	0	0.9	0	NA	1	0	0	0	0	0.7	0.3	1	0	0	0.5	NA	0	0	0.8	0.1	0.2	0
EBNA-1	97166	C	A	83	CO	0.00821458	91	20.8	1	1	0.5	Nonsynonymous	T502N	0.7	0.7	NA	1	0.8	0.8	0.9	0	NA	1	1	0.8	0	1	0.7	0.3	1	0.7	0	0.5	NA	0.1	1	0.8	0.2	0.2	0.1
EBNA-1	97382	T	G	83	CO	0.0246444	91	20.8	1	1	0.6	Nonsynonymous	V574G	1	0.8	NA	0.3	0.8	0.2	1	1	NA	1	0	0.2	1	0	1	1	1	0.3	0.6	0.8	NA	0.6	0	1	0.6	0.6	0.5
EBNA-1	97405	C	T	83	CO	0.0246444	91	20.8	0.3	0.1	0	Nonsynonymous	L582F	0	0	NA	0.2	0	0	0.3	0	NA	0	0	0	0	0	0.3	0	0	0	0	0	NA	0	0	0.5	0	0	0
EBNA-1	97414	A	C	83	CO	0.0246444	91	20.8	1	1	0.5	Nonsynonymous	T585P	1	0.8	NA	0.3	0.8	0.2	1	1	NA	1	0	0.2	1	0	1	1	1	0.3	0.6	0.8	NA	0.6	0	1	0.6	0.6	0.5
EBNA-1	97064	A	G	83	GH	0.0142804	83	10.4	0.6	0.2	0	Nonsynonymous	H468R	0.2	0	NA	0	0.2	0	0	0	NA	0.5	0	0	0	0	0	0.2	1	0	0	0	NA	0	0	0	0	0.1	0
EBNA-1	97072	C	G	83	GH	0.00984021	83	10.4	1	1	0.2	Nonsynonymous	Q471E	0.7	0.6	NA	0.4	0.7	0	0.9	0	NA	1	0	0	0	0	0.7	0.3	1	0	0	0.5	NA	0	0	0.8	0	0.2	0
EBNA-1	97161	A	T	83	GH	0.00984021	83	10.4	1	1	0.2	Nonsynonymous	E500D	0.7	0.6	NA	0.3	0.7	0	0.9	0	NA	1	0	0	0	0	0.7	0.3	1	0	0	0.5	NA	0	0	0.8	0.1	0.2	0
EBNA-1	97072	C	G	83	UG	0.00984021	83	10.4	1	1	0.2	Nonsynonymous	Q471E	0.7	0.6	NA	0.4	0.7	0	0.9	0	NA	1	0	0	0	0	0.7	0.3	1	0	0	0.5	NA	0	0	0.8	0	0.2	0
EBNA-1	97161	A	T	83	UG	0.00984021	83	10.4	1	1	0.2	Nonsynonymous	E500D	0.7	0.6	NA	0.3	0.7	0	0.9	0	NA	1	0	0	0	0	0.7	0.3	1	0	0	0.5	NA	0	0	0.8	0.1	0.2	0
EBNA-2_type1	36617	T	G	122	IT	1.52688e-08	30	38.1	1	1	0.1	Synonymous	-	0.4	0	0	0	0	0	0	0	0	0	0	0	0.3	0	0.1	0.4	NA	0	0.1	0	0	0.2	0	0	0.1	0	0.2
EBNA-2_type1	36807	C	T	122	IT	1.0139e-08	30	38.1	1	1	0.1	Nonsynonymous	P198S	0.4	0	0	0	0	0	0	0	0	0	0	0	0.3	0	0	0.4	NA	0	0.1	0	0	0.2	0	0	0	0	0.2
EBNA-2_type1	36923	C	T	122	IT	1.32773e-08	30	38.1	1	1	0.1	Synonymous	-	0.4	0	0	0	0	0	0	0	0	0	0	0	0.3	0	0	0.4	NA	0	0.1	0	0	0.2	0	0	0	0	0.2
EBNA-2_type1	37015	C	T	122	IT	1.0139e-08	30	38.1	1	1	0.1	Nonsynonymous	T267I	0.4	0	0	0	0	0	0	0	0	0	0	0	0.3	0	0	0.4	NA	0	0.1	0	0	0.2	0	0	0	0	0.2
EBNA-2_type1	37156	T	C	122	IT	1.52688e-08	30	38.1	1	1	0.1	Nonsynonymous	L314S	0.4	0	0	0	0	0	0	0	0	0	0	0	0.3	0	0.1	0.4	NA	0	0.1	0	0	0.2	0	0	0.1	0	0.2
EBNA-2_type1	37178	A	C	122	IT	1.0139e-08	30	38.1	1	1	0.1	Synonymous	-	0.4	0	0	0	0	0	0	0	0	0	0	0	0.3	0	0	0.4	NA	0	0.1	0	0	0.2	0	0	0	0	0.2
EBNA-2_type1	37505	C	T	122	IT	1.0139e-08	30	38.1	1	1	0.1	Synonymous	-	0.4	0	0	0	0	0	0	0	0	0	0	0	0.3	0	0	0.4	NA	0	0.1	0	0	0.2	0	0	0	0	0.2
EBNA-2_type1	37647	C	T	122	IT	1.0139e-08	30	38.1	1	1	0.1	Nonsynonymous	P478S	0.4	0	0	0	0	0	0	0	0	0	0	0	0.3	0	0	0.4	NA	0	0.1	0	0	0.2	0	0	0	0	0.2
EBNA-2_type1	36276	G	A	125	IT	2.97167e-07	67	100	0.4	0.4	0	Nonsynonymous	D21N	0	0	0	0	0	0	0	0	0	0	0	0	0.3	0	0	0	NA	0	0	0	0	0	0	0	0	0	0
EBNA-2_type1	36702	A	G	125	IT	0.000508901	67	100	1	1	0.6	Nonsynonymous	R163G	0.4	0.2	0.6	0.9	0.3	0.1	0.5	1	1	0	0.7	0.6	1	0	0.8	0.4	NA	1	0.7	0.5	0	0.7	0	0	0.6	0.3	0.6
EBNA-2_type1	36769	A	G	125	IT	2.96921e-05	67	100	1	1	0.5	Nonsynonymous	Q185R	0	0.2	0.6	0.9	0.3	0.1	0.2	1	1	0	0.7	0.6	0.7	0	0.8	0	NA	1	0.6	0.5	0	0.5	0	0	0.6	0.4	0.4
EBNA-2_type1	36803	G	T	125	IT	2.65868e-08	67	100	1	1	0.3	Nonsynonymous	M196I	0	0	0.6	0	0.2	0	0.2	1	1	0	0	0	0.7	0	0.7	0	NA	0	0.6	0.5	0	0.5	0	0	0.5	0.4	0.4
EBNA-2_type1	36825	A	T	125	IT	2.65868e-08	67	100	1	1	0.3	Nonsynonymous	T204S	0	0	0.6	0	0.2	0	0.2	1	1	0	0	0	0.7	0	0.7	0	NA	0	0.6	0.5	0	0.5	0	0	0.5	0.4	0.4
EBNA-2_type1	36847	T	C	125	IT	1.02927e-22	67	100	0.9	0.9	0.1	Nonsynonymous	L211P	0	0	0	0	0	0	0	0	0	0	0	0	0.7	0	0	0	NA	0	0	0	0	0	0	0	0	0	0
EBNA-2_type1	36882	C	T	125	IT	2.65868e-08	67	100	1	1	0.3	Synonymous	-	0	0	0.6	0	0.2	0	0.2	1	1	0	0	0	0.7	0	0.7	0	NA	0	0.6	0.5	0	0.5	0	0	0.5	0.4	0.4
EBNA-2_type1	37161	C	A	125	IT	2.65868e-08	67	100	1	1	0.3	Nonsynonymous	H316N	0	0	0.6	0	0.2	0	0.2	1	1	0	0	0	0.7	0	0.7	0	NA	0	0.6	0.5	0	0.5	0	0	0.5	0.4	0.4
EBNA-2_type1	37466	G	A	125	IT	0.000613443	67	100	0.9	0.9	0.5	Synonymous	-	0	0.2	0.6	0.9	0.3	0.2	0.2	1	1	0	0.7	0.6	0.6	0	0.8	0	NA	1	0.6	0.5	0	0.5	0	0	0.6	0.4	0.4
EBNA-2_type1	37625	A	T	125	IT	2.51182e-05	67	100	1	1	0.5	Synonymous	-	0	0.2	0.6	0.9	0.3	0.2	0.2	1	1	0	0.7	0.6	0.7	0	0.7	0	NA	1	0.6	0.5	0	0.5	0	0	0.6	0.3	0.4
EBNA-2_type1	37668	T	C	125	IT	2.65868e-08	67	100	1	1	0.3	Nonsynonymous	S485P	0	0	0.6	0	0.2	0	0.2	1	1	0	0	0	0.7	0	0.6	0	NA	0	0.6	0.5	0	0.5	0	0	0.5	0.3	0.4
EBNA-2_type1	36644	A	G	126	AU	0.0348882	63	16.7	0.2	0	0	Synonymous	-	0	0	0.1	0	0	0	0	0	0	0	0	0	0	0	0	0	NA	0	0	0	0	0	0	0	0	0	0
EBNA-2_type1	36702	A	G	126	AU	0.0335125	63	16.7	1	1	0.6	Nonsynonymous	R163G	0.4	0.2	0.6	0.9	0.3	0.1	0.5	1	1	0	0.7	0.6	1	0	0.8	0.4	NA	1	0.7	0.5	0	0.7	0	0	0.6	0.3	0.6
EBNA-2_type1	36769	A	G	126	AU	0.00355707	63	16.7	1	1	0.5	Nonsynonymous	Q185R	0	0.2	0.6	0.9	0.3	0.1	0.2	1	1	0	0.7	0.6	0.7	0	0.8	0	NA	1	0.6	0.5	0	0.5	0	0	0.6	0.4	0.4
EBNA-2_type1	36803	G	T	126	AU	4.67462e-05	63	16.7	1	1	0.3	Nonsynonymous	M196I	0	0	0.6	0	0.2	0	0.2	1	1	0	0	0	0.7	0	0.7	0	NA	0	0.6	0.5	0	0.5	0	0	0.5	0.4	0.4
EBNA-2_type1	36825	A	T	126	AU	4.67462e-05	63	16.7	1	1	0.3	Nonsynonymous	T204S	0	0	0.6	0	0.2	0	0.2	1	1	0	0	0	0.7	0	0.7	0	NA	0	0.6	0.5	0	0.5	0	0	0.5	0.4	0.4
EBNA-2_type1	36831	C	G	126	AU	0.0371325	63	16.7	0.4	0.3	0.1	Nonsynonymous	L206V	0	0	0.3	0	0	0	0	0	0	0	0	0	0.1	0	0	0	NA	0	0.3	0	0	0.1	0	0	0.2	0.2	0
EBNA-2_type1	36882	C	T	126	AU	4.67462e-05	63	16.7	1	1	0.3	Synonymous	-	0	0	0.6	0	0.2	0	0.2	1	1	0	0	0	0.7	0	0.7	0	NA	0	0.6	0.5	0	0.5	0	0	0.5	0.4	0.4
EBNA-2_type1	37161	C	A	126	AU	4.67462e-05	63	16.7	1	1	0.3	Nonsynonymous	H316N	0	0	0.6	0	0.2	0	0.2	1	1	0	0	0	0.7	0	0.7	0	NA	0	0.6	0.5	0	0.5	0	0	0.5	0.4	0.4
EBNA-2_type1	37466	G	A	126	AU	0.00355707	63	16.7	1	1	0.5	Synonymous	-	0	0.2	0.6	0.9	0.3	0.2	0.2	1	1	0	0.7	0.6	0.6	0	0.8	0	NA	1	0.6	0.5	0	0.5	0	0	0.6	0.4	0.4
EBNA-2_type1	37625	A	T	126	AU	0.00355707	63	16.7	1	1	0.5	Synonymous	-	0	0.2	0.6	0.9	0.3	0.2	0.2	1	1	0	0.7	0.6	0.7	0	0.7	0	NA	1	0.6	0.5	0	0.5	0	0	0.6	0.3	0.4
EBNA-2_type1	37668	T	C	126	AU	4.67462e-05	63	16.7	1	1	0.3	Nonsynonymous	S485P	0	0	0.6	0	0.2	0	0.2	1	1	0	0	0	0.7	0	0.6	0	NA	0	0.6	0.5	0	0.5	0	0	0.5	0.3	0.4
EBNA-2_type1	36702	A	G	126	KE	0.0301613	63	16.7	1	1	0.6	Nonsynonymous	R163G	0.4	0.2	0.6	0.9	0.3	0.1	0.5	1	1	0	0.7	0.6	1	0	0.8	0.4	NA	1	0.7	0.5	0	0.7	0	0	0.6	0.3	0.6
EBNA-2_type1	36769	A	G	126	KE	0.00316184	63	16.7	1	1	0.5	Nonsynonymous	Q185R	0	0.2	0.6	0.9	0.3	0.1	0.2	1	1	0	0.7	0.6	0.7	0	0.8	0	NA	1	0.6	0.5	0	0.5	0	0	0.6	0.4	0.4
EBNA-2_type1	36803	G	T	126	KE	3.89552e-05	63	16.7	1	1	0.3	Nonsynonymous	M196I	0	0	0.6	0	0.2	0	0.2	1	1	0	0	0	0.7	0	0.7	0	NA	0	0.6	0.5	0	0.5	0	0	0.5	0.4	0.4
EBNA-2_type1	36825	A	T	126	KE	3.89552e-05	63	16.7	1	1	0.3	Nonsynonymous	T204S	0	0	0.6	0	0.2	0	0.2	1	1	0	0	0	0.7	0	0.7	0	NA	0	0.6	0.5	0	0.5	0	0	0.5	0.4	0.4
EBNA-2_type1	36882	C	T	126	KE	3.89552e-05	63	16.7	1	1	0.3	Synonymous	-	0	0	0.6	0	0.2	0	0.2	1	1	0	0	0	0.7	0	0.7	0	NA	0	0.6	0.5	0	0.5	0	0	0.5	0.4	0.4
EBNA-2_type1	37161	C	A	126	KE	3.89552e-05	63	16.7	1	1	0.3	Nonsynonymous	H316N	0	0	0.6	0	0.2	0	0.2	1	1	0	0	0	0.7	0	0.7	0	NA	0	0.6	0.5	0	0.5	0	0	0.5	0.4	0.4
EBNA-2_type1	37466	G	A	126	KE	0.00316184	63	16.7	1	1	0.5	Synonymous	-	0	0.2	0.6	0.9	0.3	0.2	0.2	1	1	0	0.7	0.6	0.6	0	0.8	0	NA	1	0.6	0.5	0	0.5	0	0	0.6	0.4	0.4
EBNA-2_type1	37625	A	T	126	KE	0.00316184	63	16.7	1	1	0.5	Synonymous	-	0	0.2	0.6	0.9	0.3	0.2	0.2	1	1	0	0.7	0.6	0.7	0	0.7	0	NA	1	0.6	0.5	0	0.5	0	0	0.6	0.3	0.4
EBNA-2_type1	37636	A	T	126	KE	3.89552e-05	63	16.7	0.8	0.4	0.1	Nonsynonymous	Y474F	0	0	0.3	0	0	0	0	0	0	0	0	0	0.2	0	0.5	0	NA	0	0.3	0	0	0.2	0	0	0.2	0.2	0
EBNA-2_type1	37668	T	C	126	KE	3.89552e-05	63	16.7	1	1	0.3	Nonsynonymous	S485P	0	0	0.6	0	0.2	0	0.2	1	1	0	0	0	0.7	0	0.6	0	NA	0	0.6	0.5	0	0.5	0	0	0.5	0.3	0.4
EBNA-2_type1	36702	A	G	126	UK	0.000290062	50	26.4	1	1	0.6	Nonsynonymous	R163G	0.4	0.2	0.6	0.9	0.3	0.1	0.5	1	1	0	0.7	0.6	1	0	0.8	0.4	NA	1	0.7	0.5	0	0.7	0	0	0.6	0.3	0.6
EBNA-2_type1	36769	A	G	126	UK	1.5102e-05	50	26.4	1	1	0.5	Nonsynonymous	Q185R	0	0.2	0.6	0.9	0.3	0.1	0.2	1	1	0	0.7	0.6	0.7	0	0.8	0	NA	1	0.6	0.5	0	0.5	0	0	0.6	0.4	0.4
EBNA-2_type1	36803	G	T	126	UK	9.16787e-09	50	26.4	1	1	0.3	Nonsynonymous	M196I	0	0	0.6	0	0.2	0	0.2	1	1	0	0	0	0.7	0	0.7	0	NA	0	0.6	0.5	0	0.5	0	0	0.5	0.4	0.4
EBNA-2_type1	36825	A	T	126	UK	9.16787e-09	50	26.4	1	1	0.3	Nonsynonymous	T204S	0	0	0.6	0	0.2	0	0.2	1	1	0	0	0	0.7	0	0.7	0	NA	0	0.6	0.5	0	0.5	0	0	0.5	0.4	0.4
EBNA-2_type1	36831	C	G	126	UK	0.00107441	50	26.4	0.4	0.3	0.1	Nonsynonymous	L206V	0	0	0.3	0	0	0	0	0	0	0	0	0	0.1	0	0	0	NA	0	0.3	0	0	0.1	0	0	0.2	0.2	0
EBNA-2_type1	36882	C	T	126	UK	9.16787e-09	50	26.4	1	1	0.3	Synonymous	-	0	0	0.6	0	0.2	0	0.2	1	1	0	0	0	0.7	0	0.7	0	NA	0	0.6	0.5	0	0.5	0	0	0.5	0.4	0.4
EBNA-2_type1	37161	C	A	126	UK	9.16787e-09	50	26.4	1	1	0.3	Nonsynonymous	H316N	0	0	0.6	0	0.2	0	0.2	1	1	0	0	0	0.7	0	0.7	0	NA	0	0.6	0.5	0	0.5	0	0	0.5	0.4	0.4
EBNA-2_type1	37466	G	A	126	UK	1.5102e-05	50	26.4	1	1	0.5	Synonymous	-	0	0.2	0.6	0.9	0.3	0.2	0.2	1	1	0	0.7	0.6	0.6	0	0.8	0	NA	1	0.6	0.5	0	0.5	0	0	0.6	0.4	0.4
EBNA-2_type1	37625	A	T	126	UK	1.48849e-05	50	26.4	1	1	0.5	Synonymous	-	0	0.2	0.6	0.9	0.3	0.2	0.2	1	1	0	0.7	0.6	0.7	0	0.7	0	NA	1	0.6	0.5	0	0.5	0	0	0.6	0.3	0.4
EBNA-2_type1	37636	A	T	126	UK	0.0177577	50	26.4	0.4	0.4	0.1	Nonsynonymous	Y474F	0	0	0.3	0	0	0	0	0	0	0	0	0	0.2	0	0.5	0	NA	0	0.3	0	0	0.2	0	0	0.2	0.2	0
EBNA-2_type1	37668	T	C	126	UK	9.16787e-09	50	26.4	1	1	0.3	Nonsynonymous	S485P	0	0	0.6	0	0.2	0	0.2	1	1	0	0	0	0.7	0	0.6	0	NA	0	0.6	0.5	0	0.5	0	0	0.5	0.3	0.4
EBNA-2_type1	36361	C	G	130	BO	5.781e-10	86	14.6	1	0.2	0	Nonsynonymous	T49R	0	0.2	0	0.9	0	0	0	0	0	0	0	0	0	0	0	0	NA	0	0	0	0	0	0	0	0	0	0
EBNA-2_type1	36711	C	G	130	BO	5.781e-10	86	14.6	1	0.2	0	Nonsynonymous	Q166E	0	0.2	0	0.9	0	0	0	0	0	0	0	0	0	0	0	0	NA	0	0	0	0	0	0	0	0	0	0
EBNA-2_type1	36793	C	T	130	BO	5.781e-10	86	14.6	1	0.2	0	Nonsynonymous	P193L	0	0.2	0	0.9	0	0	0	0	0	0	0	0	0	0	0	0	NA	0	0	0	0	0	0	0	0	0	0
EBNA-2_type1	36818	C	T	130	BO	4.39245e-05	86	14.6	1	0.8	0.1	Synonymous	-	0	0.2	0	0.9	0.2	0.1	0	0	0	0	0.7	0.5	0	0	0	0	NA	0	0	0	0	0	0	0	0	0	0
EBNA-2_type1	36853	T	C	130	BO	5.781e-10	86	14.6	1	0.2	0	Nonsynonymous	V213A	0	0.2	0	0.9	0	0	0	0	0	0	0	0	0	0	0	0	NA	0	0	0	0	0	0	0	0	0	0
EBNA-2_type1	36951	C	A	130	BO	0.000148535	86	14.6	1	1	0.1	Nonsynonymous	R246S	0	0.2	0	0.9	0.2	0.1	0	0	0	0	0.7	0.6	0	0	0	0	NA	1	0	0	0	0	0	0	0.1	0	0
EBNA-2_type1	37014	A	C	130	BO	0.000143125	86	14.6	0.5	0.1	0	Nonsynonymous	T267P	0	0	0	0.4	0	0	0	0	0	0	0	0	0	0	0	0	NA	0	0	0	0	0	0	0	0	0	0
EBNA-2_type1	37479	G	A	130	BO	4.39245e-05	86	14.6	0.8	0.1	0.1	Nonsynonymous	V422I	0	0.2	0.1	0.7	0	0	0	0	0	0	0	0	0.1	0	0	0	NA	0	0	0	0	0.2	0	0	0.1	0	0
EBNA-2_type1	37577	A	G	130	BO	0.000143125	86	14.6	0.5	0.1	0	Synonymous	-	0	0	0	0.4	0	0	0	0	0	0	0	0	0	0	0	0	NA	0	0	0	0	0	0	0	0	0	0
EBNA-2_type1	37672	T	C	130	BO	0.000148535	86	14.6	1	1	0.1	Nonsynonymous	I486T	0	0.2	0	0.9	0.2	0.2	0	0	0	0	0.6	0.6	0	0	0	0	NA	1	0	0	0	0	0	0	0.1	0	0
EBNA-2_type1	36578	C	T	130	HK	6.73625e-08	73	19.5	1	0.6	0.1	Synonymous	-	0	0	0	0	0.2	0.1	0	0	0	0	0.7	0.5	0	0	0	0	NA	0	0	0	0	0	0	0	0.1	0	0
EBNA-2_type1	36695	T	C	130	HK	6.10754e-08	73	19.5	1	0.6	0.1	Synonymous	-	0	0	0	0	0	0.1	0	0	0	0	0.7	0.5	0	0	0	0	NA	0	0	0	0	0	0	0	0.1	0	0
EBNA-2_type1	36799	T	C	130	HK	6.73625e-08	73	19.5	1	0.6	0.1	Nonsynonymous	M195T	0	0	0	0	0.2	0.1	0	0	0	0	0.7	0.5	0	0	0	0	NA	0	0	0	0	0	0	0	0.1	0	0
EBNA-2_type1	36818	C	T	130	HK	3.9306e-07	73	19.5	1	0.8	0.1	Synonymous	-	0	0.2	0	0.9	0.2	0.1	0	0	0	0	0.7	0.5	0	0	0	0	NA	0	0	0	0	0	0	0	0	0	0
EBNA-2_type1	36951	C	A	130	HK	3.96728e-06	73	19.5	1	1	0.1	Nonsynonymous	R246S	0	0.2	0	0.9	0.2	0.1	0	0	0	0	0.7	0.6	0	0	0	0	NA	1	0	0	0	0	0	0	0.1	0	0
EBNA-2_type1	37052	G	A	130	HK	6.10754e-08	73	19.5	1	0.6	0.1	Synonymous	-	0	0	0	0	0	0.1	0	0	0	0	0.7	0.5	0	0	0	0	NA	0	0	0	0	0	0	0	0.1	0	0
EBNA-2_type1	37672	T	C	130	HK	0.00019383	73	19.5	0.9	1	0.1	Nonsynonymous	I486T	0	0.2	0	0.9	0.2	0.2	0	0	0	0	0.6	0.6	0	0	0	0	NA	1	0	0	0	0	0	0	0.1	0	0
EBNA-2_type1	36368	T	G	130	IN	0.0370027	64	34.1	0.1	0	0	Nonsynonymous	F51L	0	0	0	0	0	0	0	0	0	0	0	0.1	0	0	0	0	NA	0	0	0	0	0	0	0	0	0	0
EBNA-2_type1	36578	C	T	130	IN	2.92326e-09	64	34.1	0.8	0.6	0.1	Synonymous	-	0	0	0	0	0.2	0.1	0	0	0	0	0.7	0.5	0	0	0	0	NA	0	0	0	0	0	0	0	0.1	0	0
EBNA-2_type1	36695	T	C	130	IN	1.35905e-09	64	34.1	0.8	0.6	0.1	Synonymous	-	0	0	0	0	0	0.1	0	0	0	0	0.7	0.5	0	0	0	0	NA	0	0	0	0	0	0	0	0.1	0	0
EBNA-2_type1	36702	A	G	130	IN	0.00692841	64	34.1	1	1	0.6	Nonsynonymous	R163G	0.4	0.2	0.6	0.9	0.3	0.1	0.5	1	1	0	0.7	0.6	1	0	0.8	0.4	NA	1	0.7	0.5	0	0.7	0	0	0.6	0.3	0.6
EBNA-2_type1	36749	C	T	130	IN	0.0370027	64	34.1	0.1	0	0	Synonymous	-	0	0	0	0	0	0	0	0	0	0	0	0.1	0	0	0	0	NA	0	0	0	0	0	0	0	0	0	0
EBNA-2_type1	36769	A	G	130	IN	0.000611106	64	34.1	1	1	0.5	Nonsynonymous	Q185R	0	0.2	0.6	0.9	0.3	0.1	0.2	1	1	0	0.7	0.6	0.7	0	0.8	0	NA	1	0.6	0.5	0	0.5	0	0	0.6	0.4	0.4
EBNA-2_type1	36799	T	C	130	IN	2.92326e-09	64	34.1	0.8	0.6	0.1	Nonsynonymous	M195T	0	0	0	0	0.2	0.1	0	0	0	0	0.7	0.5	0	0	0	0	NA	0	0	0	0	0	0	0	0.1	0	0
EBNA-2_type1	36818	C	T	130	IN	4.45773e-08	64	34.1	0.8	0.8	0.1	Synonymous	-	0	0.2	0	0.9	0.2	0.1	0	0	0	0	0.7	0.5	0	0	0	0	NA	0	0	0	0	0	0	0	0	0	0
EBNA-2_type1	36951	C	A	130	IN	2.5334e-11	64	34.1	1	1	0.1	Nonsynonymous	R246S	0	0.2	0	0.9	0.2	0.1	0	0	0	0	0.7	0.6	0	0	0	0	NA	1	0	0	0	0	0	0	0.1	0	0
EBNA-2_type1	37052	G	A	130	IN	1.35905e-09	64	34.1	0.8	0.6	0.1	Synonymous	-	0	0	0	0	0	0.1	0	0	0	0	0.7	0.5	0	0	0	0	NA	0	0	0	0	0	0	0	0.1	0	0
EBNA-2_type1	37466	G	A	130	IN	0.000611106	64	34.1	1	1	0.5	Synonymous	-	0	0.2	0.6	0.9	0.3	0.2	0.2	1	1	0	0.7	0.6	0.6	0	0.8	0	NA	1	0.6	0.5	0	0.5	0	0	0.6	0.4	0.4
EBNA-2_type1	37625	A	T	130	IN	0.000611106	64	34.1	1	1	0.5	Synonymous	-	0	0.2	0.6	0.9	0.3	0.2	0.2	1	1	0	0.7	0.6	0.7	0	0.7	0	NA	1	0.6	0.5	0	0.5	0	0	0.6	0.3	0.4
EBNA-2_type1	37672	T	C	130	IN	2.5334e-11	64	34.1	1	1	0.1	Nonsynonymous	I486T	0	0.2	0	0.9	0.2	0.2	0	0	0	0	0.6	0.6	0	0	0	0	NA	1	0	0	0	0	0	0	0.1	0	0
EBNA-2_type1	36718	A	G	130	PN	2.07428e-06	100	12.2	0.8	0.1	0	Nonsynonymous	H168R	0	0	0	0	0	0	0	0	0	0	0	0	0	0	0	0	NA	0.8	0	0	0	0	0	0	0	0	0
EBNA-2_type1	36951	C	A	130	PN	0.00282629	100	12.2	1	1	0.1	Nonsynonymous	R246S	0	0.2	0	0.9	0.2	0.1	0	0	0	0	0.7	0.6	0	0	0	0	NA	1	0	0	0	0	0	0	0.1	0	0
EBNA-2_type1	37040	A	T	130	PN	2.07428e-06	100	12.2	0.8	0.1	0	Nonsynonymous	E275D	0	0	0	0	0	0	0	0	0	0	0	0	0	0	0	0	NA	0.8	0	0	0	0	0	0	0	0	0
EBNA-2_type1	37672	T	C	130	PN	0.00282629	100	12.2	1	1	0.1	Nonsynonymous	I486T	0	0.2	0	0.9	0.2	0.2	0	0	0	0	0.6	0.6	0	0	0	0	NA	1	0	0	0	0	0	0	0.1	0	0
EBNA-3A_type1	80046	C	T	1	IN	0.00175144	76	67.9	0.2	0.1	0	Nonsynonymous	A31V	0	0	0	0	0	0	0	0	0	0	0	0.1	0	0	0	0	NA	0	0	0	0	0	0	0	0	0	0
EBNA-3A_type1	80062	T	C	1	IN	0.0182981	76	67.9	1	1	0.7	Synonymous	-	0.8	1	0.6	1	0.8	1	0.5	0	0	0.4	1	0.9	0.3	1	1	0.5	NA	1	0.7	0.7	1	0.4	1	1	0.7	0.6	0.5
EBNA-3A_type1	80139	C	T	1	IN	0.00175144	76	67.9	0.2	0.1	0	Nonsynonymous	T62M	0	0	0	0	0	0	0	0	0	0	0	0.1	0	0	0	0	NA	0	0	0	0	0	0	0	0	0	0
EBNA-3A_type1	80386	T	C	1	IN	2.62648e-22	76	67.9	1	1	0.1	Nonsynonymous	I115T	0	0	0	0	0	0	0	0	0	0	0	0.8	0	0	0	0	NA	1	0	0	0	0	0	0	0	0	0
EBNA-3A_type1	80492	A	G	1	IN	2.72376e-22	76	67.9	1	1	0.1	Synonymous	-	0	0	0	0	0	0	0	0	0	0	0	0.8	0	0	0	0	NA	1	0	0	0	0	0	0	0	0	0
EBNA-3A_type1	80504	T	C	1	IN	2.72376e-22	76	67.9	1	1	0.1	Synonymous	-	0	0	0	0	0	0	0	0	0	0	0	0.8	0	0	0	0	NA	1	0	0	0	0	0	0	0	0	0
EBNA-3A_type1	80573	C	T	1	IN	0.00175144	76	67.9	0.2	0.1	0	Synonymous	-	0	0	0	0	0	0	0	0	0	0	0	0.1	0	0	0	0	NA	0	0	0	0	0	0	0	0	0	0
EBNA-3A_type1	80607	A	C	1	IN	1.56563e-16	76	67.9	0.8	0.9	0.1	Nonsynonymous	T189P	0	0	0	0	0	0	0	0	0	0	0	0.6	0	0	0	0	NA	1	0	0	0	0	0	0	0	0	0
EBNA-3A_type1	80608	C	T	1	IN	1.26148e-13	76	67.9	1	1	0.2	Nonsynonymous	T189M	0	0.2	0.2	0.2	0	0	0.2	0	0	0	0	0.8	0.1	0	0.2	0	NA	1	0.4	0.3	0	0.1	0	0	0.2	0.3	0.1
EBNA-3A_type1	80618	A	G	1	IN	2.72376e-22	76	67.9	1	1	0.1	Synonymous	-	0	0	0	0	0	0	0	0	0	0	0	0.8	0	0	0	0	NA	1	0	0	0	0	0	0	0	0	0
EBNA-3A_type1	80633	G	A	1	IN	2.62648e-22	76	67.9	1	1	0.1	Synonymous	-	0	0	0	0	0	0	0	0	0	0	0	0.8	0	0	0	0	NA	1	0	0	0	0	0	0	0	0	0
EBNA-3A_type1	80684	C	T	1	IN	5.96491e-17	76	67.9	0.8	0.8	0.1	Synonymous	-	0	0	0	0	0	0	0	0	0	0	0	0.6	0	0	0	0	NA	0.7	0	0	0	0	0	0	0	0	0
EBNA-3A_type1	80698	T	C	1	IN	0.00461069	76	67.9	1	1	0.7	Nonsynonymous	L219P	0.8	0.3	0.5	0.8	0.3	1	0	0	0	0.4	1	0.9	0.4	1	0.8	0.5	NA	1	0.7	0.3	1	0.5	1	0.6	0.6	0.6	0.5
EBNA-3A_type1	80802	A	G	1	IN	0.0145666	76	67.9	0.2	0.2	0	Nonsynonymous	M254V	0	0	0	0	0	0	0	0	0	0	0	0.1	0	0	0	0	NA	0.3	0	0	0	0	0	0	0	0	0
EBNA-3A_type1	80841	G	A	1	IN	0.0349028	76	67.9	0	0	0.2	Nonsynonymous	V267I	0	0.3	0.2	0.3	0	0.6	0	0	0	0	0.8	0	0.1	0.5	0.5	0	NA	0	0.4	0.3	0	0.1	0	0.2	0.2	0.3	0.1
EBNA-3A_type1	80982	A	G	1	IN	2.72376e-22	76	67.9	1	1	0.1	Nonsynonymous	S314G	0	0	0	0	0	0	0	0	0	0	0	0.8	0	0	0	0	NA	1	0	0	0	0	0	0	0	0	0
EBNA-3A_type1	81040	T	A	1	IN	2.72376e-22	76	67.9	1	1	0.1	Nonsynonymous	I333K	0	0	0	0	0	0	0	0	0	0	0	0.8	0	0	0	0	NA	1	0	0	0	0	0	0	0	0	0
EBNA-3A_type1	81160	G	A	1	IN	2.72376e-22	76	67.9	1	1	0.1	Nonsynonymous	G373D	0	0	0	0	0	0	0	0	0	0	0	0.8	0	0	0	0	NA	1	0	0	0	0	0	0	0	0	0
EBNA-3A_type1	81213	C	T	1	IN	0.0182981	76	67.9	0	0	0.3	Synonymous	-	0	0.3	0.2	0.8	0	0.6	0	0	0	0	0.8	0	0.1	0.5	0.6	0	NA	0	0.5	0.3	0	0.4	0	0.2	0.3	0.2	0.3
EBNA-3A_type1	81227	G	A	1	IN	2.27929e-20	76	67.9	1	1	0.1	Synonymous	-	0	0	0	0	0	0	0	0	0	0	0	0.8	0	0	0.2	0	NA	1	0	0	0	0	0	0	0	0.2	0
EBNA-3A_type1	81250	A	G	1	IN	2.72376e-22	76	67.9	1	1	0.1	Nonsynonymous	K403R	0	0	0	0	0	0	0	0	0	0	0	0.8	0	0	0	0	NA	1	0	0	0	0	0	0	0	0	0
EBNA-3A_type1	81259	T	C	1	IN	2.72376e-22	76	67.9	1	1	0.1	Nonsynonymous	L406P	0	0	0	0	0	0	0	0	0	0	0	0.8	0	0	0	0	NA	1	0	0	0	0	0	0	0	0	0
EBNA-3A_type1	81438	A	G	1	IN	0.0254978	76	67.9	0.1	0.1	0	Nonsynonymous	M466V	0	0	0	0	0	0	0	0	0	0	0	0.1	0	0	0	0	NA	0	0	0	0	0	0	0	0	0	0
EBNA-3A_type1	81454	T	C	1	IN	1.7243e-22	76	67.9	0.9	0.6	0.1	Nonsynonymous	V471A	0	0	0	0	0	0	0	0	0	0	0	0.7	0	0	0	0	NA	0.1	0	0	0	0	0	0	0	0	0
EBNA-3A_type1	81458	A	C	1	IN	1.69925e-07	76	67.9	1	1	0.4	Synonymous	-	0	0.3	0.2	0.8	0.2	0.6	0	0	0	0	0.8	0.8	0.1	0.5	0.6	0	NA	1	0.5	0.3	0	0.4	0	0.2	0.3	0.4	0.4
EBNA-3A_type1	81460	A	G	1	IN	2.07048e-21	76	67.9	0.8	0.6	0.1	Nonsynonymous	Q473R	0	0	0	0	0	0	0	0	0	0	0	0.6	0	0	0	0	NA	0.1	0	0	0	0	0	0	0	0	0
EBNA-3A_type1	81489	T	G	1	IN	6.77048e-22	76	67.9	1	1	0.1	Nonsynonymous	S483A	0	0.2	0	0	0	0	0	0	0	0	0	0.8	0	0	0	0	NA	1	0	0	0	0	0	0	0	0	0
EBNA-3A_type1	81496	G	A	1	IN	2.27929e-20	76	67.9	1	1	0.1	Nonsynonymous	G485E	0	0.2	0	0	0	0	0	0	0	0	0	0.8	0	0	0	0	NA	1	0	0	0	0	0	0	0.1	0.1	0
EBNA-3A_type1	81500	T	C	1	IN	1.49202e-07	76	67.9	1	1	0.4	Synonymous	-	0	0.3	0.2	0.8	0	0.6	0	0	0	0	0.8	0.8	0.1	0.5	0.6	0	NA	1	0.5	0.3	0	0.4	0	0.2	0.3	0.4	0.4
EBNA-3A_type1	81559	C	A	1	IN	0.00175144	76	67.9	0.2	0.1	0	Nonsynonymous	A506D	0	0	0	0	0	0	0	0	0	0	0	0.1	0	0	0	0	NA	0	0	0	0	0	0	0	0	0	0
EBNA-3A_type1	81670	T	G	1	IN	0.00175144	76	67.9	0.2	0.1	0	Nonsynonymous	V543G	0	0	0	0	0	0	0	0	0	0	0	0.1	0	0	0	0	NA	0	0	0	0	0	0	0	0	0	0
EBNA-3A_type1	81697	A	T	1	IN	6.77048e-22	76	67.9	1	1	0.1	Nonsynonymous	K552M	0	0.2	0	0	0	0	0	0	0	0	0	0.8	0	0	0	0	NA	1	0	0	0	0	0	0	0	0	0
EBNA-3A_type1	81723	A	T	1	IN	0.000126447	76	67.9	0	0	0.4	Nonsynonymous	I561F	0.4	0.2	0.4	0.8	0	0.6	0	0	0	0	0.8	0	0.4	0.5	0.6	0.3	NA	0	0.8	0.3	0	0.7	0	0.2	0.5	0.4	0.7
EBNA-3A_type1	81765	G	A	1	IN	1.88012e-18	76	67.9	0.8	0.7	0.1	Nonsynonymous	A575T	0	0	0	0	0	0	0	0	0	0	0	0.6	0	0	0	0	NA	0.4	0	0	0	0	0	0	0	0	0
EBNA-3A_type1	81900	C	A	1	IN	0.000113315	76	67.9	1	1	0.5	Nonsynonymous	P620T	0.4	0.3	0.4	0.8	0.2	0.6	0	0	0	0	0.8	0.8	0.4	0.5	0.6	0.3	NA	1	0.8	0.3	0	0.7	0	0.2	0.5	0.5	0.7
EBNA-3A_type1	81991	T	C	1	IN	0.000552911	76	67.9	0.2	0.2	0	Nonsynonymous	V650A	0	0	0	0	0	0	0	0	0	0	0	0.2	0	0	0	0	NA	0	0	0	0	0	0	0	0	0	0
EBNA-3A_type1	82235	T	C	1	IN	0.00969431	76	67.9	1	1	0.7	Synonymous	-	0.8	0.3	0.5	0.7	0.5	1	0	0	0	0.4	1	0.9	0.4	1	0.8	0.3	NA	1	0.8	0.3	1	0.7	1	0.6	0.7	0.6	0.7
EBNA-3A_type1	82240	A	G	1	IN	3.88642e-11	76	67.9	1	1	0.3	Nonsynonymous	Q733R	0	0	0.2	0	0.2	0.7	0	0	0	0	1	0.8	0.1	0.5	0.2	0	NA	1	0.2	0	0	0	0.2	0	0.2	0.1	0
EBNA-3A_type1	82336	A	C	1	IN	5.21037e-18	76	67.9	0.8	0.6	0.1	Nonsynonymous	H765P	0	0	0	0	0	0	0	0	0	0	0	0.6	0	0	0	0	NA	0.1	0	0	0	0	0	0	0	0	0
EBNA-3A_type1	82487	T	C	1	IN	0.00211716	76	67.9	1	1	0.6	Synonymous	-	0.4	0.8	0.6	0.7	0.8	0.4	0.5	1	1	0.4	0.2	0.9	0.6	0.5	1	0.3	NA	1	0.7	0.7	1	0.6	1	1	0.6	0.5	0.7
EBNA-3A_type1	82496	C	T	1	IN	0.00175144	76	67.9	0.2	0.1	0	Synonymous	-	0	0	0	0	0	0	0	0	0	0	0	0.1	0	0	0	0	NA	0	0	0	0	0	0	0	0	0	0
EBNA-3A_type1	82589	C	T	1	IN	0.00175144	76	67.9	0.2	0.1	0	Synonymous	-	0	0	0	0	0	0	0	0	0	0	0	0.1	0	0	0	0	NA	0	0	0	0	0	0	0	0	0	0
EBNA-3A_type1	82603	C	T	1	IN	0.0254978	76	67.9	0.1	0.1	0	Nonsynonymous	P854L	0	0	0	0	0	0	0	0	0	0	0	0.1	0	0	0	0	NA	0	0	0	0	0	0	0	0	0	0
EBNA-3A_type1	82646	T	C	1	IN	4.19039e-24	76	67.9	1	0.8	0.1	Synonymous	-	0	0	0	0	0	0	0	0	0	0	0	0.8	0	0	0	0	NA	0.3	0	0	0	0	0	0	0	0	0
EBNA-3A_type1	82672	A	G	1	IN	0.0346071	76	67.9	0	0	0.2	Nonsynonymous	E877G	0.2	0.7	0.3	0.7	0.5	0.3	0.5	0	0	0	0	0.1	0.1	0.5	0.6	0.2	NA	0	0.2	0.3	1	0	0.5	0.6	0.2	0.2	0
EBNA-3A_type1	82763	A	G	1	IN	3.19295e-08	76	67.9	1	1	0.4	Synonymous	-	0.2	0.7	0.3	0.2	0.8	0.4	0.5	0	0	0	0.2	0.9	0.1	0.5	0.8	0.2	NA	1	0.2	0.3	1	0	1	0.6	0.3	0.2	0
EBNA-3A_type1	82800	G	T	1	IN	1.81201e-18	76	67.9	1	1	0.1	Nonsynonymous	V920L	0	0	0	0	0.2	0.1	0	0	0	0	0.2	0.8	0	0	0	0	NA	1	0	0	0	0	0.5	0	0.1	0.1	0
EBNA-3A_type1	80121	A	G	1	PN	2.10157e-09	100	25	0.9	0.2	0	Nonsynonymous	E56G	0	0	0	0	0	0	0	0	0	0	0	0	0	0	0	0	NA	0.9	0	0	0	0	0	0	0	0	0
EBNA-3A_type1	80386	T	C	1	PN	6.44482e-07	100	25	1	1	0.1	Nonsynonymous	I115T	0	0	0	0	0	0	0	0	0	0	0	0.8	0	0	0	0	NA	1	0	0	0	0	0	0	0	0	0
EBNA-3A_type1	80492	A	G	1	PN	6.44482e-07	100	25	1	1	0.1	Synonymous	-	0	0	0	0	0	0	0	0	0	0	0	0.8	0	0	0	0	NA	1	0	0	0	0	0	0	0	0	0
EBNA-3A_type1	80504	T	C	1	PN	6.44482e-07	100	25	1	1	0.1	Synonymous	-	0	0	0	0	0	0	0	0	0	0	0	0.8	0	0	0	0	NA	1	0	0	0	0	0	0	0	0	0
EBNA-3A_type1	80607	A	C	1	PN	6.44482e-07	100	25	1	0.9	0.1	Nonsynonymous	T189P	0	0	0	0	0	0	0	0	0	0	0	0.6	0	0	0	0	NA	1	0	0	0	0	0	0	0	0	0
EBNA-3A_type1	80608	C	T	1	PN	0.000163123	100	25	1	1	0.2	Nonsynonymous	T189M	0	0.2	0.2	0.2	0	0	0.2	0	0	0	0	0.8	0.1	0	0.2	0	NA	1	0.4	0.3	0	0.1	0	0	0.2	0.3	0.1
EBNA-3A_type1	80618	A	G	1	PN	6.44482e-07	100	25	1	1	0.1	Synonymous	-	0	0	0	0	0	0	0	0	0	0	0	0.8	0	0	0	0	NA	1	0	0	0	0	0	0	0	0	0
EBNA-3A_type1	80633	G	A	1	PN	6.44482e-07	100	25	1	1	0.1	Synonymous	-	0	0	0	0	0	0	0	0	0	0	0	0.8	0	0	0	0	NA	1	0	0	0	0	0	0	0	0	0
EBNA-3A_type1	80684	C	T	1	PN	0.000477275	100	25	0.7	0.8	0.1	Synonymous	-	0	0	0	0	0	0	0	0	0	0	0	0.6	0	0	0	0	NA	0.7	0	0	0	0	0	0	0	0	0
EBNA-3A_type1	80802	A	G	1	PN	0.0439594	100	25	0.3	0.2	0	Nonsynonymous	M254V	0	0	0	0	0	0	0	0	0	0	0	0.1	0	0	0	0	NA	0.3	0	0	0	0	0	0	0	0	0
EBNA-3A_type1	80982	A	G	1	PN	6.44482e-07	100	25	1	1	0.1	Nonsynonymous	S314G	0	0	0	0	0	0	0	0	0	0	0	0.8	0	0	0	0	NA	1	0	0	0	0	0	0	0	0	0
EBNA-3A_type1	81040	T	A	1	PN	6.44482e-07	100	25	1	1	0.1	Nonsynonymous	I333K	0	0	0	0	0	0	0	0	0	0	0	0.8	0	0	0	0	NA	1	0	0	0	0	0	0	0	0	0
EBNA-3A_type1	81082	C	T	1	PN	0.0439594	100	25	0.3	0.2	0	Nonsynonymous	T347I	0	0	0	0	0	0	0	0	0	0	0	0.1	0	0	0	0	NA	0.3	0	0	0	0	0	0	0	0	0
EBNA-3A_type1	81134	A	C	1	PN	1.41859e-06	100	25	0.6	0.1	0	Nonsynonymous	E364D	0	0	0	0	0	0	0	0	0	0	0	0	0	0	0	0	NA	0.6	0	0	0	0	0	0	0	0	0
EBNA-3A_type1	81160	G	A	1	PN	6.44482e-07	100	25	1	1	0.1	Nonsynonymous	G373D	0	0	0	0	0	0	0	0	0	0	0	0.8	0	0	0	0	NA	1	0	0	0	0	0	0	0	0	0
EBNA-3A_type1	81227	G	A	1	PN	1.41859e-06	100	25	1	1	0.1	Synonymous	-	0	0	0	0	0	0	0	0	0	0	0	0.8	0	0	0.2	0	NA	1	0	0	0	0	0	0	0	0.2	0
EBNA-3A_type1	81250	A	G	1	PN	6.44482e-07	100	25	1	1	0.1	Nonsynonymous	K403R	0	0	0	0	0	0	0	0	0	0	0	0.8	0	0	0	0	NA	1	0	0	0	0	0	0	0	0	0
EBNA-3A_type1	81259	T	C	1	PN	6.44482e-07	100	25	1	1	0.1	Nonsynonymous	L406P	0	0	0	0	0	0	0	0	0	0	0	0.8	0	0	0	0	NA	1	0	0	0	0	0	0	0	0	0
EBNA-3A_type1	81359	G	T	1	PN	1.41859e-06	100	25	0.6	0.1	0	Synonymous	-	0	0	0	0	0	0	0	0	0	0	0	0	0	0	0	0	NA	0.6	0	0	0	0	0	0	0	0	0
EBNA-3A_type1	81458	A	C	1	PN	0.0173303	100	25	1	1	0.4	Synonymous	-	0	0.3	0.2	0.8	0.2	0.6	0	0	0	0	0.8	0.8	0.1	0.5	0.6	0	NA	1	0.5	0.3	0	0.4	0	0.2	0.3	0.4	0.4
EBNA-3A_type1	81474	C	A	1	PN	1.41859e-06	100	25	0.6	0.1	0	Nonsynonymous	P478T	0	0	0	0	0	0	0	0	0	0	0	0	0	0	0	0	NA	0.6	0	0	0	0	0	0	0	0	0
EBNA-3A_type1	81489	T	G	1	PN	7.36272e-07	100	25	1	1	0.1	Nonsynonymous	S483A	0	0.2	0	0	0	0	0	0	0	0	0	0.8	0	0	0	0	NA	1	0	0	0	0	0	0	0	0	0
EBNA-3A_type1	81496	G	A	1	PN	1.41859e-06	100	25	1	1	0.1	Nonsynonymous	G485E	0	0.2	0	0	0	0	0	0	0	0	0	0.8	0	0	0	0	NA	1	0	0	0	0	0	0	0.1	0.1	0
EBNA-3A_type1	81500	T	C	1	PN	0.0169277	100	25	1	1	0.4	Synonymous	-	0	0.3	0.2	0.8	0	0.6	0	0	0	0	0.8	0.8	0.1	0.5	0.6	0	NA	1	0.5	0.3	0	0.4	0	0.2	0.3	0.4	0.4
EBNA-3A_type1	81697	A	T	1	PN	7.36272e-07	100	25	1	1	0.1	Nonsynonymous	K552M	0	0.2	0	0	0	0	0	0	0	0	0	0.8	0	0	0	0	NA	1	0	0	0	0	0	0	0	0	0
EBNA-3A_type1	82240	A	G	1	PN	0.00103466	100	25	1	1	0.3	Nonsynonymous	Q733R	0	0	0.2	0	0.2	0.7	0	0	0	0	1	0.8	0.1	0.5	0.2	0	NA	1	0.2	0	0	0	0.2	0	0.2	0.1	0
EBNA-3A_type1	82267	G	A	1	PN	1.41859e-06	100	25	0.6	0.1	0	Nonsynonymous	S742N	0	0	0	0	0	0	0	0	0	0	0	0	0	0	0	0	NA	0.6	0	0	0	0	0	0	0	0	0
EBNA-3A_type1	82439	C	T	1	PN	1.41859e-06	100	25	0.6	0.1	0	Synonymous	-	0	0	0	0	0	0	0	0	0	0	0	0	0	0	0	0	NA	0.6	0	0	0	0	0	0	0	0	0
EBNA-3A_type1	82763	A	G	1	PN	0.0101214	100	25	1	1	0.4	Synonymous	-	0.2	0.7	0.3	0.2	0.8	0.4	0.5	0	0	0	0.2	0.9	0.1	0.5	0.8	0.2	NA	1	0.2	0.3	1	0	1	0.6	0.3	0.2	0
EBNA-3A_type1	82770	C	A	1	PN	1.56567e-07	100	25	0.7	0.2	0	Nonsynonymous	Q910K	0	0	0	0	0	0	0	0	0	0	0	0	0	0	0	0	NA	0.7	0	0	0	0	0	0	0	0	0
EBNA-3A_type1	82800	G	T	1	PN	4.73198e-06	100	25	1	1	0.1	Nonsynonymous	V920L	0	0	0	0	0.2	0.1	0	0	0	0	0.2	0.8	0	0	0	0	NA	1	0	0	0	0	0.5	0	0.1	0.1	0
EBNA-3A_type1	81431	A	G	75	AR	0.000811435	67	8.9	1	0.4	0.1	Synonymous	-	0	0.7	0.1	0.2	0.3	0	0.5	0	0	0	0	0	0	0	0.2	0	NA	0	0	0.3	0	0	0	0.2	0	0	0
EBNA-3A_type1	81843	C	T	75	AR	0.000267506	67	8.9	0.8	0.1	0	Synonymous	-	0	0.5	0	0	0	0	0	0	0	0	0	0	0	0	0	0	NA	0	0	0	0	0	0	0	0	0	0
EBNA-3A_type1	82547	C	T	75	AR	0.0295159	67	8.9	0.8	0.3	0	Synonymous	-	0	0.5	0.1	0	0.3	0	0.2	0	0	0	0	0	0	0	0.2	0.2	NA	0	0	0	0	0	0	0.4	0	0.1	0
EBNA-3A_type1	82720	G	A	75	AR	0.0248647	67	8.9	0.8	0.3	0	Nonsynonymous	G893D	0	0.5	0.1	0	0.2	0	0.2	0	0	0	0	0	0	0	0.2	0	NA	0	0	0	0	0	0	0.4	0	0.1	0
EBNA-3A_type1	80841	G	A	75	KE	0.0210778	65	28.9	0.7	0.5	0.2	Nonsynonymous	V267I	0	0.3	0.2	0.3	0	0.6	0	0	0	0	0.8	0	0.1	0.5	0.5	0	NA	0	0.4	0.3	0	0.1	0	0.2	0.2	0.3	0.1
EBNA-3A_type1	82331	T	G	75	KE	4.12061e-11	65	28.9	0.7	0.2	0	Nonsynonymous	I763M	0	0	0	0	0	0	0	0	0	0	0	0	0	0	0.4	0	NA	0	0	0	0	0	0	0.2	0	0	0
EBNA-3A_type1	82672	A	G	75	KE	2.47383e-07	65	28.9	1	1	0.2	Nonsynonymous	E877G	0.2	0.7	0.3	0.7	0.5	0.3	0.5	0	0	0	0	0.1	0.1	0.5	0.6	0.2	NA	0	0.2	0.3	1	0	0.5	0.6	0.2	0.2	0
EBNA-3A_type1	82720	G	A	75	KE	0.0365494	65	28.9	0.3	0.3	0	Nonsynonymous	G893D	0	0.5	0.1	0	0.2	0	0.2	0	0	0	0	0	0	0	0.2	0	NA	0	0	0	0	0	0	0.4	0	0.1	0
EBNA-3A_type1	82763	A	G	75	KE	6.56442e-05	65	28.9	1	1	0.4	Synonymous	-	0.2	0.7	0.3	0.2	0.8	0.4	0.5	0	0	0	0.2	0.9	0.1	0.5	0.8	0.2	NA	1	0.2	0.3	1	0	1	0.6	0.3	0.2	0
EBNA-3A_type1	82764	G	A	75	KE	7.15119e-08	65	28.9	1	1	0.2	Nonsynonymous	G908S	0.2	0.7	0.3	0.2	0.5	0.3	0.5	0	0	0	0	0.1	0.1	0.5	0.6	0.2	NA	0	0.2	0.3	1	0	0.5	0.6	0.2	0.2	0
EBNA-3A_type1	82772	A	G	75	KE	7.15119e-08	65	28.9	1	1	0.2	Synonymous	-	0.2	0.7	0.3	0.2	0.5	0.3	0.5	0	0	0	0	0.1	0.1	0.5	0.6	0.2	NA	0	0.2	0.3	1	0	0.5	0.6	0.2	0.2	0
EBNA-3A_type1	82783	G	A	75	KE	7.15119e-08	65	28.9	1	1	0.2	Nonsynonymous	G914D	0.2	0.7	0.3	0.2	0.5	0.3	0.5	0	0	0	0	0.1	0.1	0.5	0.6	0.2	NA	0	0.2	0.3	1	0	0.5	0.6	0.2	0.2	0
EBNA-3A_type1	82791	A	C	75	KE	7.15119e-08	65	28.9	1	1	0.2	Nonsynonymous	T917P	0.2	0.7	0.3	0.2	0.5	0.3	0.5	0	0	0	0	0.1	0.1	0.5	0.6	0.2	NA	0	0.2	0.3	1	0	0.5	0.6	0.2	0.2	0
EBNA-3A_type1	82815	G	A	75	KE	7.15119e-08	65	28.9	1	1	0.2	Nonsynonymous	V925I	0.2	0.7	0.3	0.2	0.5	0.3	0.5	0	0	0	0	0.1	0.1	0.5	0.6	0.2	NA	0	0.2	0.3	1	0	0.5	0.6	0.2	0.2	0
EBNA-3A_type1	81426	G	A	86	IT	0.000303916	26	23.3	1	1	0.2	Nonsynonymous	E462K	0.4	0	0.3	0	0	0	0	0	0	0	0	0	0.4	0	0	0.3	NA	0	0.3	0	0	0.4	0	0	0.2	0.2	0.5
EBNA-3A_type1	81521	C	T	86	IT	0.000547016	26	23.3	1	1	0.2	Synonymous	-	0.6	0	0.3	0	0.2	0	0	0	0	0.4	0	0	0.4	0	0.1	0.5	NA	0	0.3	0	0	0.4	0	0.4	0.2	0.2	0.3
EBNA-3A_type1	82487	T	C	86	IT	0.0461284	26	23.3	0	0	0.6	Synonymous	-	0.4	0.8	0.6	0.7	0.8	0.4	0.5	1	1	0.4	0.2	0.9	0.6	0.5	1	0.3	NA	1	0.7	0.7	1	0.6	1	1	0.6	0.5	0.7
EBNA-3A_type1	82502	T	C	86	IT	1.86069e-05	26	23.3	1	1	0.1	Synonymous	-	0	0	0.3	0	0	0	0	0	0	0	0	0	0.3	0	0	0.2	NA	0	0.3	0	0	0.2	0	0	0.2	0.2	0
EBNA-3A_type1	81083	C	T	87	WG	0.0167749	29	38.5	0.4	0.2	0	Synonymous	-	0	0	0	0	0	0	0	0	0	0	0	0	0	0	0	0	NA	0	0	0	0	0	0	0	0	0	0.1
EBNA-3A_type1	81426	G	A	87	WG	0.0142169	29	38.5	1	1	0.2	Nonsynonymous	E462K	0.4	0	0.3	0	0	0	0	0	0	0	0	0	0.4	0	0	0.3	NA	0	0.3	0	0	0.4	0	0	0.2	0.2	0.5
EBNA-3A_type1	81521	C	T	87	WG	0.0167749	29	38.5	1	1	0.2	Synonymous	-	0.6	0	0.3	0	0.2	0	0	0	0	0.4	0	0	0.4	0	0.1	0.5	NA	0	0.3	0	0	0.4	0	0.4	0.2	0.2	0.3
EBNA-3A_type1	82322	T	C	87	WG	1.91906e-05	29	38.5	1	1	0	Synonymous	-	0.4	0	0	0	0	0	0	0	0	0	0	0	0.1	0	0	0.2	NA	0	0	0	0	0.1	0	0	0	0	0.3
EBNA-3A_type1	79975	T	G	99	CH	1.13956e-07	39	25	1	1	0.1	Synonymous	-	0.2	0	0.1	0	0.3	0.4	0	0	0	0	0.2	0.1	0	0.5	0	0	NA	0	0	0	1	0	1	0.2	0.1	0.1	0.1
EBNA-3A_type1	79976	C	G	99	CH	1.13956e-07	39	25	1	1	0.1	Nonsynonymous	P8A	0.2	0	0.1	0	0.3	0.4	0	0	0	0	0.2	0.1	0	0.5	0	0	NA	0	0	0	1	0	1	0.2	0.1	0.1	0.1
EBNA-3A_type1	79977	C	A	99	CH	1.13956e-07	39	25	1	1	0.1	Nonsynonymous	P8H	0.2	0	0.1	0	0.3	0.4	0	0	0	0	0.2	0.1	0	0.5	0	0	NA	0	0	0	1	0	1	0.2	0.1	0.1	0.1
EBNA-3A_type1	80116	C	G	99	CH	2.60013e-06	39	25	1	1	0.2	Nonsynonymous	H54Q	0.2	0.7	0.2	0.2	0.7	0.4	0.5	0	0	0	0.2	0.1	0	0.5	0.2	0	NA	0	0	0.3	1	0	1	0.4	0.1	0.1	0.1
EBNA-3A_type1	80597	C	A	99	CH	5.88517e-08	39	25	1	0.9	0.1	Synonymous	-	0	0	0.1	0	0.2	0.4	0	0	0	0	0.2	0.1	0	0.5	0	0	NA	0	0	0	1	0	1	0	0.1	0.1	0
EBNA-3A_type1	80610	A	G	99	CH	1.05678e-07	39	25	1	1	0.1	Nonsynonymous	T190A	0.2	0	0.1	0	0.2	0.4	0	0	0	0	0.2	0.1	0	0.5	0	0	NA	0	0	0	1	0	1	0	0.1	0.1	0.1
EBNA-3A_type1	80711	C	G	99	CH	1.12402e-07	39	25	1	1	0.1	Synonymous	-	0.2	0	0.1	0	0.2	0.4	0	0	0	0	0.2	0.1	0	0.5	0	0	NA	0	0	0	1	0	1	0	0.1	0.1	0.1
EBNA-3A_type1	80979	C	T	99	CH	5.88517e-08	39	25	1	0.9	0.1	Nonsynonymous	P313S	0	0	0.1	0	0.2	0.4	0	0	0	0	0.2	0.1	0	0.5	0	0	NA	0	0	0	1	0	1	0	0.1	0.1	0
EBNA-3A_type1	81071	C	T	99	CH	1.12402e-07	39	25	1	1	0.1	Synonymous	-	0.2	0	0.1	0	0.2	0.4	0	0	0	0	0.2	0.1	0	0.5	0	0	NA	0	0	0	1	0	1	0	0.1	0.2	0.1
EBNA-3A_type1	81433	A	G	99	CH	9.07297e-08	39	25	1	1	0.1	Nonsynonymous	H464R	0.2	0	0.1	0	0.3	0.4	0	0	0	0	0.2	0.1	0	0.5	0	0	NA	0	0	0	1	0	1	0	0.1	0.1	0
EBNA-3A_type1	81683	A	G	99	CH	5.88517e-08	39	25	1	0.9	0.1	Synonymous	-	0.2	0	0.1	0	0.2	0.4	0	0	0	0	0.2	0.1	0	0.5	0	0	NA	0	0	0	1	0	1	0	0.1	0	0
EBNA-3A_type1	81899	C	A	99	CH	5.88517e-08	39	25	1	1	0.1	Synonymous	-	0.2	0	0.1	0	0.2	0.4	0	0	0	0	0.2	0.1	0	0.5	0	0	NA	0	0	0	1	0	1	0	0.1	0.1	0
EBNA-3A_type1	81900	C	A	99	CH	0.0104506	39	25	0	0	0.5	Nonsynonymous	P620T	0.4	0.3	0.4	0.8	0.2	0.6	0	0	0	0	0.8	0.8	0.4	0.5	0.6	0.3	NA	1	0.8	0.3	0	0.7	0	0.2	0.5	0.5	0.7
EBNA-3A_type1	82006	G	A	99	CH	2.75752e-07	39	25	1	0.9	0.1	Nonsynonymous	R655Q	0.2	0	0.1	0	0.3	0.4	0	0	0	0.4	0.2	0.1	0	0.5	0.2	0	NA	0	0	0	1	0	1	0.4	0.1	0.1	0
EBNA-3A_type1	82007	G	C	99	CH	5.88517e-08	39	25	1	0.9	0.1	Synonymous	-	0	0	0.1	0	0.2	0.4	0	0	0	0	0.2	0.1	0	0.5	0	0	NA	0	0	0	1	0	1	0	0.1	0.1	0
EBNA-3A_type1	82008	G	A	99	CH	5.88517e-08	39	25	1	0.9	0.1	Nonsynonymous	A656T	0	0	0.1	0	0.2	0.4	0	0	0	0	0.2	0.1	0	0.5	0	0	NA	0	0	0	1	0	1	0	0.1	0.1	0
EBNA-3A_type1	82272	A	C	99	CH	0.0109799	39	25	0.2	0.1	0	Nonsynonymous	S744R	0	0	0	0	0	0.1	0	0	0	0	0	0	0	0	0	0	NA	0	0	0	0	0	0	0	0	0	0
EBNA-3A_type1	82333	A	C	99	CH	5.88517e-08	39	25	1	0.9	0.1	Nonsynonymous	N764T	0	0	0	0	0.2	0.4	0	0	0	0	0.2	0.1	0	0.5	0	0	NA	0	0	0	1	0	1	0	0.1	0.1	0
EBNA-3A_type1	82361	C	A	99	CH	1.80013e-06	39	25	0.9	0.8	0.1	Synonymous	-	0.2	0	0.1	0	0.2	0.3	0	0	0	0	0	0.1	0	0.5	0	0	NA	0	0	0	1	0	0.5	0	0.1	0.2	0
EBNA-3A_type1	82598	C	T	99	CH	0.0109799	39	25	0.2	0.1	0	Synonymous	-	0	0	0	0	0	0.1	0	0	0	0	0	0	0	0	0	0	NA	0	0	0	0	0	0	0	0	0	0
EBNA-3A_type1	82672	A	G	99	CH	0.00128755	39	25	0.9	0.8	0.2	Nonsynonymous	E877G	0.2	0.7	0.3	0.7	0.5	0.3	0.5	0	0	0	0	0.1	0.1	0.5	0.6	0.2	NA	0	0.2	0.3	1	0	0.5	0.6	0.2	0.2	0
EBNA-3A_type1	82763	A	G	99	CH	0.00183329	39	25	1	1	0.4	Synonymous	-	0.2	0.7	0.3	0.2	0.8	0.4	0.5	0	0	0	0.2	0.9	0.1	0.5	0.8	0.2	NA	1	0.2	0.3	1	0	1	0.6	0.3	0.2	0
EBNA-3A_type1	79975	T	G	99	JP	8.86443e-05	55	16.7	1	1	0.1	Synonymous	-	0.2	0	0.1	0	0.3	0.4	0	0	0	0	0.2	0.1	0	0.5	0	0	NA	0	0	0	1	0	1	0.2	0.1	0.1	0.1
EBNA-3A_type1	79976	C	G	99	JP	8.86443e-05	55	16.7	1	1	0.1	Nonsynonymous	P8A	0.2	0	0.1	0	0.3	0.4	0	0	0	0	0.2	0.1	0	0.5	0	0	NA	0	0	0	1	0	1	0.2	0.1	0.1	0.1
EBNA-3A_type1	79977	C	A	99	JP	8.86443e-05	55	16.7	1	1	0.1	Nonsynonymous	P8H	0.2	0	0.1	0	0.3	0.4	0	0	0	0	0.2	0.1	0	0.5	0	0	NA	0	0	0	1	0	1	0.2	0.1	0.1	0.1
EBNA-3A_type1	80116	C	G	99	JP	0.000609239	55	16.7	1	1	0.2	Nonsynonymous	H54Q	0.2	0.7	0.2	0.2	0.7	0.4	0.5	0	0	0	0.2	0.1	0	0.5	0.2	0	NA	0	0	0.3	1	0	1	0.4	0.1	0.1	0.1
EBNA-3A_type1	80597	C	A	99	JP	0.00149366	55	16.7	0.8	0.9	0.1	Synonymous	-	0	0	0.1	0	0.2	0.4	0	0	0	0	0.2	0.1	0	0.5	0	0	NA	0	0	0	1	0	1	0	0.1	0.1	0
EBNA-3A_type1	80610	A	G	99	JP	0.00177231	55	16.7	0.8	1	0.1	Nonsynonymous	T190A	0.2	0	0.1	0	0.2	0.4	0	0	0	0	0.2	0.1	0	0.5	0	0	NA	0	0	0	1	0	1	0	0.1	0.1	0.1
EBNA-3A_type1	80711	C	G	99	JP	8.86443e-05	55	16.7	1	1	0.1	Synonymous	-	0.2	0	0.1	0	0.2	0.4	0	0	0	0	0.2	0.1	0	0.5	0	0	NA	0	0	0	1	0	1	0	0.1	0.1	0.1
EBNA-3A_type1	80979	C	T	99	JP	6.72955e-05	55	16.7	1	0.9	0.1	Nonsynonymous	P313S	0	0	0.1	0	0.2	0.4	0	0	0	0	0.2	0.1	0	0.5	0	0	NA	0	0	0	1	0	1	0	0.1	0.1	0
EBNA-3A_type1	81071	C	T	99	JP	8.86443e-05	55	16.7	1	1	0.1	Synonymous	-	0.2	0	0.1	0	0.2	0.4	0	0	0	0	0.2	0.1	0	0.5	0	0	NA	0	0	0	1	0	1	0	0.1	0.2	0.1
EBNA-3A_type1	81433	A	G	99	JP	8.72446e-05	55	16.7	1	1	0.1	Nonsynonymous	H464R	0.2	0	0.1	0	0.3	0.4	0	0	0	0	0.2	0.1	0	0.5	0	0	NA	0	0	0	1	0	1	0	0.1	0.1	0
EBNA-3A_type1	81683	A	G	99	JP	6.72955e-05	55	16.7	1	0.9	0.1	Synonymous	-	0.2	0	0.1	0	0.2	0.4	0	0	0	0	0.2	0.1	0	0.5	0	0	NA	0	0	0	1	0	1	0	0.1	0	0
EBNA-3A_type1	81899	C	A	99	JP	6.96161e-05	55	16.7	1	1	0.1	Synonymous	-	0.2	0	0.1	0	0.2	0.4	0	0	0	0	0.2	0.1	0	0.5	0	0	NA	0	0	0	1	0	1	0	0.1	0.1	0
EBNA-3A_type1	82006	G	A	99	JP	0.000141287	55	16.7	1	0.9	0.1	Nonsynonymous	R655Q	0.2	0	0.1	0	0.3	0.4	0	0	0	0.4	0.2	0.1	0	0.5	0.2	0	NA	0	0	0	1	0	1	0.4	0.1	0.1	0
EBNA-3A_type1	82007	G	C	99	JP	6.72955e-05	55	16.7	1	0.9	0.1	Synonymous	-	0	0	0.1	0	0.2	0.4	0	0	0	0	0.2	0.1	0	0.5	0	0	NA	0	0	0	1	0	1	0	0.1	0.1	0
EBNA-3A_type1	82008	G	A	99	JP	6.72955e-05	55	16.7	1	0.9	0.1	Nonsynonymous	A656T	0	0	0.1	0	0.2	0.4	0	0	0	0	0.2	0.1	0	0.5	0	0	NA	0	0	0	1	0	1	0	0.1	0.1	0
EBNA-3A_type1	82333	A	C	99	JP	6.72955e-05	55	16.7	1	0.9	0.1	Nonsynonymous	N764T	0	0	0	0	0.2	0.4	0	0	0	0	0.2	0.1	0	0.5	0	0	NA	0	0	0	1	0	1	0	0.1	0.1	0
EBNA-3A_type1	82361	C	A	99	JP	6.72955e-05	55	16.7	1	0.8	0.1	Synonymous	-	0.2	0	0.1	0	0.2	0.3	0	0	0	0	0	0.1	0	0.5	0	0	NA	0	0	0	1	0	0.5	0	0.1	0.2	0
EBNA-3A_type1	82643	C	T	99	JP	9.55379e-05	55	16.7	0.5	0.1	0	Synonymous	-	0	0	0	0	0	0	0	0	0	0	0	0	0	0.3	0	0	NA	0	0	0	0	0	0	0	0	0	0
EBNA-3A_type1	82672	A	G	99	JP	0.00251888	55	16.7	1	0.8	0.2	Nonsynonymous	E877G	0.2	0.7	0.3	0.7	0.5	0.3	0.5	0	0	0	0	0.1	0.1	0.5	0.6	0.2	NA	0	0.2	0.3	1	0	0.5	0.6	0.2	0.2	0
EBNA-3A_type1	82763	A	G	99	JP	0.0303414	55	16.7	1	1	0.4	Synonymous	-	0.2	0.7	0.3	0.2	0.8	0.4	0.5	0	0	0	0.2	0.9	0.1	0.5	0.8	0.2	NA	1	0.2	0.3	1	0	1	0.6	0.3	0.2	0
EBNA-3A_type1	82764	G	A	99	JP	0.00149366	55	16.7	1	0.6	0.2	Nonsynonymous	G908S	0.2	0.7	0.3	0.2	0.5	0.3	0.5	0	0	0	0	0.1	0.1	0.5	0.6	0.2	NA	0	0.2	0.3	1	0	0.5	0.6	0.2	0.2	0
EBNA-3A_type1	82772	A	G	99	JP	0.00149366	55	16.7	1	0.6	0.2	Synonymous	-	0.2	0.7	0.3	0.2	0.5	0.3	0.5	0	0	0	0	0.1	0.1	0.5	0.6	0.2	NA	0	0.2	0.3	1	0	0.5	0.6	0.2	0.2	0
EBNA-3A_type1	82783	G	A	99	JP	0.00149366	55	16.7	1	0.6	0.2	Nonsynonymous	G914D	0.2	0.7	0.3	0.2	0.5	0.3	0.5	0	0	0	0	0.1	0.1	0.5	0.6	0.2	NA	0	0.2	0.3	1	0	0.5	0.6	0.2	0.2	0
EBNA-3A_type1	82791	A	C	99	JP	0.00149366	55	16.7	1	0.6	0.2	Nonsynonymous	T917P	0.2	0.7	0.3	0.2	0.5	0.3	0.5	0	0	0	0	0.1	0.1	0.5	0.6	0.2	NA	0	0.2	0.3	1	0	0.5	0.6	0.2	0.2	0
EBNA-3A_type1	82815	G	A	99	JP	0.00149366	55	16.7	1	0.6	0.2	Nonsynonymous	V925I	0.2	0.7	0.3	0.2	0.5	0.3	0.5	0	0	0	0	0.1	0.1	0.5	0.6	0.2	NA	0	0.2	0.3	1	0	0.5	0.6	0.2	0.2	0
EBNA-3A_type1	79975	T	G	99	TW	0.0058208	100	11.1	1	1	0.1	Synonymous	-	0.2	0	0.1	0	0.3	0.4	0	0	0	0	0.2	0.1	0	0.5	0	0	NA	0	0	0	1	0	1	0.2	0.1	0.1	0.1
EBNA-3A_type1	79976	C	G	99	TW	0.0058208	100	11.1	1	1	0.1	Nonsynonymous	P8A	0.2	0	0.1	0	0.3	0.4	0	0	0	0	0.2	0.1	0	0.5	0	0	NA	0	0	0	1	0	1	0.2	0.1	0.1	0.1
EBNA-3A_type1	79977	C	A	99	TW	0.0058208	100	11.1	1	1	0.1	Nonsynonymous	P8H	0.2	0	0.1	0	0.3	0.4	0	0	0	0	0.2	0.1	0	0.5	0	0	NA	0	0	0	1	0	1	0.2	0.1	0.1	0.1
EBNA-3A_type1	80116	C	G	99	TW	0.0204692	100	11.1	1	1	0.2	Nonsynonymous	H54Q	0.2	0.7	0.2	0.2	0.7	0.4	0.5	0	0	0	0.2	0.1	0	0.5	0.2	0	NA	0	0	0.3	1	0	1	0.4	0.1	0.1	0.1
EBNA-3A_type1	80597	C	A	99	TW	0.0058208	100	11.1	1	0.9	0.1	Synonymous	-	0	0	0.1	0	0.2	0.4	0	0	0	0	0.2	0.1	0	0.5	0	0	NA	0	0	0	1	0	1	0	0.1	0.1	0
EBNA-3A_type1	80610	A	G	99	TW	0.0058208	100	11.1	1	1	0.1	Nonsynonymous	T190A	0.2	0	0.1	0	0.2	0.4	0	0	0	0	0.2	0.1	0	0.5	0	0	NA	0	0	0	1	0	1	0	0.1	0.1	0.1
EBNA-3A_type1	80711	C	G	99	TW	0.0058208	100	11.1	1	1	0.1	Synonymous	-	0.2	0	0.1	0	0.2	0.4	0	0	0	0	0.2	0.1	0	0.5	0	0	NA	0	0	0	1	0	1	0	0.1	0.1	0.1
EBNA-3A_type1	80979	C	T	99	TW	0.0058208	100	11.1	1	0.9	0.1	Nonsynonymous	P313S	0	0	0.1	0	0.2	0.4	0	0	0	0	0.2	0.1	0	0.5	0	0	NA	0	0	0	1	0	1	0	0.1	0.1	0
EBNA-3A_type1	81071	C	T	99	TW	0.0058208	100	11.1	1	1	0.1	Synonymous	-	0.2	0	0.1	0	0.2	0.4	0	0	0	0	0.2	0.1	0	0.5	0	0	NA	0	0	0	1	0	1	0	0.1	0.2	0.1
EBNA-3A_type1	81433	A	G	99	TW	0.0058208	100	11.1	1	1	0.1	Nonsynonymous	H464R	0.2	0	0.1	0	0.3	0.4	0	0	0	0	0.2	0.1	0	0.5	0	0	NA	0	0	0	1	0	1	0	0.1	0.1	0
EBNA-3A_type1	81683	A	G	99	TW	0.0058208	100	11.1	1	0.9	0.1	Synonymous	-	0.2	0	0.1	0	0.2	0.4	0	0	0	0	0.2	0.1	0	0.5	0	0	NA	0	0	0	1	0	1	0	0.1	0	0
EBNA-3A_type1	81899	C	A	99	TW	0.0058208	100	11.1	1	1	0.1	Synonymous	-	0.2	0	0.1	0	0.2	0.4	0	0	0	0	0.2	0.1	0	0.5	0	0	NA	0	0	0	1	0	1	0	0.1	0.1	0
EBNA-3A_type1	82006	G	A	99	TW	0.00806982	100	11.1	1	0.9	0.1	Nonsynonymous	R655Q	0.2	0	0.1	0	0.3	0.4	0	0	0	0.4	0.2	0.1	0	0.5	0.2	0	NA	0	0	0	1	0	1	0.4	0.1	0.1	0
EBNA-3A_type1	82007	G	C	99	TW	0.0058208	100	11.1	1	0.9	0.1	Synonymous	-	0	0	0.1	0	0.2	0.4	0	0	0	0	0.2	0.1	0	0.5	0	0	NA	0	0	0	1	0	1	0	0.1	0.1	0
EBNA-3A_type1	82008	G	A	99	TW	0.0058208	100	11.1	1	0.9	0.1	Nonsynonymous	A656T	0	0	0.1	0	0.2	0.4	0	0	0	0	0.2	0.1	0	0.5	0	0	NA	0	0	0	1	0	1	0	0.1	0.1	0
EBNA-3A_type1	82333	A	C	99	TW	0.0058208	100	11.1	1	0.9	0.1	Nonsynonymous	N764T	0	0	0	0	0.2	0.4	0	0	0	0	0.2	0.1	0	0.5	0	0	NA	0	0	0	1	0	1	0	0.1	0.1	0
EBNA-3A_type1	82374	A	G	99	TW	0.0233682	100	11.1	0.5	0.1	0	Nonsynonymous	M778V	0	0	0	0	0	0	0	0	0	0	0.2	0	0	0	0	0	NA	0	0	0	0	0	0.5	0	0	0	0
EBNA-3A_type1	82424	T	C	99	TW	0.0329575	100	11.1	0.5	0.1	0	Synonymous	-	0	0	0	0	0	0	0	0	0	0	0.2	0	0	0	0	0	NA	0	0	0	0	0	0.5	0	0	0	0
EBNA-3B_type1	83093	A	G	3	AR	0.0105037	67	11.1	1	1	0.2	Nonsynonymous	Q10R	0.2	0.7	0.2	0.2	0.7	0.3	0.6	0	0	0	0	0.1	0	0.5	0.4	0	NA	0	0.1	0.3	1	0	0.5	0.4	0	0.1	0
EBNA-3B_type1	83161	A	C	3	AR	0.0296813	67	11.1	1	1	0.2	Nonsynonymous	T33P	0.2	0.7	0.3	0.2	0.7	0.3	0.6	0	0	0	0	0.1	0.1	0.5	0.4	0	NA	0	0.2	0.3	1	0	0.5	0.4	0.2	0.2	0
EBNA-3B_type1	83177	A	G	3	AR	0.0105037	67	11.1	1	1	0.1	Nonsynonymous	E38G	0.2	0.7	0.2	0.2	0.5	0.3	0.6	0	0	0	0	0.1	0	0.5	0.2	0	NA	0	0	0.3	1	0	0.5	0.4	0	0.1	0
EBNA-3B_type1	83238	A	G	3	AR	0.0105037	67	11.1	1	1	0.2	Synonymous	-	0.2	0.7	0.2	0.2	0.7	0.3	0.6	0	0	0	0	0.1	0	0.5	0.4	0	NA	0	0	0.3	1	0	0.5	0.4	0	0.1	0
EBNA-3B_type1	83284	G	C	3	AR	0.0105037	67	11.1	1	1	0.2	Nonsynonymous	E74Q	0.2	0.7	0.2	0.2	0.7	0.3	0.6	0	0	0	0	0.1	0	0.5	0.4	0	NA	0	0	0.3	1	0	0.5	0.4	0	0.1	0
EBNA-3B_type1	83385	G	T	3	AR	0.0105037	67	11.1	1	1	0.2	Synonymous	-	0.2	0.7	0.1	0.2	0.7	0.3	0.6	0	0	0	0	0.1	0	0.5	0.4	0	NA	0	0	0.3	1	0	0.5	0.4	0	0.1	0
EBNA-3B_type1	83718	A	G	3	AR	0.0105037	67	11.1	1	1	0.2	Synonymous	-	0.2	0.7	0.2	0.2	0.5	0.2	1	0	0	0	0	0.1	0	0.5	0.2	0.2	NA	0	0	0.7	1	0	0.5	0.4	0	0.1	0
EBNA-3B_type1	84504	C	A	3	AR	0.0105037	67	11.1	1	1	0.1	Synonymous	-	0.2	0.7	0.1	0.2	0.5	0.2	0.6	0	0	0	0	0	0	0.4	0.2	0.2	NA	0	0	0.3	1	0	0.2	0.4	0.1	0.1	0
EBNA-3B_type1	84776	A	T	3	AR	0.0105037	67	11.1	1	1	0.1	Nonsynonymous	D545V	0.2	0.7	0.1	0.2	0.5	0.2	0.6	0	0	0	0	0	0	0.4	0.4	0	NA	0	0	0.3	1	0	0.2	0.4	0.1	0.1	0
EBNA-3B_type1	84782	G	A	3	AR	0.0105037	67	11.1	1	1	0.1	Nonsynonymous	G547D	0.2	0.7	0.1	0.2	0.5	0.2	0.6	0	0	0	0	0	0	0.4	0.4	0	NA	0	0	0.3	1	0	0.2	0.4	0.1	0.1	0
EBNA-3B_type1	84983	G	A	3	AR	0.0105037	67	11.1	1	1	0.1	Nonsynonymous	R614Q	0.2	0.7	0.1	0.2	0.7	0.2	0.6	0	0	0	0	0	0	0.4	0.4	0	NA	0	0	0.3	1	0	0.2	0.4	0.1	0.1	0
EBNA-3B_type1	85052	G	A	3	AR	0.0105037	67	11.1	0.8	0.4	0.1	Nonsynonymous	R637Q	0	0.5	0.1	0	0.3	0	0.4	0	0	0	0	0	0	0	0.2	0	NA	0	0	0	0	0	0	0.4	0	0.1	0.1
EBNA-3B_type1	85060	C	A	3	AR	0.0105037	67	11.1	1	1	0.1	Nonsynonymous	P640T	0.2	0.7	0.1	0.2	0.8	0.2	0.6	0	0	0	0	0	0	0.4	0.4	0	NA	0	0	0.3	1	0	0.2	0.4	0.1	0.1	0
EBNA-3B_type1	85117	A	C	3	AR	0.0373334	67	11.1	1	1	0.2	Nonsynonymous	I659L	0.2	0.7	0.3	0.2	0.8	0.3	0.6	0	0	0	0	0.1	0.1	0.4	0.4	0	NA	0	0.2	0.3	1	0	0.5	0.4	0.2	0.3	0
EBNA-3B_type1	85149	A	G	3	AR	0.0373334	67	11.1	1	1	0.2	Nonsynonymous	I669M	0.2	0.7	0.3	0.2	0.8	0.3	0.6	0	0	0	0	0.1	0.1	0.4	0.4	0	NA	0	0.2	0.3	1	0	0.5	0.4	0.2	0.3	0
EBNA-3B_type1	83084	G	T	4	IN	2.9913e-18	80	41.7	1	0.8	0.1	Nonsynonymous	S7I	0	0	0	0	0.2	0.1	0	0	0	0	0.2	0.8	0	0	0	0	NA	1	0	0	0	0	0.5	0	0.1	0.1	0
EBNA-3B_type1	83178	G	T	4	IN	3.05313e-09	80	41.7	1	0.9	0.4	Nonsynonymous	E38D	0.2	0.7	0.3	0.2	0.8	0.4	0.6	0	0	0	0.2	0.9	0.1	0.5	0.4	0	NA	1	0.2	0.3	1	0	1	0.4	0.3	0.4	0
EBNA-3B_type1	83213	C	G	4	IN	0.00214438	80	41.7	0.2	0.1	0	Nonsynonymous	S50C	0	0	0	0	0	0	0	0	0	0	0	0.1	0	0	0	0	NA	0	0	0	0	0	0	0	0	0	0
EBNA-3B_type1	83640	T	G	4	IN	2.9599e-08	80	41.7	1	1	0.4	Synonymous	-	0.2	0.7	0.4	0.2	0.8	0.4	1	0	0	0	0.2	0.9	0.1	0.5	0.4	0	NA	1	0.2	1	1	0	1	0.4	0.4	0.4	0.1
EBNA-3B_type1	83656	T	C	4	IN	1.01071e-14	80	41.7	1	0.8	0.2	Nonsynonymous	S172P	0	0	0.2	0	0	0.1	0	0	0	0	0	0.8	0.1	0	0	0	NA	0.9	0.2	0.3	0	0	0	0	0.3	0.3	0.2
EBNA-3B_type1	83660	G	A	4	IN	1.35337e-14	80	41.7	1	0.8	0.2	Nonsynonymous	C173Y	0	0	0.2	0	0	0.1	0	0	0	0	0	0.8	0.1	0	0	0	NA	1	0.2	0.3	0	0	0	0	0.3	0.3	0.2
EBNA-3B_type1	83771	A	G	4	IN	0.00214438	80	41.7	0.2	0.1	0	Nonsynonymous	E210G	0	0	0	0	0	0	0	0	0	0	0	0.1	0	0	0	0	NA	0	0	0	0	0	0	0	0	0	0
EBNA-3B_type1	83860	C	T	4	IN	6.66203e-13	80	41.7	1	1	0.2	Synonymous	-	0	0	0.2	0	0.3	0.1	0	0	0	0	0.2	0.8	0.1	0.1	0.2	0	NA	1	0.2	0.3	0	0	0.5	0	0.3	0.3	0.1
EBNA-3B_type1	84069	A	G	4	IN	6.05281e-17	80	41.7	1	1	0.2	Synonymous	-	0	0	0	0	0.2	0.1	0	0	0	0	0.2	0.8	0	0.1	0	0	NA	1	0	0.3	0	0	0.5	0	0.2	0.1	0.1
EBNA-3B_type1	84114	T	C	4	IN	1.61993e-13	80	41.7	1	1	0.2	Synonymous	-	0	0	0.2	0	0.3	0.1	0	0	0	0	0.2	0.8	0.1	0.1	0.2	0	NA	1	0.2	0.3	0	0	0.5	0	0.3	0.2	0.1
EBNA-3B_type1	84280	T	G	4	IN	6.66203e-13	80	41.7	1	1	0.2	Nonsynonymous	S380A	0	0	0.2	0	0.3	0.1	0	0	0	0	0.2	0.8	0.1	0.1	0.2	0	NA	1	0.2	0.3	0	0	0.5	0	0.3	0.3	0.1
EBNA-3B_type1	84767	T	A	4	IN	2.17617e-05	80	41.7	1	1	0.5	Nonsynonymous	F542Y	0.6	0.7	0.6	0.2	0.8	0.4	0.6	0	0	0	0.2	0.9	0.4	0.5	0.4	0.3	NA	1	0.5	0.7	1	0.4	1	0.4	0.6	0.5	0.4
EBNA-3B_type1	84800	C	T	4	IN	6.27308e-16	80	41.7	1	1	0.2	Nonsynonymous	P553L	0	0	0	0	0.2	0.2	0	0	0	0	0.2	0.9	0	0.2	0	0	NA	1	0	0.3	0	0	0.8	0	0.2	0.1	0.1
EBNA-3B_type1	84806	C	T	4	IN	0.0120637	80	41.7	0	0	0.3	Nonsynonymous	S555L	0.6	0.7	0.4	0.2	0.5	0.2	0.6	0	0	0	0	0	0.4	0.4	0.4	0.3	NA	0	0.3	0.3	1	0.4	0.2	0.4	0.3	0.2	0.3
EBNA-3B_type1	84888	G	A	4	IN	1.16193e-12	80	41.7	1	1	0.2	Synonymous	-	0	0	0.2	0	0.2	0.2	0	0	0	0	0.2	0.9	0.1	0.2	0	0	NA	1	0.2	0.3	0	0	0.8	0	0.4	0.3	0.1
EBNA-3B_type1	84918	C	T	4	IN	6.66203e-13	80	41.7	1	1	0.2	Synonymous	-	0	0	0.2	0	0.2	0.2	0	0	0	0	0.2	0.9	0.1	0.2	0	0	NA	1	0.2	0.3	0	0	0.8	0	0.4	0.2	0.1
EBNA-3B_type1	84971	C	T	4	IN	1.21257e-12	80	41.7	0.8	0.6	0.1	Nonsynonymous	T610M	0	0	0	0	0.2	0.2	0	0	0	0	0.2	0.7	0	0.2	0	0	NA	0	0	0	0	0	0.8	0	0.1	0.1	0
EBNA-3B_type1	84979	T	G	4	IN	2.94182e-17	80	41.7	0.8	0.4	0.1	Nonsynonymous	S613A	0	0	0	0	0	0.1	0	0	0	0	0	0.6	0	0	0	0	NA	0	0	0	0	0	0	0	0	0.1	0
EBNA-3B_type1	85023	C	A	4	IN	0.00177036	80	41.7	1	1	0.7	Synonymous	-	0.6	0.8	0.6	1	0.8	1	0.6	0	0	0	1	1	0.4	1	0.4	0.3	NA	1	0.5	0.7	1	0.4	1	0.4	0.6	0.5	0.4
EBNA-3B_type1	85056	G	T	4	IN	0.00214438	80	41.7	0.2	0.1	0	Nonsynonymous	M638I	0	0	0	0	0	0	0	0	0	0	0	0.1	0	0	0	0	NA	0	0	0	0	0	0	0	0	0	0
EBNA-3B_type1	85077	T	C	4	IN	1.27383e-17	80	41.7	1	0.9	0.1	Synonymous	-	0	0	0	0	0	0	0	0	0	0	0.2	0.8	0	0.2	0	0	NA	1	0	0.3	0	0	0.5	0	0.1	0	0.1
EBNA-3B_type1	85118	T	A	4	IN	0.00214438	80	41.7	0.2	0.1	0	Nonsynonymous	I659K	0	0	0	0	0	0	0	0	0	0	0	0.1	0	0	0	0	NA	0	0	0	0	0	0	0	0	0	0
EBNA-3B_type1	85123	C	T	4	IN	0.00214438	80	41.7	0.2	0.1	0	Nonsynonymous	P661S	0	0	0	0	0	0	0	0	0	0	0	0.1	0	0	0	0	NA	0	0	0	0	0	0	0	0	0	0
EBNA-3B_type1	85126	T	G	4	IN	1.39971e-15	80	41.7	0.8	0.5	0.1	Nonsynonymous	Y662D	0	0	0	0	0	0	0	0	0	0	0.2	0.6	0	0.2	0	0	NA	0	0	0	0	0	0.5	0	0	0	0
EBNA-3B_type1	85129	A	G	4	IN	1.27383e-17	80	41.7	1	0.9	0.1	Nonsynonymous	K663E	0	0	0	0	0	0	0	0	0	0	0.2	0.8	0	0.2	0	0	NA	1	0	0.3	0	0	0.5	0	0.1	0	0.1
EBNA-3B_type1	85532	C	T	4	IN	5.56724e-17	80	41.7	0.8	0.4	0.1	Nonsynonymous	A797V	0	0	0	0	0	0	0	0	0	0	0	0.6	0	0.1	0	0	NA	0	0	0	0	0	0.2	0	0	0	0
EBNA-3B_type1	85837	G	A	4	IN	4.73938e-08	80	41.7	1	0.9	0.3	Nonsynonymous	G899S	0	0.2	0.2	0.8	0.2	0.7	0	0	0	0	0.8	0.8	0.1	0.5	0.2	0	NA	1	0.2	0.3	0	0	0.2	0	0.4	0.3	0.1
EBNA-3B_type1	83084	G	T	4	PN	1.34188e-05	100	14.6	1	0.8	0.1	Nonsynonymous	S7I	0	0	0	0	0.2	0.1	0	0	0	0	0.2	0.8	0	0	0	0	NA	1	0	0	0	0	0.5	0	0.1	0.1	0
EBNA-3B_type1	83178	G	T	4	PN	0.00571211	100	14.6	1	0.9	0.4	Nonsynonymous	E38D	0.2	0.7	0.3	0.2	0.8	0.4	0.6	0	0	0	0.2	0.9	0.1	0.5	0.4	0	NA	1	0.2	0.3	1	0	1	0.4	0.3	0.4	0
EBNA-3B_type1	83256	G	A	4	PN	5.56839e-06	100	14.6	0.6	0.1	0	Synonymous	-	0	0	0	0	0	0	0	0	0	0	0	0	0	0	0	0	NA	0.6	0	0	0	0	0	0	0	0	0
EBNA-3B_type1	83312	G	A	4	PN	5.56839e-06	100	14.6	0.6	0.1	0	Nonsynonymous	G83D	0	0	0	0	0	0	0	0	0	0	0	0	0	0	0	0	NA	0.6	0	0	0	0	0	0	0	0	0
EBNA-3B_type1	83640	T	G	4	PN	0.0117597	100	14.6	1	1	0.4	Synonymous	-	0.2	0.7	0.4	0.2	0.8	0.4	1	0	0	0	0.2	0.9	0.1	0.5	0.4	0	NA	1	0.2	1	1	0	1	0.4	0.4	0.4	0.1
EBNA-3B_type1	83656	T	C	4	PN	0.00335494	100	14.6	0.9	0.8	0.2	Nonsynonymous	S172P	0	0	0.2	0	0	0.1	0	0	0	0	0	0.8	0.1	0	0	0	NA	0.9	0.2	0.3	0	0	0	0	0.3	0.3	0.2
EBNA-3B_type1	83660	G	A	4	PN	0.000183172	100	14.6	1	0.8	0.2	Nonsynonymous	C173Y	0	0	0.2	0	0	0.1	0	0	0	0	0	0.8	0.1	0	0	0	NA	1	0.2	0.3	0	0	0	0	0.3	0.3	0.2
EBNA-3B_type1	83860	C	T	4	PN	0.000482891	100	14.6	1	1	0.2	Synonymous	-	0	0	0.2	0	0.3	0.1	0	0	0	0	0.2	0.8	0.1	0.1	0.2	0	NA	1	0.2	0.3	0	0	0.5	0	0.3	0.3	0.1
EBNA-3B_type1	84069	A	G	4	PN	3.70965e-05	100	14.6	1	1	0.2	Synonymous	-	0	0	0	0	0.2	0.1	0	0	0	0	0.2	0.8	0	0.1	0	0	NA	1	0	0.3	0	0	0.5	0	0.2	0.1	0.1
EBNA-3B_type1	84114	T	C	4	PN	0.000375719	100	14.6	1	1	0.2	Synonymous	-	0	0	0.2	0	0.3	0.1	0	0	0	0	0.2	0.8	0.1	0.1	0.2	0	NA	1	0.2	0.3	0	0	0.5	0	0.3	0.2	0.1
EBNA-3B_type1	84120	G	A	4	PN	5.56839e-06	100	14.6	0.6	0.1	0	Synonymous	-	0	0	0	0	0	0	0	0	0	0	0	0	0	0	0	0	NA	0.6	0	0	0	0	0	0	0	0	0
EBNA-3B_type1	84249	C	T	4	PN	5.56839e-06	100	14.6	0.7	0.2	0	Synonymous	-	0	0	0	0	0	0	0	0	0	0	0	0.1	0	0	0	0	NA	0.7	0	0	0	0	0	0	0	0	0
EBNA-3B_type1	84280	T	G	4	PN	0.000482891	100	14.6	1	1	0.2	Nonsynonymous	S380A	0	0	0.2	0	0.3	0.1	0	0	0	0	0.2	0.8	0.1	0.1	0.2	0	NA	1	0.2	0.3	0	0	0.5	0	0.3	0.3	0.1
EBNA-3B_type1	84570	G	A	4	PN	9.22853e-06	100	14.6	0.7	0.2	0	Synonymous	-	0	0	0	0	0	0.1	0	0	0	0	0	0	0	0	0	0	NA	0.7	0	0	0	0	0	0	0	0.1	0
EBNA-3B_type1	84800	C	T	4	PN	7.06017e-05	100	14.6	1	1	0.2	Nonsynonymous	P553L	0	0	0	0	0.2	0.2	0	0	0	0	0.2	0.9	0	0.2	0	0	NA	1	0	0.3	0	0	0.8	0	0.2	0.1	0.1
EBNA-3B_type1	84801	C	T	4	PN	0.00471508	100	14.6	0.3	0	0	Synonymous	-	0	0	0	0	0	0	0	0	0	0	0	0	0	0	0	0	NA	0.3	0	0	0	0	0	0	0	0	0
EBNA-3B_type1	84803	C	T	4	PN	0.00471508	100	14.6	0.3	0	0	Nonsynonymous	A554V	0	0	0	0	0	0	0	0	0	0	0	0	0	0	0	0	NA	0.3	0	0	0	0	0	0	0	0	0
EBNA-3B_type1	84888	G	A	4	PN	0.000555565	100	14.6	1	1	0.2	Synonymous	-	0	0	0.2	0	0.2	0.2	0	0	0	0	0.2	0.9	0.1	0.2	0	0	NA	1	0.2	0.3	0	0	0.8	0	0.4	0.3	0.1
EBNA-3B_type1	84918	C	T	4	PN	0.000482891	100	14.6	1	1	0.2	Synonymous	-	0	0	0.2	0	0.2	0.2	0	0	0	0	0.2	0.9	0.1	0.2	0	0	NA	1	0.2	0.3	0	0	0.8	0	0.4	0.2	0.1
EBNA-3B_type1	84975	A	C	4	PN	0.000482891	100	14.6	0.4	0.1	0	Nonsynonymous	K611N	0	0	0	0	0	0	0	0	0	0	0	0	0	0	0	0	NA	0.4	0	0	0	0	0	0	0	0	0
EBNA-3B_type1	85005	A	G	4	PN	0.0243506	100	14.6	0.3	0.1	0	Synonymous	-	0	0	0	0	0	0	0	0	0	0	0	0	0	0.1	0	0	NA	0.3	0	0	0	0	0	0	0	0	0
EBNA-3B_type1	85077	T	C	4	PN	2.14523e-05	100	14.6	1	0.9	0.1	Synonymous	-	0	0	0	0	0	0	0	0	0	0	0.2	0.8	0	0.2	0	0	NA	1	0	0.3	0	0	0.5	0	0.1	0	0.1
EBNA-3B_type1	85129	A	G	4	PN	2.14523e-05	100	14.6	1	0.9	0.1	Nonsynonymous	K663E	0	0	0	0	0	0	0	0	0	0	0.2	0.8	0	0.2	0	0	NA	1	0	0.3	0	0	0.5	0	0.1	0	0.1
EBNA-3B_type1	85138	T	G	4	PN	2.25968e-07	100	14.6	0.7	0.1	0	Nonsynonymous	W666G	0	0	0	0	0	0	0	0	0	0	0	0	0	0	0	0	NA	0.7	0	0	0	0	0	0	0	0	0
EBNA-3B_type1	85837	G	A	4	PN	0.0046521	100	14.6	1	0.9	0.3	Nonsynonymous	G899S	0	0.2	0.2	0.8	0.2	0.7	0	0	0	0	0.8	0.8	0.1	0.5	0.2	0	NA	1	0.2	0.3	0	0	0.2	0	0.4	0.3	0.1
EBNA-3B_type1	83171	G	A	142	CH	9.64658e-08	39	75	1	1	0.1	Nonsynonymous	G36E	0	0.2	0	0.8	0	0.6	0	0	0	0	0.8	0	0	0.5	0	0	NA	0	0	0	0	0	0	0	0	0	0
EBNA-3B_type1	84258	G	A	142	CH	9.64658e-08	39	75	1	1	0.1	Synonymous	-	0	0.2	0	0.8	0	0.6	0	0	0	0	0.8	0	0	0.5	0	0	NA	0	0	0	0	0	0	0	0	0	0
EBNA-3B_type1	84315	T	A	142	CH	0.0355651	39	75	0.2	0.2	0	Nonsynonymous	N391K	0	0	0	0	0	0.1	0	0	0	0	0	0	0	0	0	0	NA	0	0	0	0	0	0	0	0	0	0
EBNA-3B_type1	84767	T	A	142	CH	0.0364073	39	75	0	0	0.5	Nonsynonymous	F542Y	0.6	0.7	0.6	0.2	0.8	0.4	0.6	0	0	0	0.2	0.9	0.4	0.5	0.4	0.3	NA	1	0.5	0.7	1	0.4	1	0.4	0.6	0.5	0.4
EBNA-3B_type1	84884	C	A	142	CH	9.64658e-08	39	75	1	1	0.1	Nonsynonymous	T581N	0	0.2	0	0.8	0	0.6	0	0	0	0	0.8	0	0	0.5	0	0	NA	0	0	0	0	0	0	0	0	0	0
EBNA-3B_type1	85837	G	A	142	CH	0.00234692	39	75	1	1	0.3	Nonsynonymous	G899S	0	0.2	0.2	0.8	0.2	0.7	0	0	0	0	0.8	0.8	0.1	0.5	0.2	0	NA	1	0.2	0.3	0	0	0.2	0	0.4	0.3	0.1
EBNA-3B_type1	83171	G	A	143	HK	9.64658e-08	82	75	1	1	0.1	Nonsynonymous	G36E	0	0.2	0	0.8	0	0.6	0	0	0	0	0.8	0	0	0.5	0	0	NA	0	0	0	0	0	0	0	0	0	0
EBNA-3B_type1	84258	G	A	143	HK	9.64658e-08	82	75	1	1	0.1	Synonymous	-	0	0.2	0	0.8	0	0.6	0	0	0	0	0.8	0	0	0.5	0	0	NA	0	0	0	0	0	0	0	0	0	0
EBNA-3B_type1	84767	T	A	143	HK	0.0436887	82	75	0	0	0.5	Nonsynonymous	F542Y	0.6	0.7	0.6	0.2	0.8	0.4	0.6	0	0	0	0.2	0.9	0.4	0.5	0.4	0.3	NA	1	0.5	0.7	1	0.4	1	0.4	0.6	0.5	0.4
EBNA-3B_type1	84884	C	A	143	HK	9.64658e-08	82	75	1	1	0.1	Nonsynonymous	T581N	0	0.2	0	0.8	0	0.6	0	0	0	0	0.8	0	0	0.5	0	0	NA	0	0	0	0	0	0	0	0	0	0
EBNA-3B_type1	85837	G	A	143	HK	0.00234692	82	75	1	1	0.3	Nonsynonymous	G899S	0	0.2	0.2	0.8	0.2	0.7	0	0	0	0	0.8	0.8	0.1	0.5	0.2	0	NA	1	0.2	0.3	0	0	0.2	0	0.4	0.3	0.1
EBNA-3B_type1	83093	A	G	154	KE	0.0252963	25	71.4	0.8	0.7	0.2	Nonsynonymous	Q10R	0.2	0.7	0.2	0.2	0.7	0.3	0.6	0	0	0	0	0.1	0	0.5	0.4	0	NA	0	0.1	0.3	1	0	0.5	0.4	0	0.1	0
EBNA-3B_type1	83238	A	G	154	KE	0.0234768	25	71.4	0.8	0.7	0.2	Synonymous	-	0.2	0.7	0.2	0.2	0.7	0.3	0.6	0	0	0	0	0.1	0	0.5	0.4	0	NA	0	0	0.3	1	0	0.5	0.4	0	0.1	0
EBNA-3B_type1	83284	G	C	154	KE	0.0243656	25	71.4	0.8	0.7	0.2	Nonsynonymous	E74Q	0.2	0.7	0.2	0.2	0.7	0.3	0.6	0	0	0	0	0.1	0	0.5	0.4	0	NA	0	0	0.3	1	0	0.5	0.4	0	0.1	0
EBNA-3B_type1	83385	G	T	154	KE	0.0234768	25	71.4	0.8	0.7	0.2	Synonymous	-	0.2	0.7	0.1	0.2	0.7	0.3	0.6	0	0	0	0	0.1	0	0.5	0.4	0	NA	0	0	0.3	1	0	0.5	0.4	0	0.1	0
EBNA-3B_type1	83697	C	A	154	KE	0.00411634	25	71.4	0.4	0.3	0	Synonymous	-	0	0	0	0	0	0	0	0	0	0	0	0	0	0	0.1	0	NA	0	0	0	0	0	0	0	0	0	0
EBNA-3B_type1	83716	T	C	154	KE	0.00272319	25	71.4	0.8	0.7	0.1	Nonsynonymous	S192P	0	0	0.2	0	0.2	0	0	0	0	0	0	0	0.1	0	0.2	0	NA	0	0.2	0	0	0	0	0	0.1	0.2	0
EBNA-3B_type1	84111	T	C	154	KE	5.38377e-06	25	71.4	0.8	0.7	0	Synonymous	-	0	0	0	0	0.2	0	0	0	0	0	0	0	0	0	0.2	0	NA	0	0	0	0	0	0	0	0	0	0
EBNA-3B_type1	84142	C	A	154	KE	5.38377e-06	25	71.4	0.8	0.7	0	Nonsynonymous	L334M	0	0	0	0	0.2	0	0	0	0	0	0	0	0	0	0.2	0	NA	0	0	0	0	0	0	0	0	0	0
EBNA-3B_type1	84473	C	T	154	KE	0.00920062	25	71.4	0.4	0.3	0	Nonsynonymous	T444M	0	0	0	0	0	0	0	0	0	0	0	0	0	0	0.1	0	NA	0	0	0	0	0	0	0	0	0	0
EBNA-3B_type1	84537	C	T	154	KE	4.48621e-05	25	71.4	0.8	0.9	0	Synonymous	-	0	0	0	0	0.2	0	0	0	0	0	0	0	0	0	0.2	0	NA	0	0	0	0	0	0	0	0.1	0	0
EBNA-3B_type1	84546	A	C	154	KE	1.20812e-05	25	71.4	0.8	0.9	0	Synonymous	-	0	0	0	0	0.2	0	0	0	0	0	0	0	0	0	0.2	0	NA	0	0	0	0	0	0	0	0	0	0
EBNA-3B_type1	84561	T	C	154	KE	0.00411634	25	71.4	0.4	0.3	0	Synonymous	-	0	0	0	0	0	0	0	0	0	0	0	0	0	0	0.1	0	NA	0	0	0	0	0	0	0	0	0	0
EBNA-3B_type1	84776	A	T	154	KE	0.0164303	25	71.4	0.8	0.7	0.1	Nonsynonymous	D545V	0.2	0.7	0.1	0.2	0.5	0.2	0.6	0	0	0	0	0	0	0.4	0.4	0	NA	0	0	0.3	1	0	0.2	0.4	0.1	0.1	0
EBNA-3B_type1	84782	G	A	154	KE	0.0164303	25	71.4	0.8	0.7	0.1	Nonsynonymous	G547D	0.2	0.7	0.1	0.2	0.5	0.2	0.6	0	0	0	0	0	0	0.4	0.4	0	NA	0	0	0.3	1	0	0.2	0.4	0.1	0.1	0
EBNA-3B_type1	84821	A	G	154	KE	0.00920062	25	71.4	0.4	0.4	0	Nonsynonymous	H560R	0	0	0	0	0	0	0	0	0	0	0	0	0	0	0.1	0	NA	0	0	0	0	0	0	0	0	0	0
EBNA-3B_type1	84983	G	A	154	KE	0.00129474	25	71.4	1	1	0.1	Nonsynonymous	R614Q	0.2	0.7	0.1	0.2	0.7	0.2	0.6	0	0	0	0	0	0	0.4	0.4	0	NA	0	0	0.3	1	0	0.2	0.4	0.1	0.1	0
EBNA-3B_type1	85060	C	A	154	KE	0.00129843	25	71.4	1	1	0.1	Nonsynonymous	P640T	0.2	0.7	0.1	0.2	0.8	0.2	0.6	0	0	0	0	0	0	0.4	0.4	0	NA	0	0	0.3	1	0	0.2	0.4	0.1	0.1	0
EBNA-3B_type1	85117	A	C	154	KE	0.0086379	25	71.4	1	1	0.2	Nonsynonymous	I659L	0.2	0.7	0.3	0.2	0.8	0.3	0.6	0	0	0	0	0.1	0.1	0.4	0.4	0	NA	0	0.2	0.3	1	0	0.5	0.4	0.2	0.3	0
EBNA-3B_type1	85149	A	G	154	KE	0.0086379	25	71.4	1	1	0.2	Nonsynonymous	I669M	0.2	0.7	0.3	0.2	0.8	0.3	0.6	0	0	0	0	0.1	0.1	0.4	0.4	0	NA	0	0.2	0.3	1	0	0.5	0.4	0.2	0.3	0
EBNA-3B_type1	85482	C	T	154	KE	0.000425637	25	71.4	1	1	0.1	Synonymous	-	0.2	0	0.1	0	0.3	0.3	0	0	0	0	0.2	0.1	0	0.5	0.2	0	NA	0	0	0	1	0	0.8	0	0.1	0	0
EBNA-3B_type1	85763	T	A	154	KE	2.25968e-07	25	71.4	1	1	0	Nonsynonymous	I874N	0	0	0	0	0.2	0	0	0	0	0	0	0	0	0	0.2	0	NA	0	0	0	0	0	0	0	0	0	0
EBNA-3B_type1	85837	G	A	154	KE	0.0389674	25	71.4	1	1	0.3	Nonsynonymous	G899S	0	0.2	0.2	0.8	0.2	0.7	0	0	0	0	0.8	0.8	0.1	0.5	0.2	0	NA	1	0.2	0.3	0	0	0.2	0	0.4	0.3	0.1
EBNA-3B_type1	85866	C	T	154	KE	0.00129474	25	71.4	0.6	0.6	0	Synonymous	-	0	0	0	0	0	0	0	0	0	0.4	0	0	0	0	0.2	0	NA	0	0	0	0	0	0	0	0	0	0
EBNA-3C_type1	86642	G	A	4	KE	0.0103953	10	66.7	1	1	0	Synonymous	-	0	0	0	0	0	0	0	0	0	0	0	0	0	0	0.1	0	NA	0	0	NA	0	0	0	0	0	0	0
EBNA-3C_type1	86806	G	A	4	KE	0.0129363	10	66.7	1	1	0	Nonsynonymous	R217Q	0	0	0	0	0.2	0	0	0	0	0	0	0	0	0	0.3	0	NA	0	0	NA	0	0	0	0	0	0	0
EBNA-3C_type1	86985	T	A	4	KE	0.0211755	10	66.7	1	1	0	Nonsynonymous	L277M	0	0	0	0	0.2	0	0	0	0	0	0	0	0	0	0.3	0	NA	0	0	NA	0	0	0	0	0	0.1	0
EBNA-3C_type1	86990	C	T	4	KE	0.0183446	10	66.7	1	1	0	Synonymous	-	0	0	0	0	0.2	0	0	0	0	0	0	0	0	0	0.3	0	NA	0	0	NA	0	0	0	0	0	0.1	0
EBNA-3C_type1	87077	C	T	4	KE	0.0129363	10	66.7	1	1	0	Synonymous	-	0	0	0	0	0.2	0	0	0	0	0	0	0	0	0	0.3	0	NA	0	0	NA	0	0	0	0	0	0	0
EBNA-3C_type1	87200	A	G	4	KE	0.0183446	10	66.7	1	1	0	Nonsynonymous	I348M	0	0	0	0.7	0.2	0	0	0	0	0	0	0	0	0	0.3	0	NA	0	0	NA	0	0	0	0	0	0	0
EBNA-3C_type1	87297	G	A	4	KE	0.0129363	10	66.7	1	1	0	Nonsynonymous	V381M	0	0	0	0	0.2	0	0	0	0	0	0	0	0	0	0.3	0	NA	0	0	NA	0	0	0	0	0	0	0
EBNA-3C_type1	87604	T	C	4	KE	0.0129363	10	66.7	1	1	0	Nonsynonymous	V483A	0	0	0	0	0.2	0	0	0	0	0	0	0	0	0	0.3	0	NA	0	0	NA	0	0	0	0	0	0	0
EBNA-3C_type1	87632	G	A	4	KE	0.0129363	10	66.7	1	1	0	Synonymous	-	0	0	0	0	0.2	0	0	0	0	0	0	0	0	0	0.3	0	NA	0	0	NA	0	0	0	0	0	0	0
EBNA-3C_type1	87647	T	G	4	KE	0.0129363	10	66.7	1	1	0	Synonymous	-	0	0	0	0	0.2	0	0	0	0	0	0	0	0	0	0.3	0	NA	0	0	NA	0	0	0	0	0	0	0
EBNA-3C_type1	87650	G	A	4	KE	0.0129363	10	66.7	1	1	0	Synonymous	-	0	0	0	0	0.2	0	0	0	0	0	0	0	0	0	0.3	0	NA	0	0	NA	0	0	0	0	0	0	0
EBNA-3C_type1	88761	C	A	4	KE	0.0129363	10	66.7	1	1	0	Nonsynonymous	L869M	0	0	0	0	0.2	0	0	0	0	0	0	0	0	0	0.3	0	NA	0	0	NA	0	0	0	0	0	0	0
EBNA-3C_type1	88768	C	T	4	KE	0.0129363	10	66.7	1	1	0	Nonsynonymous	S871L	0	0	0	0	0.2	0	0	0	0	0	0	0	0	0	0.3	0	NA	0	0	NA	0	0	0	0	0	0	0
EBNA-3C_type1	88784	A	G	4	KE	0.0129363	10	66.7	1	1	0	Synonymous	-	0	0	0	0	0.2	0	0	0	0	0	0	0	0	0	0.3	0	NA	0	0	NA	0	0	0	0	0	0	0
EBNA-3C_type1	88843	C	T	4	KE	0.0129363	10	66.7	1	1	0	Nonsynonymous	P896L	0	0	0	0	0.2	0	0	0	0	0	0	0	0	0	0.2	0.2	NA	0	0	NA	0	0	0	0	0	0	0
EBNA-3C_type1	88968	A	G	4	KE	0.0103953	10	66.7	1	1	0	Nonsynonymous	T938A	0	0	0	0	0	0	0	0	0	0	0	0	0	0	0.1	0	NA	0	0	NA	0	0	0	0	0	0	0
EBNA-3C_type1	89014	G	A	4	KE	0.0129363	10	66.7	1	1	0	Nonsynonymous	R953Q	0	0	0	0	0.2	0	0	0	0	0	0	0	0	0	0.2	0	NA	0	0	NA	0	0	0	0.2	0	0	0
EBNA-3C_type1	89090	G	A	4	KE	0.0129363	10	66.7	1	1	0	Synonymous	-	0	0	0	0	0.2	0	0	0	0	0	0	0	0	0	0.2	0	NA	0	0	NA	0	0	0	0	0	0.1	0
EBNA-3C_type1	86106	G	T	5	KE	0.00231006	10	66.7	1	1	0	Synonymous	-	0	0	0	0	0.2	0	0	0	0	0	0	0	0	0	0.1	0	NA	0	0	NA	0	0	0	0	0	0	0
EBNA-3C_type1	86387	A	G	5	KE	0.00231006	10	66.7	1	1	0	Nonsynonymous	D102G	0	0	0	0	0.2	0	0	0	0	0	0	0	0	0	0.1	0	NA	0	0	NA	0	0	0	0	0	0	0
EBNA-3C_type1	86388	C	T	5	KE	0.00231006	10	66.7	1	1	0	Synonymous	-	0	0	0	0	0.2	0	0	0	0	0	0	0	0	0	0.1	0	NA	0	0	NA	0	0	0	0	0	0	0
EBNA-3C_type1	86403	C	T	5	KE	0.00231006	10	66.7	1	1	0	Synonymous	-	0	0	0	0	0.2	0	0	0	0	0	0	0	0	0	0.1	0	NA	0	0	NA	0	0	0	0	0	0	0
EBNA-3C_type1	86806	G	A	5	KE	0.00882022	10	66.7	1	1	0	Nonsynonymous	R217Q	0	0	0	0	0.2	0	0	0	0	0	0	0	0	0	0.3	0	NA	0	0	NA	0	0	0	0	0	0	0
EBNA-3C_type1	86985	T	A	5	KE	0.0152464	10	66.7	1	1	0	Nonsynonymous	L277M	0	0	0	0	0.2	0	0	0	0	0	0	0	0	0	0.3	0	NA	0	0	NA	0	0	0	0	0	0.1	0
EBNA-3C_type1	86990	C	T	5	KE	0.0129941	10	66.7	1	1	0	Synonymous	-	0	0	0	0	0.2	0	0	0	0	0	0	0	0	0	0.3	0	NA	0	0	NA	0	0	0	0	0	0.1	0
EBNA-3C_type1	87077	C	T	5	KE	0.00882022	10	66.7	1	1	0	Synonymous	-	0	0	0	0	0.2	0	0	0	0	0	0	0	0	0	0.3	0	NA	0	0	NA	0	0	0	0	0	0	0
EBNA-3C_type1	87200	A	G	5	KE	0.0129941	10	66.7	1	1	0	Nonsynonymous	I348M	0	0	0	0.7	0.2	0	0	0	0	0	0	0	0	0	0.3	0	NA	0	0	NA	0	0	0	0	0	0	0
EBNA-3C_type1	87220	C	T	5	KE	0.00231006	10	66.7	1	1	0	Nonsynonymous	A355V	0	0	0	0	0.2	0	0	0	0	0	0	0	0	0	0.1	0	NA	0	0	NA	0	0	0	0	0	0	0
EBNA-3C_type1	87297	G	A	5	KE	0.00882022	10	66.7	1	1	0	Nonsynonymous	V381M	0	0	0	0	0.2	0	0	0	0	0	0	0	0	0	0.3	0	NA	0	0	NA	0	0	0	0	0	0	0
EBNA-3C_type1	87604	T	C	5	KE	0.00882022	10	66.7	1	1	0	Nonsynonymous	V483A	0	0	0	0	0.2	0	0	0	0	0	0	0	0	0	0.3	0	NA	0	0	NA	0	0	0	0	0	0	0
EBNA-3C_type1	87632	G	A	5	KE	0.00882022	10	66.7	1	1	0	Synonymous	-	0	0	0	0	0.2	0	0	0	0	0	0	0	0	0	0.3	0	NA	0	0	NA	0	0	0	0	0	0	0
EBNA-3C_type1	87647	T	G	5	KE	0.00882022	10	66.7	1	1	0	Synonymous	-	0	0	0	0	0.2	0	0	0	0	0	0	0	0	0	0.3	0	NA	0	0	NA	0	0	0	0	0	0	0
EBNA-3C_type1	87650	G	A	5	KE	0.00882022	10	66.7	1	1	0	Synonymous	-	0	0	0	0	0.2	0	0	0	0	0	0	0	0	0	0.3	0	NA	0	0	NA	0	0	0	0	0	0	0
EBNA-3C_type1	87711	A	G	5	KE	0.00231006	10	66.7	1	1	0	Nonsynonymous	T519A	0	0	0	0	0.2	0	0	0	0	0	0	0	0	0	0.1	0	NA	0	0	NA	0	0	0	0	0	0	0
EBNA-3C_type1	88334	C	T	5	KE	0.00231006	10	66.7	1	1	0	Synonymous	-	0	0	0	0	0.2	0	0	0	0	0	0	0	0	0	0.1	0	NA	0	0	NA	0	0	0	0	0	0	0
EBNA-3C_type1	88761	C	A	5	KE	0.00882022	10	66.7	1	1	0	Nonsynonymous	L869M	0	0	0	0	0.2	0	0	0	0	0	0	0	0	0	0.3	0	NA	0	0	NA	0	0	0	0	0	0	0
EBNA-3C_type1	88768	C	T	5	KE	0.00882022	10	66.7	1	1	0	Nonsynonymous	S871L	0	0	0	0	0.2	0	0	0	0	0	0	0	0	0	0.3	0	NA	0	0	NA	0	0	0	0	0	0	0
EBNA-3C_type1	88784	A	G	5	KE	0.00882022	10	66.7	1	1	0	Synonymous	-	0	0	0	0	0.2	0	0	0	0	0	0	0	0	0	0.3	0	NA	0	0	NA	0	0	0	0	0	0	0
EBNA-3C_type1	88843	C	T	5	KE	0.00882022	10	66.7	1	1	0	Nonsynonymous	P896L	0	0	0	0	0.2	0	0	0	0	0	0	0	0	0	0.2	0.2	NA	0	0	NA	0	0	0	0	0	0	0
EBNA-3C_type1	88946	C	A	5	KE	0.00231006	10	66.7	1	1	0	Synonymous	-	0	0	0	0	0.2	0	0	0	0	0	0	0	0	0	0.1	0	NA	0	0	NA	0	0	0	0	0	0	0
EBNA-3C_type1	88957	T	G	5	KE	0.00231006	10	66.7	1	1	0	Nonsynonymous	I934S	0	0	0	0	0.2	0	0	0	0	0	0	0	0	0	0.1	0	NA	0	0	NA	0	0	0	0	0	0	0
EBNA-3C_type1	89014	G	A	5	KE	0.00882022	10	66.7	1	1	0	Nonsynonymous	R953Q	0	0	0	0	0.2	0	0	0	0	0	0	0	0	0	0.2	0	NA	0	0	NA	0	0	0	0.2	0	0	0
EBNA-3C_type1	89090	G	A	5	KE	0.00882022	10	66.7	1	1	0	Synonymous	-	0	0	0	0	0.2	0	0	0	0	0	0	0	0	0	0.2	0	NA	0	0	NA	0	0	0	0	0	0.1	0
EBNA-3C_type1	86402	C	T	41	KE	0.0493043	50	52.6	0	0	0.5	Nonsynonymous	T107I	0.5	0	0.5	0.3	0.3	0.4	0	0	0	0	0.8	0.9	0.4	0.5	0.3	0.3	NA	1	0.6	NA	1	0.7	1	0	0.5	0.3	0.5
EBNA-3C_type1	86718	A	G	41	KE	0.000180619	50	52.6	1	1	0.3	Nonsynonymous	T188A	0.2	0.2	0.4	0.3	0.2	0	0	1	1	0.4	0	0	0.6	0	0.6	0.3	NA	0	0.4	NA	0	0.3	0	0.6	0.4	0.3	0.5
EBNA-3C_type1	87017	C	T	41	KE	0.00940393	50	52.6	1	1	0.4	Synonymous	-	0.8	0.2	0.6	0	0.2	0	0	1	1	0.4	0	0	0.9	0	0.5	0.7	NA	0	0.8	NA	0	1	0	0.6	0.6	0.5	1
EBNA-3C_type1	87223	C	T	41	KE	0.000187742	50	52.6	1	1	0.3	Nonsynonymous	T356M	0.2	0.2	0.4	0.7	0.2	0	0	1	1	0.4	0	0	0.6	0	0.5	0.3	NA	0	0.4	NA	0	0.3	0	0.6	0.4	0.4	0.5
EBNA-3C_type1	87226	G	T	41	KE	0.0216005	50	52.6	1	1	0.5	Nonsynonymous	G357V	0.8	0.2	0.6	0	0.3	0.1	0	1	1	0.4	0	0.2	0.9	0.1	0.5	0.7	NA	0	0.8	NA	0	1	0.5	0.6	0.6	0.5	1
EBNA-3C_type1	87290	T	C	41	KE	0.00925311	50	52.6	1	1	0.4	Synonymous	-	0.8	0.2	0.6	0	0.2	0	0	1	1	0.4	0	0	0.9	0	0.5	0.5	NA	0	0.8	NA	0	1	0	0.6	0.6	0.5	1
EBNA-3C_type1	87350	G	A	41	KE	2.76173e-09	50	52.6	0.9	0.9	0.1	Synonymous	-	0.2	0	0	0	0.2	0	0	0	0	0.4	0	0	0	0	0.4	0	NA	0	0	NA	0	0	0	0.6	0	0.1	0
EBNA-3C_type1	88674	G	T	41	KE	0.000180619	50	52.6	1	1	0.3	Nonsynonymous	A840S	0.2	0.2	0.4	0.7	0.2	0	0	1	1	0.4	0	0.1	0.6	0	0.5	0.2	NA	0	0.4	NA	0	0.3	0	0.6	0.3	0.3	0.5
EBNA-3C_type1	88999	C	A	41	KE	2.539e-09	50	52.6	0.8	0.5	0	Nonsynonymous	S948Y	0	0	0	0	0	0	0	0	0	0	0	0	0	0	0.4	0	NA	0	0	NA	0	0	0	0.2	0	0	0
EBNA-3C_type1	86343	T	G	101	JP	0.00513892	55	30	1	1	0.2	Synonymous	-	0.5	0	0.3	0	0.2	0.2	0	0	0	0	0	0.1	0.4	0.5	0	0.3	NA	0	0.4	NA	1	0.7	0.5	0	0.3	0.2	0.5
EBNA-3C_type1	86401	A	G	101	JP	0.00706943	55	30	1	1	0.3	Nonsynonymous	T107A	0.5	0	0.3	0	0.2	0.2	0	0	0	0	0	0.1	0.4	0.5	0.2	0.3	NA	0	0.4	NA	1	0.7	0.5	0	0.3	0.2	0.5
EBNA-3C_type1	86577	A	G	101	JP	0.00397367	55	30	0	0	0.8	Nonsynonymous	I141V	0.8	0.2	0.8	0.7	0.3	0.8	0	1	1	0.4	0.8	0.8	1	0.5	0.8	0.7	NA	1	1	NA	0	1	0.2	0.6	0.9	0.7	0.9
EBNA-3C_type1	86641	C	T	101	JP	0.0153269	55	30	1	1	0.3	Nonsynonymous	A162V	0	0.2	0.4	0	0.2	0.2	0	1	1	0	0	0.2	0.6	0.5	0	0.3	NA	0	0.4	NA	1	0.4	0.5	0	0.4	0.3	0.5
EBNA-3C_type1	86894	A	G	101	JP	0.00840379	55	30	0.8	1	0.2	Synonymous	-	0	0	0.1	0	0.3	0.2	0	0	0	0	0	0.7	0	0.5	0.3	0	NA	0	0	NA	1	0	0.5	0	0.1	0	0
EBNA-3C_type1	88119	G	A	101	JP	0.000593112	55	30	0.8	1	0.1	Nonsynonymous	G655S	0	0	0.1	0	0.2	0.2	0	0	0	0	0	0.1	0	0.5	0	0	NA	0	0	NA	1	0	0.5	0	0	0.1	0
EBNA-3C_type1	88186	C	T	101	JP	3.37606e-05	55	30	1	1	0.1	Nonsynonymous	T677M	0	0	0.1	0	0.2	0.2	0	0	0	0	0	0.1	0	0.5	0	0	NA	0	0	NA	1	0	0.5	0	0	0.1	0
EBNA-3C_type1	88375	A	C	101	JP	0.00706943	55	30	1	1	0.3	Nonsynonymous	Q740P	0.5	0	0.2	0	0.3	0.2	0	0	0	0	0	0.1	0.4	0.5	0.3	0.3	NA	0	0.4	NA	1	0.7	0.5	0	0.3	0.2	0.5
EBNA-3C_type1	88604	T	C	101	JP	0.00397367	55	30	0	0	0.8	Synonymous	-	0.8	0.2	0.8	0.7	0.3	0.8	0	1	1	0.4	1	0.8	1	0.5	0.8	0.5	NA	1	1	NA	0	1	0.5	0.6	0.8	0.7	1
EBNA-3C_type1	88753	T	C	101	JP	8.95562e-05	55	30	1	1	0.1	Nonsynonymous	L866S	0	0	0.1	0	0.3	0.2	0	0	0	0	0	0.1	0	0.5	0.3	0	NA	0	0	NA	1	0	0.5	0	0.1	0.1	0
EBNA-3C_type1	88880	T	C	101	JP	0.00397367	55	30	0	0	0.8	Synonymous	-	0.8	0.2	0.8	0.7	0.5	0.8	0	1	1	0.4	1	0.8	1	0.5	0.8	0.5	NA	1	1	NA	0	1	0.5	0.6	0.8	0.6	1
EBNA-3C_type1	89082	A	G	101	JP	8.95562e-05	55	30	0.7	0.3	0	Nonsynonymous	K976E	0	0	0	0	0	0	0	0	0	0	0	0	0	0.4	0	0	NA	0	0	NA	1	0	0	0	0	0	0
EBNA-3C_type1	86143	A	G	112	IN	7.43978e-07	56	100	1	1	0.3	Nonsynonymous	N21D	0	0	0.2	0.3	0.2	0.7	0	0	0	0	0.8	0.8	0.1	0.5	0.1	0	NA	1	0.2	NA	0	0	0.2	0	0.3	0.2	0
EBNA-3C_type1	86160	C	T	112	IN	6.32949e-07	56	100	1	1	0.3	Synonymous	-	0	0	0.2	0.3	0.2	0.7	0	0	0	0	0.8	0.8	0.1	0.5	0.1	0	NA	1	0.2	NA	0	0	0.2	0	0.2	0.2	0
EBNA-3C_type1	86212	A	G	112	IN	7.43978e-07	56	100	1	1	0.3	Nonsynonymous	R44G	0	0	0.2	0.3	0.2	0.7	0	0	0	0	0.8	0.8	0.1	0.5	0.1	0	NA	1	0.2	NA	0	0	0.2	0	0.3	0.2	0
EBNA-3C_type1	86233	T	G	112	IN	8.14587e-07	56	100	1	1	0.3	Nonsynonymous	Y51D	0	0	0.2	0.7	0.2	0.7	0	0	0	0	0.8	0.8	0.1	0.5	0.1	0	NA	1	0.2	NA	0	0	0.2	0	0.3	0.2	0
EBNA-3C_type1	86402	C	T	112	IN	0.000631712	56	100	1	1	0.5	Nonsynonymous	T107I	0.5	0	0.5	0.3	0.3	0.4	0	0	0	0	0.8	0.9	0.4	0.5	0.3	0.3	NA	1	0.6	NA	1	0.7	1	0	0.5	0.3	0.5
EBNA-3C_type1	86415	C	G	112	IN	0.0350359	56	100	0.1	0.1	0	Nonsynonymous	I111M	0	0	0	0	0	0	0	0	0	0	0	0.1	0	0	0	0	NA	0	0	NA	0	0	0	0	0	0	0
EBNA-3C_type1	86894	A	G	112	IN	1.89758e-11	56	100	1	1	0.2	Synonymous	-	0	0	0.1	0	0.3	0.2	0	0	0	0	0	0.7	0	0.5	0.3	0	NA	0	0	NA	1	0	0.5	0	0.1	0	0
EBNA-3C_type1	86926	A	T	112	IN	7.1796e-22	56	100	1	1	0.1	Nonsynonymous	Y257F	0	0	0	0	0	0	0	0	0	0	0	0.6	0	0	0	0	NA	0	0	NA	0	0	0	0	0	0	0
EBNA-3C_type1	86927	C	T	112	IN	7.1796e-22	56	100	1	1	0.1	Synonymous	-	0	0	0	0	0	0	0	0	0	0	0	0.6	0	0	0	0	NA	0	0	NA	0	0	0	0	0	0	0
EBNA-3C_type1	86938	A	T	112	IN	7.1796e-22	56	100	1	1	0.1	Nonsynonymous	Y261F	0	0	0	0	0	0	0	0	0	0	0	0.6	0	0	0	0	NA	0	0	NA	0	0	0	0	0	0	0
EBNA-3C_type1	87017	C	T	112	IN	0.00604548	56	100	0	0	0.4	Synonymous	-	0.8	0.2	0.6	0	0.2	0	0	1	1	0.4	0	0	0.9	0	0.5	0.7	NA	0	0.8	NA	0	1	0	0.6	0.6	0.5	1
EBNA-3C_type1	87226	G	T	112	IN	0.00169849	56	100	0	0	0.5	Nonsynonymous	G357V	0.8	0.2	0.6	0	0.3	0.1	0	1	1	0.4	0	0.2	0.9	0.1	0.5	0.7	NA	0	0.8	NA	0	1	0.5	0.6	0.6	0.5	1
EBNA-3C_type1	87290	T	C	112	IN	0.00604548	56	100	0	0	0.4	Synonymous	-	0.8	0.2	0.6	0	0.2	0	0	1	1	0.4	0	0	0.9	0	0.5	0.5	NA	0	0.8	NA	0	1	0	0.6	0.6	0.5	1
EBNA-3C_type1	87557	G	T	112	IN	1.7861e-09	56	100	1	1	0.2	Synonymous	-	0	0	0	0	0	0.7	0	0	0	0	0.8	0.8	0	0.2	0	0	NA	0.7	0	NA	0	0	0	0	0.1	0.1	0
EBNA-3C_type1	88122	C	G	112	IN	4.67012e-09	56	100	1	1	0.2	Nonsynonymous	R656G	0	0	0	0	0	0.7	0	0	0	0	0.8	0.8	0	0.2	0	0	NA	1	0	NA	0	0	0.2	0	0.1	0.1	0
EBNA-3C_type1	88182	A	G	112	IN	0.0350359	56	100	0.1	0.1	0	Nonsynonymous	T676A	0	0	0	0	0	0	0	0	0	0	0	0.1	0	0	0	0	NA	0	0	NA	0	0	0	0	0	0	0
EBNA-3C_type1	88233	G	A	112	IN	3.6616e-19	56	100	1	1	0.1	Nonsynonymous	D693N	0	0	0	0	0	0	0	0	0	0	0	0.6	0	0	0	0	NA	0.3	0	NA	0	0	0	0	0	0	0
EBNA-3C_type1	88901	C	G	112	IN	8.64064e-15	56	100	1	1	0.1	Nonsynonymous	C915W	0	0	0	0	0.2	0.1	0	0	0	0	0.2	0.6	0	0.3	0	0	NA	0	0	NA	0	0	0.5	0	0	0	0
EBNA-3C_type1	88162	T	C	123	JP	0.00625992	27	75	1	1	0	Nonsynonymous	L669P	0	0	0	0	0	0.1	0	0	0	0	0.2	0	0	0.3	0	0	NA	0	0	NA	0	0.1	0.2	0	0	0	0
EBNA-3C_type1	88304	C	T	123	JP	0.00625992	27	75	1	1	0	Synonymous	-	0	0	0	0	0	0.1	0	0	0	0	0.2	0	0	0.3	0	0	NA	0	0	NA	0	0	0.5	0	0	0	0
EBNA-3C_type1	86143	A	G	124	CH	1.5841e-07	68	50	1	1	0.3	Nonsynonymous	N21D	0	0	0.2	0.3	0.2	0.7	0	0	0	0	0.8	0.8	0.1	0.5	0.1	0	NA	1	0.2	NA	0	0	0.2	0	0.3	0.2	0
EBNA-3C_type1	86160	C	T	124	CH	1.25019e-07	68	50	1	1	0.3	Synonymous	-	0	0	0.2	0.3	0.2	0.7	0	0	0	0	0.8	0.8	0.1	0.5	0.1	0	NA	1	0.2	NA	0	0	0.2	0	0.2	0.2	0
EBNA-3C_type1	86212	A	G	124	CH	1.5841e-07	68	50	1	1	0.3	Nonsynonymous	R44G	0	0	0.2	0.3	0.2	0.7	0	0	0	0	0.8	0.8	0.1	0.5	0.1	0	NA	1	0.2	NA	0	0	0.2	0	0.3	0.2	0
EBNA-3C_type1	86233	T	G	124	CH	1.79085e-07	68	50	1	1	0.3	Nonsynonymous	Y51D	0	0	0.2	0.7	0.2	0.7	0	0	0	0	0.8	0.8	0.1	0.5	0.1	0	NA	1	0.2	NA	0	0	0.2	0	0.3	0.2	0
EBNA-3C_type1	86780	C	T	124	CH	6.67527e-14	68	50	1	1	0.1	Synonymous	-	0	0	0	0	0	0.8	0	0	0	0	0.8	0	0	0.5	0	0	NA	0	0	NA	0	0	0	0	0	0.1	0
EBNA-3C_type1	86795	A	C	124	CH	4.57733e-14	68	50	1	1	0.1	Nonsynonymous	Q213H	0	0	0	0	0	0.7	0	0	0	0	0.8	0	0	0.5	0	0	NA	0	0	NA	0	0	0	0	0	0.1	0
EBNA-3C_type1	87017	C	T	124	CH	0.00270458	68	50	0	0	0.4	Synonymous	-	0.8	0.2	0.6	0	0.2	0	0	1	1	0.4	0	0	0.9	0	0.5	0.7	NA	0	0.8	NA	0	1	0	0.6	0.6	0.5	1
EBNA-3C_type1	87164	A	C	124	CH	4.57733e-14	68	50	1	1	0.1	Nonsynonymous	E336D	0	0	0	0	0	0.7	0	0	0	0	0.8	0	0	0.5	0	0	NA	0	0	NA	0	0	0	0	0	0.1	0
EBNA-3C_type1	87198	A	C	124	CH	2.22694e-10	68	50	1	1	0.2	Nonsynonymous	I348L	0	0	0.2	0	0	0.8	0	0	0	0	1	0	0.1	0.5	0	0	NA	0	0.2	NA	0	0	0.5	0	0.2	0.2	0
EBNA-3C_type1	87226	G	T	124	CH	0.000708644	68	50	0	0	0.5	Nonsynonymous	G357V	0.8	0.2	0.6	0	0.3	0.1	0	1	1	0.4	0	0.2	0.9	0.1	0.5	0.7	NA	0	0.8	NA	0	1	0.5	0.6	0.6	0.5	1
EBNA-3C_type1	87257	A	G	124	CH	2.22694e-10	68	50	1	1	0.2	Synonymous	-	0	0	0.2	0	0	0.8	0	0	0	0	1	0	0.1	0.5	0	0	NA	0	0.2	NA	0	0	0.5	0	0.2	0.2	0
EBNA-3C_type1	87290	T	C	124	CH	0.00270458	68	50	0	0	0.4	Synonymous	-	0.8	0.2	0.6	0	0.2	0	0	1	1	0.4	0	0	0.9	0	0.5	0.5	NA	0	0.8	NA	0	1	0	0.6	0.6	0.5	1
EBNA-3C_type1	87398	G	A	124	CH	1.23536e-14	68	50	1	1	0.1	Synonymous	-	0	0	0	0	0	0.7	0	0	0	0	0.8	0	0	0.2	0	0	NA	0	0	NA	0	0	0	0	0	0.1	0
EBNA-3C_type1	87557	G	T	124	CH	2.22694e-10	68	50	1	1	0.2	Synonymous	-	0	0	0	0	0	0.7	0	0	0	0	0.8	0.8	0	0.2	0	0	NA	0.7	0	NA	0	0	0	0	0.1	0.1	0
EBNA-3C_type1	88122	C	G	124	CH	6.55956e-10	68	50	1	1	0.2	Nonsynonymous	R656G	0	0	0	0	0	0.7	0	0	0	0	0.8	0.8	0	0.2	0	0	NA	1	0	NA	0	0	0.2	0	0.1	0.1	0
EBNA-3C_type1	88501	A	C	124	CH	3.95493e-08	68	50	1	1	0.3	Nonsynonymous	H782P	0.5	0	0.3	0	0	0.7	0	0	0	0	0.8	0	0.4	0.2	0	0.3	NA	0	0.4	NA	0	0.7	0	0	0.3	0.3	0.5
EBNA-3C_type1	88553	G	A	124	CH	9.56406e-15	68	50	1	1	0.1	Synonymous	-	0	0	0	0	0	0.7	0	0	0	0	0.8	0	0	0.2	0	0	NA	0	0	NA	0	0	0	0	0	0.1	0
EBNA-3C_type1	88838	C	A	124	CH	9.56406e-15	68	50	1	1	0.1	Synonymous	-	0	0	0	0	0	0.7	0	0	0	0	0.8	0	0	0.2	0	0	NA	0	0	NA	0	0	0	0	0	0.1	0
EBNA-3C_type1	86143	A	G	124	HK	0.000344557	82	30	1	1	0.3	Nonsynonymous	N21D	0	0	0.2	0.3	0.2	0.7	0	0	0	0	0.8	0.8	0.1	0.5	0.1	0	NA	1	0.2	NA	0	0	0.2	0	0.3	0.2	0
EBNA-3C_type1	86160	C	T	124	HK	0.000320911	82	30	1	1	0.3	Synonymous	-	0	0	0.2	0.3	0.2	0.7	0	0	0	0	0.8	0.8	0.1	0.5	0.1	0	NA	1	0.2	NA	0	0	0.2	0	0.2	0.2	0
EBNA-3C_type1	86212	A	G	124	HK	0.000344557	82	30	1	1	0.3	Nonsynonymous	R44G	0	0	0.2	0.3	0.2	0.7	0	0	0	0	0.8	0.8	0.1	0.5	0.1	0	NA	1	0.2	NA	0	0	0.2	0	0.3	0.2	0
EBNA-3C_type1	86233	T	G	124	HK	0.000359175	82	30	1	1	0.3	Nonsynonymous	Y51D	0	0	0.2	0.7	0.2	0.7	0	0	0	0	0.8	0.8	0.1	0.5	0.1	0	NA	1	0.2	NA	0	0	0.2	0	0.3	0.2	0
EBNA-3C_type1	86780	C	T	124	HK	1.37871e-07	82	30	1	1	0.1	Synonymous	-	0	0	0	0	0	0.8	0	0	0	0	0.8	0	0	0.5	0	0	NA	0	0	NA	0	0	0	0	0	0.1	0
EBNA-3C_type1	86795	A	C	124	HK	1.22902e-07	82	30	1	1	0.1	Nonsynonymous	Q213H	0	0	0	0	0	0.7	0	0	0	0	0.8	0	0	0.5	0	0	NA	0	0	NA	0	0	0	0	0	0.1	0
EBNA-3C_type1	87164	A	C	124	HK	1.22902e-07	82	30	1	1	0.1	Nonsynonymous	E336D	0	0	0	0	0	0.7	0	0	0	0	0.8	0	0	0.5	0	0	NA	0	0	NA	0	0	0	0	0	0.1	0
EBNA-3C_type1	87198	A	C	124	HK	9.86212e-06	82	30	1	1	0.2	Nonsynonymous	I348L	0	0	0.2	0	0	0.8	0	0	0	0	1	0	0.1	0.5	0	0	NA	0	0.2	NA	0	0	0.5	0	0.2	0.2	0
EBNA-3C_type1	87257	A	G	124	HK	9.86212e-06	82	30	1	1	0.2	Synonymous	-	0	0	0.2	0	0	0.8	0	0	0	0	1	0	0.1	0.5	0	0	NA	0	0.2	NA	0	0	0.5	0	0.2	0.2	0
EBNA-3C_type1	87398	G	A	124	HK	7.8731e-08	82	30	1	1	0.1	Synonymous	-	0	0	0	0	0	0.7	0	0	0	0	0.8	0	0	0.2	0	0	NA	0	0	NA	0	0	0	0	0	0.1	0
EBNA-3C_type1	87557	G	T	124	HK	9.86212e-06	82	30	1	1	0.2	Synonymous	-	0	0	0	0	0	0.7	0	0	0	0	0.8	0.8	0	0.2	0	0	NA	0.7	0	NA	0	0	0	0	0.1	0.1	0
EBNA-3C_type1	88122	C	G	124	HK	1.73197e-05	82	30	1	1	0.2	Nonsynonymous	R656G	0	0	0	0	0	0.7	0	0	0	0	0.8	0.8	0	0.2	0	0	NA	1	0	NA	0	0	0.2	0	0.1	0.1	0
EBNA-3C_type1	88501	A	C	124	HK	0.000171821	82	30	1	1	0.3	Nonsynonymous	H782P	0.5	0	0.3	0	0	0.7	0	0	0	0	0.8	0	0.4	0.2	0	0.3	NA	0	0.4	NA	0	0.7	0	0	0.3	0.3	0.5
EBNA-3C_type1	88553	G	A	124	HK	7.8731e-08	82	30	1	1	0.1	Synonymous	-	0	0	0	0	0	0.7	0	0	0	0	0.8	0	0	0.2	0	0	NA	0	0	NA	0	0	0	0	0	0.1	0
EBNA-3C_type1	88838	C	A	124	HK	7.8731e-08	82	30	1	1	0.1	Synonymous	-	0	0	0	0	0	0.7	0	0	0	0	0.8	0	0	0.2	0	0	NA	0	0	NA	0	0	0	0	0	0.1	0
EBNA-3C_type1	86261	A	C	141	IT	1.39984e-07	37	22.2	1	1	0.2	Nonsynonymous	Q60P	0.5	0	0.3	0	0	0	0	0	0	0	0	0	0.4	0	0	0.3	NA	0	0.4	NA	0	0.7	0	0	0.2	0.2	0.5
EBNA-3C_type1	86343	T	G	141	IT	6.61269e-06	37	22.2	1	1	0.2	Synonymous	-	0.5	0	0.3	0	0.2	0.2	0	0	0	0	0	0.1	0.4	0.5	0	0.3	NA	0	0.4	NA	1	0.7	0.5	0	0.3	0.2	0.5
EBNA-3C_type1	86401	A	G	141	IT	1.35073e-05	37	22.2	1	1	0.3	Nonsynonymous	T107A	0.5	0	0.3	0	0.2	0.2	0	0	0	0	0	0.1	0.4	0.5	0.2	0.3	NA	0	0.4	NA	1	0.7	0.5	0	0.3	0.2	0.5
EBNA-3C_type1	86402	C	T	141	IT	0.00785472	37	22.2	1	1	0.5	Nonsynonymous	T107I	0.5	0	0.5	0.3	0.3	0.4	0	0	0	0	0.8	0.9	0.4	0.5	0.3	0.3	NA	1	0.6	NA	1	0.7	1	0	0.5	0.3	0.5
EBNA-3C_type1	86817	A	T	141	IT	1.39984e-07	37	22.2	1	1	0.2	Nonsynonymous	T221S	0.5	0	0.3	0	0	0	0	0	0	0	0	0	0.4	0	0	0.3	NA	0	0.4	NA	0	0.7	0	0	0.2	0.2	0.5
EBNA-3C_type1	86920	G	A	141	IT	1.39984e-07	37	22.2	1	1	0.2	Nonsynonymous	R255K	0.5	0	0.3	0	0	0	0	0	0	0	0	0	0.4	0	0	0.3	NA	0	0.4	NA	0	0.7	0	0	0.2	0.2	0.5
EBNA-3C_type1	86932	G	A	141	IT	4.3139e-06	37	22.2	1	1	0.2	Nonsynonymous	R259K	0.5	0	0.4	0	0	0	0	0	0	0	0	0	0.4	0	0	0.3	NA	0	0.6	NA	0	0.7	0	0	0.4	0.3	0.8
EBNA-3C_type1	87017	C	T	141	IT	0.00329138	37	22.2	1	1	0.4	Synonymous	-	0.8	0.2	0.6	0	0.2	0	0	1	1	0.4	0	0	0.9	0	0.5	0.7	NA	0	0.8	NA	0	1	0	0.6	0.6	0.5	1
EBNA-3C_type1	87226	G	T	141	IT	0.00785472	37	22.2	1	1	0.5	Nonsynonymous	G357V	0.8	0.2	0.6	0	0.3	0.1	0	1	1	0.4	0	0.2	0.9	0.1	0.5	0.7	NA	0	0.8	NA	0	1	0.5	0.6	0.6	0.5	1
EBNA-3C_type1	87290	T	C	141	IT	0.00292204	37	22.2	1	1	0.4	Synonymous	-	0.8	0.2	0.6	0	0.2	0	0	1	1	0.4	0	0	0.9	0	0.5	0.5	NA	0	0.8	NA	0	1	0	0.6	0.6	0.5	1
EBNA-3C_type1	87309	T	A	141	IT	1.39984e-07	37	22.2	1	1	0.2	Nonsynonymous	S385T	0.5	0	0.3	0	0	0	0	0	0	0	0	0	0.4	0	0	0.3	NA	0	0.4	NA	0	0.7	0	0	0.2	0.2	0.5
EBNA-3C_type1	87622	T	C	141	IT	1.39984e-07	37	22.2	1	1	0.2	Nonsynonymous	V489A	0.5	0	0.3	0	0	0	0	0	0	0	0	0	0.4	0	0	0.3	NA	0	0.4	NA	0	0.7	0	0	0.2	0.2	0.5
EBNA-3C_type1	87652	G	T	141	IT	1.39984e-07	37	22.2	1	1	0.2	Nonsynonymous	R499I	0.5	0	0.3	0	0	0	0	0	0	0	0	0	0.4	0	0	0.3	NA	0	0.4	NA	0	0.7	0	0	0.2	0.1	0.5
EBNA-3C_type1	88133	A	C	141	IT	1.39984e-07	37	22.2	1	1	0.2	Synonymous	-	0.5	0	0.3	0	0	0	0	0	0	0	0	0	0.4	0	0	0.3	NA	0	0.4	NA	0	0.7	0	0	0.2	0.2	0.5
EBNA-3C_type1	88204	C	T	141	IT	1.60374e-05	37	22.2	1	1	0.3	Nonsynonymous	A683V	0.5	0	0.3	0	0.3	0.2	0	0	0	0	0	0.1	0.4	0.5	0.3	0.3	NA	0	0.4	NA	1	0.7	0.5	0	0.3	0.2	0.4
EBNA-3C_type1	88244	G	A	141	IT	1.39984e-07	37	22.2	1	1	0.2	Synonymous	-	0.5	0	0.3	0	0	0	0	0	0	0	0	0	0.4	0	0	0.3	NA	0	0.4	NA	0	0.7	0	0	0.2	0.2	0.5
EBNA-3C_type1	88295	G	A	141	IT	1.39984e-07	37	22.2	1	1	0.2	Synonymous	-	0.5	0	0.3	0	0	0	0	0	0	0	0	0	0.4	0	0	0.3	NA	0	0.4	NA	0	0.7	0	0	0.2	0.2	0.5
EBNA-3C_type1	88364	C	T	141	IT	1.62608e-07	37	22.2	1	1	0.2	Synonymous	-	0.5	0	0.3	0	0	0	0	0	0	0	0	0	0.4	0	0	0.3	NA	0	0.4	NA	0	0.7	0	0	0.2	0.2	0.5
EBNA-3C_type1	88375	A	C	141	IT	1.47055e-05	37	22.2	1	0.9	0.3	Nonsynonymous	Q740P	0.5	0	0.2	0	0.3	0.2	0	0	0	0	0	0.1	0.4	0.5	0.3	0.3	NA	0	0.4	NA	1	0.7	0.5	0	0.3	0.2	0.5
EBNA-3C_type1	88499	C	T	141	IT	1.39984e-07	37	22.2	1	0.9	0.2	Synonymous	-	0.2	0	0.3	0	0	0	0	0	0	0	0	0	0.4	0	0	0.3	NA	0	0.4	NA	0	0.7	0	0	0.2	0.2	0.5
EBNA-3C_type1	88501	A	C	141	IT	2.67421e-05	37	22.2	1	0.9	0.3	Nonsynonymous	H782P	0.5	0	0.3	0	0	0.7	0	0	0	0	0.8	0	0.4	0.2	0	0.3	NA	0	0.4	NA	0	0.7	0	0	0.3	0.3	0.5
EBNA-3C_type1	88617	A	G	141	IT	8.7506e-07	37	22.2	1	1	0.2	Nonsynonymous	T821A	0.5	0	0.3	0	0.2	0	0	0	0	0	0	0	0.4	0	0.2	0.3	NA	0	0.4	NA	0	0.7	0	0	0.3	0.2	0.5
EBNA-3C_type1	86261	A	C	141	TU	0.000368544	67	13.3	1	1	0.2	Nonsynonymous	Q60P	0.5	0	0.3	0	0	0	0	0	0	0	0	0	0.4	0	0	0.3	NA	0	0.4	NA	0	0.7	0	0	0.2	0.2	0.5
EBNA-3C_type1	86343	T	G	141	TU	0.00293653	67	13.3	1	1	0.2	Synonymous	-	0.5	0	0.3	0	0.2	0.2	0	0	0	0	0	0.1	0.4	0.5	0	0.3	NA	0	0.4	NA	1	0.7	0.5	0	0.3	0.2	0.5
EBNA-3C_type1	86401	A	G	141	TU	0.00432021	67	13.3	1	1	0.3	Nonsynonymous	T107A	0.5	0	0.3	0	0.2	0.2	0	0	0	0	0	0.1	0.4	0.5	0.2	0.3	NA	0	0.4	NA	1	0.7	0.5	0	0.3	0.2	0.5
EBNA-3C_type1	86817	A	T	141	TU	0.000368544	67	13.3	1	1	0.2	Nonsynonymous	T221S	0.5	0	0.3	0	0	0	0	0	0	0	0	0	0.4	0	0	0.3	NA	0	0.4	NA	0	0.7	0	0	0.2	0.2	0.5
EBNA-3C_type1	86920	G	A	141	TU	0.000368544	67	13.3	1	1	0.2	Nonsynonymous	R255K	0.5	0	0.3	0	0	0	0	0	0	0	0	0	0.4	0	0	0.3	NA	0	0.4	NA	0	0.7	0	0	0.2	0.2	0.5
EBNA-3C_type1	86932	G	A	141	TU	0.0023649	67	13.3	1	1	0.2	Nonsynonymous	R259K	0.5	0	0.4	0	0	0	0	0	0	0	0	0	0.4	0	0	0.3	NA	0	0.6	NA	0	0.7	0	0	0.4	0.3	0.8
EBNA-3C_type1	87309	T	A	141	TU	0.000368544	67	13.3	1	1	0.2	Nonsynonymous	S385T	0.5	0	0.3	0	0	0	0	0	0	0	0	0	0.4	0	0	0.3	NA	0	0.4	NA	0	0.7	0	0	0.2	0.2	0.5
EBNA-3C_type1	87622	T	C	141	TU	0.000368544	67	13.3	1	1	0.2	Nonsynonymous	V489A	0.5	0	0.3	0	0	0	0	0	0	0	0	0	0.4	0	0	0.3	NA	0	0.4	NA	0	0.7	0	0	0.2	0.2	0.5
EBNA-3C_type1	87652	G	T	141	TU	0.000368544	67	13.3	1	1	0.2	Nonsynonymous	R499I	0.5	0	0.3	0	0	0	0	0	0	0	0	0	0.4	0	0	0.3	NA	0	0.4	NA	0	0.7	0	0	0.2	0.1	0.5
EBNA-3C_type1	88133	A	C	141	TU	0.000368544	67	13.3	1	1	0.2	Synonymous	-	0.5	0	0.3	0	0	0	0	0	0	0	0	0	0.4	0	0	0.3	NA	0	0.4	NA	0	0.7	0	0	0.2	0.2	0.5
EBNA-3C_type1	88204	C	T	141	TU	0.00453089	67	13.3	1	1	0.3	Nonsynonymous	A683V	0.5	0	0.3	0	0.3	0.2	0	0	0	0	0	0.1	0.4	0.5	0.3	0.3	NA	0	0.4	NA	1	0.7	0.5	0	0.3	0.2	0.4
EBNA-3C_type1	88244	G	A	141	TU	0.000368544	67	13.3	1	1	0.2	Synonymous	-	0.5	0	0.3	0	0	0	0	0	0	0	0	0	0.4	0	0	0.3	NA	0	0.4	NA	0	0.7	0	0	0.2	0.2	0.5
EBNA-3C_type1	88295	G	A	141	TU	0.000368544	67	13.3	1	1	0.2	Synonymous	-	0.5	0	0.3	0	0	0	0	0	0	0	0	0	0.4	0	0	0.3	NA	0	0.4	NA	0	0.7	0	0	0.2	0.2	0.5
EBNA-3C_type1	88364	C	T	141	TU	0.000385296	67	13.3	1	1	0.2	Synonymous	-	0.5	0	0.3	0	0	0	0	0	0	0	0	0	0.4	0	0	0.3	NA	0	0.4	NA	0	0.7	0	0	0.2	0.2	0.5
EBNA-3C_type1	88375	A	C	141	TU	0.00441839	67	13.3	1	0.9	0.3	Nonsynonymous	Q740P	0.5	0	0.2	0	0.3	0.2	0	0	0	0	0	0.1	0.4	0.5	0.3	0.3	NA	0	0.4	NA	1	0.7	0.5	0	0.3	0.2	0.5
EBNA-3C_type1	88499	C	T	141	TU	0.000368544	67	13.3	1	0.9	0.2	Synonymous	-	0.2	0	0.3	0	0	0	0	0	0	0	0	0	0.4	0	0	0.3	NA	0	0.4	NA	0	0.7	0	0	0.2	0.2	0.5
EBNA-3C_type1	88501	A	C	141	TU	0.00595995	67	13.3	1	0.9	0.3	Nonsynonymous	H782P	0.5	0	0.3	0	0	0.7	0	0	0	0	0.8	0	0.4	0.2	0	0.3	NA	0	0.4	NA	0	0.7	0	0	0.3	0.3	0.5
EBNA-3C_type1	88617	A	G	141	TU	0.000973847	67	13.3	1	1	0.2	Nonsynonymous	T821A	0.5	0	0.3	0	0.2	0	0	0	0	0	0	0	0.4	0	0.2	0.3	NA	0	0.4	NA	0	0.7	0	0	0.3	0.2	0.5
LMP-2A	159	C	G	1	CH	2.37746e-05	33	32	1	1	0.2	Nonsynonymous	T34S	0.1	0.1	0	0.5	0.2	0.5	0	0	0	0	1	0.7	0	0.1	0	0	0	0.5	0	0	0	0.1	0.6	0	0.1	0	0
LMP-2A	391	G	A	1	CH	0.00013931	33	32	1	1	0.2	Synonymous	-	0	0.1	0	0.5	0.2	0.6	0	0	0	0	1	0.7	0	0.1	0	0	0	0.9	0	0	0	0.2	0.8	0	0.1	0	0.3
LMP-2A	613	C	G	1	CH	1.19814e-05	33	32	1	0.9	0.1	Nonsynonymous	I129M	0	0.1	0	0.5	0	0.5	0	0	0	0	1	0.7	0	0.1	0	0	0	0.2	0	0	0	0.1	0.2	0	0	0	0
LMP-2A	632	C	G	1	CH	1.75391e-05	33	32	1	0.9	0.2	Nonsynonymous	L136V	0	0.1	0	0.2	0	0.5	0	0	0	0	1	0.7	0	0.1	0	0	0	0.9	0	0	0	0.1	0.2	0	0	0	0
LMP-2A	1075	C	T	1	CH	2.37746e-05	33	32	0.8	0.9	0.1	Synonymous	-	0	0	0	0.1	0	0.3	0	0	0	0	1	0	0	0	0	0	0	0	0	0	0	0	0.4	0	0	0	0
LMP-2A	1134	T	C	1	CH	3.7584e-06	33	32	1	1	0.1	Nonsynonymous	I251T	0	0.1	0	0.7	0	0.4	0	0	0	0	1	0	0	0	0	0	0	0	0	0	0	0.1	0.8	0	0.1	0	0
LMP-2A	1138	T	C	1	CH	0.00234242	33	32	1	1	0.3	Synonymous	-	0.3	0.3	0	0.7	0.2	0.5	0.1	0	0	0.3	1	0.8	0.2	0	0.2	0.3	0	1	0.3	0.5	0	0.4	0.8	0	0.2	0.3	0.4
LMP-2A	1177	C	T	1	CH	0.000437287	33	32	0.6	0.8	0.1	Synonymous	-	0	0	0	0	0	0.2	0	0	0	0	1	0	0	0	0	0	0	0	0	0	0	0	0.4	0	0	0	0
LMP-2A	1182	C	G	1	CH	0.0452075	33	32	0.4	0.2	0	Nonsynonymous	T267S	0	0.1	0	0.6	0	0.2	0	0	0	0	0	0	0	0	0	0	0	0	0	0	0	0.1	0.2	0	0	0	0
LMP-2A	1196	A	C	1	CH	2.37746e-05	33	32	1	1	0.2	Nonsynonymous	N272H	0	0.1	0	0.7	0.2	0.5	0	0	0	0	1	0.6	0	0	0	0	0	0.9	0	0	0	0.1	0.6	0	0.1	0	0
LMP-2A	1350	C	A	1	CH	2.37746e-05	33	32	1	1	0.2	Synonymous	-	0	0.1	0	0.7	0.2	0.5	0	0	0	0	1	0.6	0	0	0	0	0	0.9	0.1	0	0	0.1	0.4	0	0.1	0	0
LMP-2A	1374	A	C	1	CH	2.37746e-05	33	32	1	1	0.2	Synonymous	-	0	0.1	0	0.7	0.2	0.5	0	0	0	0	1	0.6	0	0	0	0	0	0.9	0.1	0	0	0.1	0.4	0	0.1	0	0
LMP-2A	1392	T	C	1	CH	2.37746e-05	33	32	1	1	0.2	Synonymous	-	0	0.1	0	0.6	0.2	0.5	0	0	0	0	1	0.6	0	0	0	0	0	0.9	0.1	0	0	0.1	0.4	0	0.1	0	0
LMP-2A	166347	A	C	1	CH	0.000537149	33	32	0	0	0.7	Nonsynonymous	Q82P	0.9	0.4	0.9	0.8	0.3	0.2	0.6	1	1	0	0	0.9	1	0.5	0.6	1	1	1	1	0.8	1	0.9	0	0.7	0.8	0.7	1
LMP-2A	166438	C	T	1	CH	1.76526e-05	33	32	1	1	0.2	Synonymous	-	0	0	0	0	0.2	0.9	0	0	0	0	1	0.1	0	0.9	0	0	0	0	0	0	1	0	1	0	0.1	0	0
LMP-2A	159	C	G	1	HK	1.06068e-07	100	44	1	1	0.2	Nonsynonymous	T34S	0.1	0.1	0	0.5	0.2	0.5	0	0	0	0	1	0.7	0	0.1	0	0	0	0.5	0	0	0	0.1	0.6	0	0.1	0	0
LMP-2A	391	G	A	1	HK	1.35312e-06	100	44	1	1	0.2	Synonymous	-	0	0.1	0	0.5	0.2	0.6	0	0	0	0	1	0.7	0	0.1	0	0	0	0.9	0	0	0	0.2	0.8	0	0.1	0	0.3
LMP-2A	613	C	G	1	HK	1.14927e-08	100	44	1	0.9	0.1	Nonsynonymous	I129M	0	0.1	0	0.5	0	0.5	0	0	0	0	1	0.7	0	0.1	0	0	0	0.2	0	0	0	0.1	0.2	0	0	0	0
LMP-2A	632	C	G	1	HK	2.80846e-08	100	44	1	0.9	0.2	Nonsynonymous	L136V	0	0.1	0	0.2	0	0.5	0	0	0	0	1	0.7	0	0.1	0	0	0	0.9	0	0	0	0.1	0.2	0	0	0	0
LMP-2A	1075	C	T	1	HK	9.4986e-13	100	44	1	0.9	0.1	Synonymous	-	0	0	0	0.1	0	0.3	0	0	0	0	1	0	0	0	0	0	0	0	0	0	0	0	0.4	0	0	0	0
LMP-2A	1134	T	C	1	HK	1.08592e-09	100	44	1	1	0.1	Nonsynonymous	I251T	0	0.1	0	0.7	0	0.4	0	0	0	0	1	0	0	0	0	0	0	0	0	0	0	0.1	0.8	0	0.1	0	0
LMP-2A	1138	T	C	1	HK	8.37764e-05	100	44	1	1	0.3	Synonymous	-	0.3	0.3	0	0.7	0.2	0.5	0.1	0	0	0.3	1	0.8	0.2	0	0.2	0.3	0	1	0.3	0.5	0	0.4	0.8	0	0.2	0.3	0.4
LMP-2A	1177	C	T	1	HK	5.36878e-13	100	44	1	0.8	0.1	Synonymous	-	0	0	0	0	0	0.2	0	0	0	0	1	0	0	0	0	0	0	0	0	0	0	0	0.4	0	0	0	0
LMP-2A	1196	A	C	1	HK	9.78013e-08	100	44	1	1	0.2	Nonsynonymous	N272H	0	0.1	0	0.7	0.2	0.5	0	0	0	0	1	0.6	0	0	0	0	0	0.9	0	0	0	0.1	0.6	0	0.1	0	0
LMP-2A	1350	C	A	1	HK	9.78013e-08	100	44	1	1	0.2	Synonymous	-	0	0.1	0	0.7	0.2	0.5	0	0	0	0	1	0.6	0	0	0	0	0	0.9	0.1	0	0	0.1	0.4	0	0.1	0	0
LMP-2A	1374	A	C	1	HK	9.78013e-08	100	44	1	1	0.2	Synonymous	-	0	0.1	0	0.7	0.2	0.5	0	0	0	0	1	0.6	0	0	0	0	0	0.9	0.1	0	0	0.1	0.4	0	0.1	0	0
LMP-2A	1392	T	C	1	HK	9.78013e-08	100	44	1	1	0.2	Synonymous	-	0	0.1	0	0.6	0.2	0.5	0	0	0	0	1	0.6	0	0	0	0	0	0.9	0.1	0	0	0.1	0.4	0	0.1	0	0
LMP-2A	1600	T	C	1	HK	0.010066	100	44	0.2	0.1	0	Nonsynonymous	C353R	0	0	0	0	0	0	0	0	0	0	0.2	0	0	0	0	0	0	0	0	0	0	0	0	0	0	0	0
LMP-2A	1608	C	T	1	HK	0.010066	100	44	0.2	0.1	0	Synonymous	-	0	0	0	0	0	0	0	0	0	0	0.2	0	0	0	0	0	0	0	0	0	0	0	0	0	0	0	0
LMP-2A	166292	T	G	1	HK	0.0156954	100	44	0	0	0.4	Nonsynonymous	Y64D	0.6	0.3	0.8	0.1	0.2	0.1	0.3	1	0	0	0	0.1	0.7	0.4	0.5	0.8	0	0	0.7	0.5	1	0.6	0	0.5	0.7	0.6	0.6
LMP-2A	166347	A	C	1	HK	1.04296e-05	100	44	0	0	0.7	Nonsynonymous	Q82P	0.9	0.4	0.9	0.8	0.3	0.2	0.6	1	1	0	0	0.9	1	0.5	0.6	1	1	1	1	0.8	1	0.9	0	0.7	0.8	0.7	1
LMP-2A	166352	C	T	1	HK	0.0156954	100	44	0	0	0.4	Synonymous	-	0.6	0.3	0.8	0.1	0.2	0.1	0.3	1	0	0	0	0.1	0.7	0.4	0.5	0.8	0	0	0.7	0.5	1	0.6	0	0.5	0.7	0.6	0.6
LMP-2A	166438	C	T	1	HK	3.55e-08	100	44	1	1	0.2	Synonymous	-	0	0	0	0	0.2	0.9	0	0	0	0	1	0.1	0	0.9	0	0	0	0	0	0	1	0	1	0	0.1	0	0
LMP-2A	154	T	G	12	PN	1.24432e-05	27	100	1	1	0	Synonymous	-	0	0	0	0	0	0	0	0	0	0	0	0	0	0	0	0	0	0.3	0	0	0	0	0	0	0	0	0
LMP-2A	193	G	A	12	PN	1.24432e-05	27	100	1	1	0	Synonymous	-	0	0	0	0	0	0	0	0	0	0	0	0	0	0	0	0	0	0.3	0	0	0	0	0	0	0	0	0
LMP-2A	159	C	G	33	BO	0.00349946	50	62.5	1	1	0.2	Nonsynonymous	T34S	0.1	0.1	0	0.5	0.2	0.5	0	0	0	0	1	0.7	0	0.1	0	0	0	0.5	0	0	0	0.1	0.6	0	0.1	0	0
LMP-2A	178	C	A	33	BO	0.00349946	50	62.5	0.4	0.2	0	Synonymous	-	0	0	0	0.2	0	0	0	0	0	0	0	0	0	0	0	0	0	0	0	0	0	0	0	0	0	0	0
LMP-2A	391	G	A	33	BO	0.0101647	50	62.5	1	1	0.2	Synonymous	-	0	0.1	0	0.5	0.2	0.6	0	0	0	0	1	0.7	0	0.1	0	0	0	0.9	0	0	0	0.2	0.8	0	0.1	0	0.3
LMP-2A	613	C	G	33	BO	0.00209398	50	62.5	1	1	0.1	Nonsynonymous	I129M	0	0.1	0	0.5	0	0.5	0	0	0	0	1	0.7	0	0.1	0	0	0	0.2	0	0	0	0.1	0.2	0	0	0	0
LMP-2A	1134	T	C	33	BO	0.000856728	50	62.5	1	1	0.1	Nonsynonymous	I251T	0	0.1	0	0.7	0	0.4	0	0	0	0	1	0	0	0	0	0	0	0	0	0	0	0.1	0.8	0	0.1	0	0
LMP-2A	1182	C	G	33	BO	8.79824e-06	50	62.5	1	1	0	Nonsynonymous	T267S	0	0.1	0	0.6	0	0.2	0	0	0	0	0	0	0	0	0	0	0	0	0	0	0	0.1	0.2	0	0	0	0
LMP-2A	1196	A	C	33	BO	0.00349946	50	62.5	1	1	0.2	Nonsynonymous	N272H	0	0.1	0	0.7	0.2	0.5	0	0	0	0	1	0.6	0	0	0	0	0	0.9	0	0	0	0.1	0.6	0	0.1	0	0
LMP-2A	1350	C	A	33	BO	0.00349946	50	62.5	1	1	0.2	Synonymous	-	0	0.1	0	0.7	0.2	0.5	0	0	0	0	1	0.6	0	0	0	0	0	0.9	0.1	0	0	0.1	0.4	0	0.1	0	0
LMP-2A	1374	A	C	33	BO	0.00349946	50	62.5	1	1	0.2	Synonymous	-	0	0.1	0	0.7	0.2	0.5	0	0	0	0	1	0.6	0	0	0	0	0	0.9	0.1	0	0	0.1	0.4	0	0.1	0	0
LMP-2A	1392	T	C	33	BO	0.00349946	50	62.5	1	1	0.2	Synonymous	-	0	0.1	0	0.6	0.2	0.5	0	0	0	0	1	0.6	0	0	0	0	0	0.9	0.1	0	0	0.1	0.4	0	0.1	0	0
LMP-2A	1401	C	T	33	BO	3.19057e-06	50	62.5	1	1	0	Synonymous	-	0	0.1	0	0.7	0	0	0	0	0	0	0	0	0	0	0	0	0	0	0	0	0	0.1	0	0	0	0	0
LMP-2A	1613	G	T	33	BO	8.29548e-05	50	62.5	0.6	0.4	0	Nonsynonymous	C357F	0	0	0	0.3	0	0	0	0	0	0	0	0	0	0	0	0	0	0	0	0	0	0	0	0	0	0	0
LMP-2A	166164	A	T	33	BO	0.00349946	50	62.5	0.4	0.2	0	Nonsynonymous	D21V	0	0	0	0.2	0	0	0	0	0	0	0	0	0	0	0	0	0	0	0	0	0	0	0	0	0	0	0
LMP-2A	166282	T	C	33	BO	0.0135928	50	62.5	0.6	0.5	0.1	Synonymous	-	0	0	0	0.4	0	0	0	0	0	0	0	0.1	0	0	0	0	0	0	0	0	0	0	0	0	0.1	0.2	0
LMP-2A	640	C	T	34	AU	0.000524959	45	14.3	1	1	0.3	Synonymous	-	0	0	0.4	0	0	0	0.1	1	1	0.2	0	0	0.7	0	0.2	0.2	0	0	0.6	0	0	0.4	0	0.2	0.5	0.3	0.3
LMP-2A	166292	T	G	34	AU	0.0369127	45	14.3	1	1	0.4	Nonsynonymous	Y64D	0.6	0.3	0.8	0.1	0.2	0.1	0.3	1	0	0	0	0.1	0.7	0.4	0.5	0.8	0	0	0.7	0.5	1	0.6	0	0.5	0.7	0.6	0.6
LMP-2A	166352	C	T	34	AU	0.0369127	45	14.3	1	1	0.4	Synonymous	-	0.6	0.3	0.8	0.1	0.2	0.1	0.3	1	0	0	0	0.1	0.7	0.4	0.5	0.8	0	0	0.7	0.5	1	0.6	0	0.5	0.7	0.6	0.6
LMP-2A	376	A	C	34	IT	0.00827429	41	17.5	0.6	0.6	0.1	Synonymous	-	0	0	0.2	0	0	0	0	1	1	0	0	0	0.5	0	0	0	0	0	0.2	0	0	0.2	0	0	0.3	0.1	0.3
LMP-2A	640	C	T	34	IT	2.77937e-05	41	17.5	1	1	0.3	Synonymous	-	0	0	0.4	0	0	0	0.1	1	1	0.2	0	0	0.7	0	0.2	0.2	0	0	0.6	0	0	0.4	0	0.2	0.5	0.3	0.3
LMP-2A	166292	T	G	34	IT	0.00681912	41	17.5	1	1	0.4	Nonsynonymous	Y64D	0.6	0.3	0.8	0.1	0.2	0.1	0.3	1	0	0	0	0.1	0.7	0.4	0.5	0.8	0	0	0.7	0.5	1	0.6	0	0.5	0.7	0.6	0.6
LMP-2A	166352	C	T	34	IT	0.00681912	41	17.5	1	1	0.4	Synonymous	-	0.6	0.3	0.8	0.1	0.2	0.1	0.3	1	0	0	0	0.1	0.7	0.4	0.5	0.8	0	0	0.7	0.5	1	0.6	0	0.5	0.7	0.6	0.6
LMP-2A	376	A	C	34	UK	4.34509e-05	43	31.7	0.6	0.6	0.1	Synonymous	-	0	0	0.2	0	0	0	0	1	1	0	0	0	0.5	0	0	0	0	0	0.2	0	0	0.2	0	0	0.3	0.1	0.3
LMP-2A	640	C	T	34	UK	3.03007e-11	43	31.7	1	1	0.3	Synonymous	-	0	0	0.4	0	0	0	0.1	1	1	0.2	0	0	0.7	0	0.2	0.2	0	0	0.6	0	0	0.4	0	0.2	0.5	0.3	0.3
LMP-2A	1175	A	G	34	UK	0.00807018	43	31.7	0.4	0.4	0.1	Nonsynonymous	S265G	0	0	0.2	0	0	0	0	0	0	0	0	0	0.1	0	0	0.2	0	0	0.3	0	0	0.1	0	0	0.2	0.1	0
LMP-2A	166290	C	T	34	UK	4.96214e-06	43	31.7	0.7	0.6	0.2	Nonsynonymous	P63L	0	0.1	0.4	0	0	0.1	0	1	0	0	0	0	0.2	0.4	0	0	0	0	0.2	0	1	0.2	0	0	0.4	0.3	0.1
LMP-2A	166292	T	G	34	UK	2.8049e-06	43	31.7	1	1	0.4	Nonsynonymous	Y64D	0.6	0.3	0.8	0.1	0.2	0.1	0.3	1	0	0	0	0.1	0.7	0.4	0.5	0.8	0	0	0.7	0.5	1	0.6	0	0.5	0.7	0.6	0.6
LMP-2A	166352	C	T	34	UK	2.8049e-06	43	31.7	1	1	0.4	Synonymous	-	0.6	0.3	0.8	0.1	0.2	0.1	0.3	1	0	0	0	0.1	0.7	0.4	0.5	0.8	0	0	0.7	0.5	1	0.6	0	0.5	0.7	0.6	0.6
LMP-2A	166447	G	T	34	UK	0.0328782	43	31.7	0.2	0.1	0	Synonymous	-	0	0	0.1	0	0	0	0	0	0	0	0	0	0	0	0	0	0	0	0	0	0	0	0	0	0.1	0.1	0
LMP-2A	1061	C	T	63	WG	0.000171792	41	36.4	0.3	0.2	0	Nonsynonymous	P227S	0	0	0	0	0	0	0	0	0	0	0	0	0	0	0	0	0	0	0	0	0	0.1	0	0	0	0	0.1
LMP-2A	1138	T	C	63	WG	0.000127288	41	36.4	1	1	0.3	Synonymous	-	0.3	0.3	0	0.7	0.2	0.5	0.1	0	0	0.3	1	0.8	0.2	0	0.2	0.3	0	1	0.3	0.5	0	0.4	0.8	0	0.2	0.3	0.4
LMP-2A	1145	A	T	63	WG	1.92528e-08	41	36.4	0.6	0.3	0	Nonsynonymous	S255C	0	0	0	0	0	0	0	0	0	0	0	0	0	0	0	0	0	0	0.1	0	0	0.1	0	0	0	0	0.2
LMP-2A	1146	G	T	63	WG	2.56399e-13	41	36.4	1	0.8	0.1	Nonsynonymous	S255I	0	0	0	0	0	0	0	0	0	0	0	0	0	0	0	0	0	0	0.2	0.2	0	0.2	0	0	0.1	0.1	0.4
LMP-2A	1368	C	T	63	WG	0.001095	41	36.4	0.2	0.1	0	Synonymous	-	0	0	0	0	0	0	0	0	0	0	0	0	0	0	0	0	0	0	0	0	0	0	0	0	0	0	0.1

## Sheet: Max MCC continent
Characterisation of the geography-defining variation: optimum grouping based on maximum MCC score. List of variants statistically more represented in geographical clusters. The list was generated per continent of origin. For each variant, we report the gene ("Gene"), the coordinate in the reference sequence NC_007605 ("Var"), the nucleotide in the reference sequence ("Ref"), the alternative allel…
Gene	Var	Ref	Alt	Clust	Pop	Qvals	Proportion	Proportion.in.cluster	Allele.freq.in.pop.cluster	Allele.freq.in.cluster	Overall.allele.freq	Type	Change	EAS	EUR	WA	NAF	NAM	OCN	SAF	SAM
BDLF4	116059	A	G	1	EAS	3.44387e-06	35	79.4	1	1	0.5	Synonymous	-	0.8	0.4	0.6	0.3	0.3	0.5	0.4	0.3
BDLF4	116305	C	G	1	EAS	1.67926e-05	35	79.4	1	1	0.6	Synonymous	-	1	0.4	0.6	0.4	0.4	0.6	0.5	0.7
BDLF4	116311	C	A	1	EAS	8.54012e-08	35	79.4	1	1	0.5	Nonsynonymous	E141D	0.8	0.4	0.6	0.3	0.3	0.5	0.4	0.3
BDLF4	116332	G	A	1	EAS	0.000976038	35	79.4	0.2	0.3	0	Synonymous	-	0.1	0	0	0	0	0	0	0.1
BDLF4	116665	G	A	1	EAS	1.50722e-32	35	79.4	1	1	0.1	Synonymous	-	0.3	0	0	0	0	0	0	0.1
BDLF4	116701	C	T	1	EAS	2.5792e-34	35	79.4	1	0.9	0.1	Synonymous	-	0.3	0	0	0	0	0.1	0	0
BDLF4	116059	A	G	47	EAS	1.13672e-07	35	93.1	1	1	0.5	Synonymous	-	0.8	0.4	0.6	0.3	0.3	0.5	0.4	0.3
BDLF4	116305	C	G	47	EAS	1.67926e-05	35	93.1	1	1	0.6	Synonymous	-	1	0.4	0.6	0.4	0.4	0.6	0.5	0.7
BDLF4	116311	C	A	47	EAS	8.54012e-08	35	93.1	1	1	0.5	Nonsynonymous	E141D	0.8	0.4	0.6	0.3	0.3	0.5	0.4	0.3
BDLF4	116502	A	C	47	EAS	5.2e-37	35	93.1	1	1	0.1	Nonsynonymous	Y78D	0.3	0	0	0	0	0	0	0
BDLF4	116584	G	A	47	EAS	3.44508e-33	35	93.1	1	1	0.1	Synonymous	-	0.4	0	0	0	0	0	0	0
BDLF4	116059	A	G	58	EUR	5.43207e-18	60	38.5	0	0	0.5	Synonymous	-	0.8	0.4	0.6	0.3	0.3	0.5	0.4	0.3
BDLF4	116305	C	G	58	EUR	2.62909e-24	60	38.5	0	0	0.6	Synonymous	-	1	0.4	0.6	0.4	0.4	0.6	0.5	0.7
BDLF4	116311	C	A	58	EUR	4.13535e-17	60	38.5	0	0	0.5	Nonsynonymous	E141D	0.8	0.4	0.6	0.3	0.3	0.5	0.4	0.3
BDLF4	116461	G	A	58	EUR	0.00193855	60	38.5	0	0	0.1	Synonymous	-	0	0.2	0.2	0.3	0	0.2	0.3	0.1
BDLF4	116575	G	A	58	EUR	0.00193855	60	38.5	0	0	0.1	Synonymous	-	0	0.2	0.2	0.3	0	0.2	0.3	0.1
BDLF4	116584	G	A	58	EUR	0.0486889	60	38.5	0	0	0.1	Synonymous	-	0.4	0	0	0	0	0	0	0
BDLF4	116665	G	A	58	EUR	0.0381539	60	38.5	0	0	0.1	Synonymous	-	0.3	0	0	0	0	0	0	0.1
BDLF4	116701	C	T	58	EUR	0.0486889	60	38.5	0	0	0.1	Synonymous	-	0.3	0	0	0	0	0.1	0	0
BDLF4	116059	A	G	59	SAM	0.0136169	29	50	0	0	0.5	Synonymous	-	0.8	0.4	0.6	0.3	0.3	0.5	0.4	0.3
BDLF4	116311	C	A	59	SAM	0.0136399	29	50	0	0	0.5	Nonsynonymous	E141D	0.8	0.4	0.6	0.3	0.3	0.5	0.4	0.3
BDLF4	116695	C	A	59	SAM	1.69968e-10	29	50	0.9	1	0.1	Nonsynonymous	E13D	0	0	0	0	0.1	0	0.1	0.3
BDLF4	116254	C	A	81	EAS	1.16338e-10	8	85.7	1	1	0	Synonymous	-	0.1	0	0	0	0	0	0	0
BDLF4	116287	C	A	81	EAS	2.32676e-10	8	85.7	1	1	0	Synonymous	-	0.1	0	0	0	0	0	0	0
BDLF4	116473	C	A	81	EAS	4.20099e-05	8	85.7	0.5	0.4	0	Synonymous	-	0	0	0	0	0	0	0	0
BDLF4	116059	A	G	82	SAF	0.000325482	31	29.6	1	1	0.5	Synonymous	-	0.8	0.4	0.6	0.3	0.3	0.5	0.4	0.3
BDLF4	116305	C	G	82	SAF	0.00765133	31	29.6	1	1	0.6	Synonymous	-	1	0.4	0.6	0.4	0.4	0.6	0.5	0.7
BDLF4	116311	C	A	82	SAF	0.000325482	31	29.6	1	1	0.5	Nonsynonymous	E141D	0.8	0.4	0.6	0.3	0.3	0.5	0.4	0.3
BDLF4	116461	G	A	82	SAF	1.82106e-13	31	29.6	1	1	0.1	Synonymous	-	0	0.2	0.2	0.3	0	0.2	0.3	0.1
BDLF4	116575	G	A	82	SAF	1.82106e-13	31	29.6	1	1	0.1	Synonymous	-	0	0.2	0.2	0.3	0	0.2	0.3	0.1
BGLF4	110478	C	T	6	EAS	0.00195259	58	88.5	0	0	0.2	Synonymous	-	0.1	0.2	0.2	0.3	0.1	0.2	0.3	0.1
BGLF4	110508	C	T	6	EAS	0.014762	58	88.5	0.1	0.1	0	Synonymous	-	0	0	0	0	0	0	0	0
BGLF4	110688	A	C	6	EAS	2.50474e-23	58	88.5	1	1	0.4	Synonymous	-	0.9	0.1	0	0.1	0.1	0.2	0.3	0.6
BGLF4	110774	G	A	6	EAS	6.81346e-50	58	88.5	1	1	0.1	Synonymous	-	0.6	0	0	0	0	0	0	0
BGLF4	110940	A	G	6	EAS	6.81346e-50	58	88.5	1	1	0.1	Synonymous	-	0.6	0	0	0	0	0	0	0.1
BGLF4	111027	C	T	6	EAS	3.11501e-51	58	88.5	1	1	0.1	Synonymous	-	0.6	0	0	0	0	0	0	0
BGLF4	111147	C	T	6	EAS	2.10791e-48	58	88.5	1	1	0.2	Synonymous	-	0.6	0	0	0	0	0	0	0.1
BGLF4	111150	C	A	6	EAS	0.00905916	58	88.5	0	0	0.1	Synonymous	-	0.1	0.1	0.2	0.3	0.1	0.2	0.3	0.1
BGLF4	111159	A	G	6	EAS	0.0198048	58	88.5	0	0	0.1	Synonymous	-	0	0.3	0.2	0.1	0.1	0.2	0	0
BGLF4	110229	G	A	49	EAS	1.55594e-05	4	100	1	1	0	Synonymous	-	0	0	0	0	0	0	0	0
BGLF4	110433	C	A	49	EAS	1.55594e-05	4	100	1	1	0	Synonymous	-	0	0	0	0	0	0	0	0
BGLF4	110784	G	A	49	EAS	0.00344446	4	100	1	1	0.1	Synonymous	-	0.2	0	0	0	0	0.2	0	0
BGLF4	111131	G	A	49	EAS	0.00211608	4	100	1	1	0	Synonymous	-	0.2	0	0	0	0	0	0	0
BGLF4	110395	T	C	50	EAS	7.7524e-23	18	100	1	1	0	Nonsynonymous	H311R	0.2	0	0	0	0	0	0	0
BGLF4	110688	A	C	50	EAS	3.20191e-06	18	100	1	1	0.4	Synonymous	-	0.9	0.1	0	0.1	0.1	0.2	0.3	0.6
BGLF4	110784	G	A	50	EAS	2.11173e-18	18	100	1	1	0.1	Synonymous	-	0.2	0	0	0	0	0.2	0	0
BGLF4	110909	A	T	50	EAS	7.7524e-23	18	100	1	1	0	Nonsynonymous	S140T	0.2	0	0	0	0	0	0	0
BGLF4	111131	G	A	50	EAS	1.05433e-20	18	100	1	1	0	Synonymous	-	0.2	0	0	0	0	0	0	0
BGLF4	110427	C	T	51	OCN	1.01735e-11	19	100	1	1	0	Synonymous	-	0	0	0	0	0	0.2	0	0
BGLF4	110604	G	A	51	OCN	1.01735e-11	19	100	1	1	0	Synonymous	-	0	0	0	0	0	0.2	0	0
BGLF4	110688	A	C	51	OCN	0.0210362	19	100	1	1	0.4	Synonymous	-	0.9	0.1	0	0.1	0.1	0.2	0.3	0.6
BGLF4	110784	G	A	51	OCN	5.1349e-07	19	100	1	1	0.1	Synonymous	-	0.2	0	0	0	0	0.2	0	0
BGLF4	111075	C	A	51	OCN	1.44938e-08	19	100	0.8	0.8	0	Synonymous	-	0	0	0	0.1	0	0.2	0	0
BGLF4	110448	G	T	139	WA	2.84857e-10	13	100	1	1	0	Synonymous	-	0	0	0.2	0	0	0	0	0
BGLF4	111270	C	G	139	WA	2.03469e-11	13	100	1	1	0	Nonsynonymous	V133L	0	0	0.1	0	0	0	0	0
BGLF4	110478	C	T	140	SAF	8.96482e-11	27	29.2	1	1	0.2	Synonymous	-	0.1	0.2	0.2	0.3	0.1	0.2	0.3	0.1
BGLF4	110688	A	C	140	SAF	0.0413711	27	29.2	0	0	0.4	Synonymous	-	0.9	0.1	0	0.1	0.1	0.2	0.3	0.6
BGLF4	110889	G	A	140	SAF	0.0413711	27	29.2	0.2	0.1	0	Synonymous	-	0	0	0	0.1	0	0.1	0.1	0
BGLF4	111051	C	T	140	SAF	0.00368898	27	29.2	0.2	0.1	0	Synonymous	-	0	0	0	0.1	0	0	0.1	0
BGLF4	111150	C	A	140	SAF	1.8285e-11	27	29.2	1	1	0.1	Synonymous	-	0.1	0.1	0.2	0.3	0.1	0.2	0.3	0.1
BGLF4	110478	C	T	143	EUR	1.69428e-06	11	100	1	1	0.2	Synonymous	-	0.1	0.2	0.2	0.3	0.1	0.2	0.3	0.1
BGLF4	111159	A	G	143	EUR	2.03124e-07	11	100	1	1	0.1	Synonymous	-	0	0.3	0.2	0.1	0.1	0.2	0	0
BGLF4	110403	A	T	182	WA	3.11188e-05	6	75	1	1	0	Synonymous	-	0	0	0.1	0	0	0	0	0
BGLF4	110652	G	A	182	WA	0.0026451	6	75	1	1	0	Synonymous	-	0	0	0.2	0	0.1	0.1	0	0
BGLF4	110652	G	A	183	OCN	0.0026451	10	75	1	1	0	Synonymous	-	0	0	0.2	0	0.1	0.1	0	0
BGLF4	110889	G	A	183	OCN	0.000653495	10	75	1	1	0	Synonymous	-	0	0	0	0.1	0	0.1	0.1	0
BHRF1	42322	G	T	2	EAS	0.00734219	54	82.7	0	0	0.2	Nonsynonymous	V79L	0.3	0	0.3	0	0	0.3	0	0.2
BHRF1	42327	T	C	2	EAS	0.0164997	54	82.7	1	1	0.9	Synonymous	-	1	0.8	0.8	0.6	0.7	0.8	0.9	1
BHRF1	42349	T	G	2	EAS	1.47079e-45	54	82.7	1	1	0.1	Nonsynonymous	L88V	0.5	0.1	0	0	0.1	0	0	0
BHRF1	42597	T	C	2	EAS	2.1555e-05	54	82.7	0	0	0.3	Synonymous	-	0	0.6	0.2	0	0.3	0.3	0.3	0.1
BHRF1	42378	C	A	4	SAM	3.36178e-05	8	75	1	1	0	Nonsynonymous	S97R	0	0	0	0	0	0	0	0.1
BHRF1	42327	T	C	75	NAM	0.00409036	23	27.8	0	0	0.9	Synonymous	-	1	0.8	0.8	0.6	0.7	0.8	0.9	1
BHRF1	42196	C	T	101	WA	1.29339e-09	11	62.5	1	0.6	0	Nonsynonymous	P37S	0	0	0.1	0	0	0	0	0
BHRF1	42327	T	C	101	WA	0.00136345	11	62.5	0	0	0.9	Synonymous	-	1	0.8	0.8	0.6	0.7	0.8	0.9	1
BHRF1	42387	C	T	101	WA	1.29468e-06	11	62.5	1	0.6	0	Synonymous	-	0	0	0.1	0	0	0.2	0	0
BHRF1	42339	C	T	103	EUR	9.96804e-22	22	57.6	1	1	0.1	Synonymous	-	0	0.2	0	0	0.2	0.2	0	0.1
BHRF1	42597	T	C	103	EUR	1.24285e-10	22	57.6	1	1	0.3	Synonymous	-	0	0.6	0.2	0	0.3	0.3	0.3	0.1
BHRF1	42093	C	T	106	EUR	0.00271464	22	70.4	0.2	0.1	0	Synonymous	-	0	0	0	0	0	0	0	0
BHRF1	42202	C	T	106	EUR	8.26844e-08	22	70.4	0.4	0.3	0	Nonsynonymous	R39C	0	0.1	0	0	0	0	0	0
BHRF1	42483	G	T	106	EUR	0.0433544	22	70.4	0.1	0.1	0	Synonymous	-	0	0	0	0	0	0	0	0
BHRF1	42597	T	C	106	EUR	2.4857e-10	22	70.4	1	1	0.3	Synonymous	-	0	0.6	0.2	0	0.3	0.3	0.3	0.1
BHRF1	42322	G	T	156	OCN	0.0121493	13	100	1	1	0.2	Nonsynonymous	V79L	0.3	0	0.3	0	0	0.3	0	0.2
BHRF1	42387	C	T	156	OCN	3.10724e-05	13	100	1	1	0	Synonymous	-	0	0	0.1	0	0	0.2	0	0
BHRF1	42559	A	T	156	OCN	9.31241e-08	13	100	1	1	0	Nonsynonymous	I158F	0	0	0	0	0	0.1	0	0
BHRF1	42630	T	C	156	OCN	6.98431e-07	13	100	1	1	0	Synonymous	-	0	0	0	0	0	0.2	0	0
BHRF1	42210	G	A	164	EAS	5.08306e-28	28	84.6	1	1	0.1	Synonymous	-	0.3	0	0	0	0	0	0	0.2
BHRF1	42322	G	T	164	EAS	4.80668e-18	28	84.6	1	1	0.2	Nonsynonymous	V79L	0.3	0	0.3	0	0	0.3	0	0.2
BHRF1	42423	C	T	164	EAS	9.73766e-30	28	84.6	1	1	0.1	Synonymous	-	0.3	0	0	0	0	0	0	0.1
BHRF1	42597	T	C	164	EAS	0.0167658	28	84.6	0	0	0.3	Synonymous	-	0	0.6	0.2	0	0.3	0.3	0.3	0.1
BHRF1	42210	G	A	165	SAM	0.00614197	8	100	1	1	0.1	Synonymous	-	0.3	0	0	0	0	0	0	0.2
BHRF1	42249	T	C	165	SAM	0.000168089	8	100	1	1	0	Synonymous	-	0	0	0	0	0	0	0	0.2
BHRF1	42446	C	A	165	SAM	0.00614197	8	100	1	1	0.1	Nonsynonymous	S120Y	0	0	0.3	0	0	0.1	0	0.2
BHRF1	42553	G	A	165	SAM	0.00614197	8	100	1	1	0.1	Nonsynonymous	D156N	0	0	0.3	0	0	0.1	0	0.1
BHRF1	42567	A	C	165	SAM	0.00614197	8	100	1	1	0.1	Synonymous	-	0	0	0.3	0	0	0.1	0	0.2
BRLF1	91271	C	T	2	EAS	9.88397e-05	37	70.7	1	1	0.7	Nonsynonymous	S542N	1	0.6	0.7	0.7	0.6	0.7	0.5	0.6
BRLF1	91273	C	T	2	EAS	0.0191598	37	70.7	0	0	0.2	Synonymous	-	0	0.4	0.3	0.3	0.2	0.2	0	0.1
BRLF1	91366	T	C	2	EAS	0.000180893	37	70.7	1	1	0.7	Synonymous	-	1	0.6	0.7	0.7	0.7	0.7	0.5	0.6
BRLF1	91440	G	A	2	EAS	0.0113042	37	70.7	0	0	0.2	Nonsynonymous	P486S	0	0.5	0.3	0.1	0.2	0.3	0	0.1
BRLF1	91444	T	C	2	EAS	0.000620115	37	70.7	0	0	0.3	Synonymous	-	0	0.6	0.5	0.4	0.3	0.4	0	0
BRLF1	91680	G	A	2	EAS	0.000875683	37	70.7	0.1	0.1	0	Nonsynonymous	L406F	0.1	0	0	0	0	0	0	0
BRLF1	91689	G	A	2	EAS	0.000875683	37	70.7	0.1	0.1	0	Nonsynonymous	P403S	0.1	0	0	0	0	0	0	0
BRLF1	91766	G	T	2	EAS	1.48471e-08	37	70.7	0.1	0.2	0.7	Nonsynonymous	A377E	0.5	0.9	1	0.7	0.8	0.7	0.4	0.3
BRLF1	91784	G	T	2	EAS	4.52349e-08	37	70.7	0.5	0.3	0.1	Nonsynonymous	P371Q	0.3	0	0	0	0	0	0	0.1
BRLF1	91950	T	C	2	EAS	1.84699e-14	37	70.7	1	1	0.3	Nonsynonymous	K316E	0.6	0.1	0	0.1	0.2	0.3	0.6	0.6
BRLF1	91969	C	A	2	EAS	4.59675e-09	37	70.7	0.4	0.4	0	Synonymous	-	0.1	0	0	0	0	0	0	0
BRLF1	91975	A	G	2	EAS	1.21063e-14	37	70.7	1	1	0.3	Synonymous	-	0.6	0.1	0	0.1	0.2	0.3	0.6	0.6
BRLF1	92022	A	G	2	EAS	3.36903e-31	37	70.7	1	1	0.1	Nonsynonymous	Y292H	0.4	0	0	0	0.1	0.2	0	0
BRLF1	92046	C	T	2	EAS	0.00674234	37	70.7	0	0	0.2	Nonsynonymous	G284S	0.2	0.1	0	0.1	0.1	0.1	0.6	0.5
BRLF1	92071	G	A	2	EAS	1.44016e-24	37	70.7	1	1	0.2	Synonymous	-	0.5	0.1	0	0	0.1	0.2	0	0.1
BRLF1	92078	C	A	2	EAS	8.01242e-15	37	70.7	1	1	0.3	Nonsynonymous	R273M	0.6	0.1	0	0.1	0.2	0.3	0.6	0.5
BRLF1	92083	G	A	2	EAS	3.7471e-18	37	70.7	1	1	0.3	Synonymous	-	0.4	0.4	0.2	0.1	0.2	0.4	0	0
BRLF1	92092	C	T	2	EAS	3.36903e-31	37	70.7	1	1	0.1	Synonymous	-	0.4	0	0	0	0.1	0.2	0	0
BRLF1	92140	C	A	2	EAS	2.02356e-30	37	70.7	1	1	0.1	Synonymous	-	0.4	0.1	0	0	0.1	0.2	0	0
BRLF1	92233	A	G	2	EAS	5.36377e-10	37	70.7	1	1	0.5	Synonymous	-	0.6	0.4	0.3	0.4	0.3	0.4	0.6	0.6
BRLF1	92251	G	T	2	EAS	0.000620115	37	70.7	0	0	0.3	Synonymous	-	0	0.3	0.3	0.4	0.2	0.2	0.6	0.4
BRLF1	92392	G	A	2	EAS	0.00038735	37	70.7	0	0	0.3	Synonymous	-	0	0.3	0.3	0.4	0.3	0.2	0.6	0.4
BRLF1	92404	G	A	2	EAS	0.000240179	37	70.7	0.1	0.1	0	Synonymous	-	0.1	0	0	0	0	0	0	0
BRLF1	92623	A	G	2	EAS	1.3961e-08	37	70.7	1	1	0.5	Synonymous	-	0.6	0.4	0.3	0.4	0.5	0.6	0.6	0.7
BRLF1	92818	G	T	2	EAS	0.00384876	37	70.7	0	0	0.2	Synonymous	-	0	0.4	0.5	0.4	0.1	0.2	0.1	0.1
BRLF1	92874	A	G	2	EAS	8.45884e-11	37	70.7	0.7	0.7	0.2	Synonymous	-	0.4	0.1	0	0	0.1	0.2	0	0.2
BRLF1	91271	C	T	3	WA	0.00779166	40	22.9	1	1	0.7	Nonsynonymous	S542N	1	0.6	0.7	0.7	0.6	0.7	0.5	0.6
BRLF1	91366	T	C	3	WA	0.0128889	40	22.9	1	1	0.7	Synonymous	-	1	0.6	0.7	0.7	0.7	0.7	0.5	0.6
BRLF1	91430	T	C	3	WA	2.93342e-09	40	22.9	1	1	0.3	Nonsynonymous	Q489R	0.2	0.2	0.4	0.4	0.4	0.3	0.4	0.3
BRLF1	91438	C	T	3	WA	3.16821e-09	40	22.9	1	1	0.3	Synonymous	-	0.3	0.2	0.4	0.4	0.5	0.3	0.4	0.3
BRLF1	91444	T	C	3	WA	0.0216447	40	22.9	0	0	0.3	Synonymous	-	0	0.6	0.5	0.4	0.3	0.4	0	0
BRLF1	91461	C	T	3	WA	0.0359829	40	22.9	0	0	0.3	Nonsynonymous	V479I	0.2	0.5	0.3	0.1	0.3	0.3	0	0.1
BRLF1	91590	C	T	3	WA	8.76438e-06	40	22.9	0.4	0.2	0	Nonsynonymous	V436M	0	0	0.2	0	0	0.1	0	0
BRLF1	91684	G	T	3	WA	0.00599784	40	22.9	0	0	0.3	Synonymous	-	0.1	0.7	0.5	0.4	0.4	0.5	0	0.1
BRLF1	91766	G	T	3	WA	0.00764014	40	22.9	1	0.9	0.7	Nonsynonymous	A377E	0.5	0.9	1	0.7	0.8	0.7	0.4	0.3
BRLF1	91950	T	C	3	WA	0.00764014	40	22.9	0	0	0.3	Nonsynonymous	K316E	0.6	0.1	0	0.1	0.2	0.3	0.6	0.6
BRLF1	91975	A	G	3	WA	0.00764014	40	22.9	0	0	0.3	Synonymous	-	0.6	0.1	0	0.1	0.2	0.3	0.6	0.6
BRLF1	92078	C	A	3	WA	0.00764014	40	22.9	0	0	0.3	Nonsynonymous	R273M	0.6	0.1	0	0.1	0.2	0.3	0.6	0.5
BRLF1	92083	G	A	3	WA	0.0359829	40	22.9	0	0	0.3	Synonymous	-	0.4	0.4	0.2	0.1	0.2	0.4	0	0
BRLF1	92233	A	G	3	WA	0.000120654	40	22.9	0	0	0.5	Synonymous	-	0.6	0.4	0.3	0.4	0.3	0.4	0.6	0.6
BRLF1	92251	G	T	3	WA	0.0216447	40	22.9	0	0	0.3	Synonymous	-	0	0.3	0.3	0.4	0.2	0.2	0.6	0.4
BRLF1	92392	G	A	3	WA	0.0216447	40	22.9	0	0	0.3	Synonymous	-	0	0.3	0.3	0.4	0.3	0.2	0.6	0.4
BRLF1	92623	A	G	3	WA	2.02956e-05	40	22.9	0	0.1	0.5	Synonymous	-	0.6	0.4	0.3	0.4	0.5	0.6	0.6	0.7
BRLF1	91271	C	T	4	EAS	0.00147779	31	92.3	1	1	0.7	Nonsynonymous	S542N	1	0.6	0.7	0.7	0.6	0.7	0.5	0.6
BRLF1	91366	T	C	4	EAS	0.00147779	31	92.3	1	1	0.7	Synonymous	-	1	0.6	0.7	0.7	0.7	0.7	0.5	0.6
BRLF1	91430	T	C	4	EAS	0.00260362	31	92.3	0	0	0.3	Nonsynonymous	Q489R	0.2	0.2	0.4	0.4	0.4	0.3	0.4	0.3
BRLF1	91431	G	T	4	EAS	7.97977e-29	31	92.3	1	1	0.1	Nonsynonymous	Q489K	0.3	0	0	0	0	0	0	0.1
BRLF1	91438	C	T	4	EAS	0.00147779	31	92.3	0	0	0.3	Synonymous	-	0.3	0.2	0.4	0.4	0.5	0.3	0.4	0.3
BRLF1	91440	G	A	4	EAS	0.0390058	31	92.3	0	0	0.2	Nonsynonymous	P486S	0	0.5	0.3	0.1	0.2	0.3	0	0.1
BRLF1	91444	T	C	4	EAS	0.00424918	31	92.3	0	0	0.3	Synonymous	-	0	0.6	0.5	0.4	0.3	0.4	0	0
BRLF1	91461	C	T	4	EAS	0.00730809	31	92.3	0	0	0.3	Nonsynonymous	V479I	0.2	0.5	0.3	0.1	0.3	0.3	0	0.1
BRLF1	91684	G	T	4	EAS	0.000869012	31	92.3	0	0	0.3	Synonymous	-	0.1	0.7	0.5	0.4	0.4	0.5	0	0.1
BRLF1	91766	G	T	4	EAS	0.00101274	31	92.3	1	1	0.7	Nonsynonymous	A377E	0.5	0.9	1	0.7	0.8	0.7	0.4	0.3
BRLF1	91950	T	C	4	EAS	0.00101274	31	92.3	0	0	0.3	Nonsynonymous	K316E	0.6	0.1	0	0.1	0.2	0.3	0.6	0.6
BRLF1	91975	A	G	4	EAS	0.00101274	31	92.3	0	0	0.3	Synonymous	-	0.6	0.1	0	0.1	0.2	0.3	0.6	0.6
BRLF1	92046	C	T	4	EAS	0.0227964	31	92.3	0	0	0.2	Nonsynonymous	G284S	0.2	0.1	0	0.1	0.1	0.1	0.6	0.5
BRLF1	92078	C	A	4	EAS	0.00101274	31	92.3	0	0	0.3	Nonsynonymous	R273M	0.6	0.1	0	0.1	0.2	0.3	0.6	0.5
BRLF1	92083	G	A	4	EAS	0.00730809	31	92.3	0	0	0.3	Synonymous	-	0.4	0.4	0.2	0.1	0.2	0.4	0	0
BRLF1	92233	A	G	4	EAS	0.000232008	31	92.3	0	0	0.5	Synonymous	-	0.6	0.4	0.3	0.4	0.3	0.4	0.6	0.6
BRLF1	92251	G	T	4	EAS	0.00424918	31	92.3	0	0	0.3	Synonymous	-	0	0.3	0.3	0.4	0.2	0.2	0.6	0.4
BRLF1	92392	G	A	4	EAS	0.00424918	31	92.3	0	0	0.3	Synonymous	-	0	0.3	0.3	0.4	0.3	0.2	0.6	0.4
BRLF1	92623	A	G	4	EAS	7.96854e-07	31	92.3	0	0	0.5	Synonymous	-	0.6	0.4	0.3	0.4	0.5	0.6	0.6	0.7
BRLF1	92818	G	T	4	EAS	0.0227964	31	92.3	0	0	0.2	Synonymous	-	0	0.4	0.5	0.4	0.1	0.2	0.1	0.1
BRLF1	91885	A	G	5	SAM	0.023562	9	75	1	0.8	0.1	Synonymous	-	0.2	0	0	0	0	0	0	0.2
BRLF1	91271	C	T	7	EUR	0.0195226	72	52.1	0.5	0.5	0.7	Nonsynonymous	S542N	1	0.6	0.7	0.7	0.6	0.7	0.5	0.6
BRLF1	91273	C	T	7	EUR	9.59651e-11	72	52.1	0.5	0.5	0.2	Synonymous	-	0	0.4	0.3	0.3	0.2	0.2	0	0.1
BRLF1	91366	T	C	7	EUR	0.0280824	72	52.1	0.5	0.6	0.7	Synonymous	-	1	0.6	0.7	0.7	0.7	0.7	0.5	0.6
BRLF1	91430	T	C	7	EUR	5.98235e-10	72	52.1	0	0	0.3	Nonsynonymous	Q489R	0.2	0.2	0.4	0.4	0.4	0.3	0.4	0.3
BRLF1	91431	G	T	7	EUR	0.0135066	72	52.1	0	0	0.1	Nonsynonymous	Q489K	0.3	0	0	0	0	0	0	0.1
BRLF1	91438	C	T	7	EUR	3.04294e-10	72	52.1	0	0	0.3	Synonymous	-	0.3	0.2	0.4	0.4	0.5	0.3	0.4	0.3
BRLF1	91440	G	A	7	EUR	2.51598e-16	72	52.1	0.6	0.6	0.2	Nonsynonymous	P486S	0	0.5	0.3	0.1	0.2	0.3	0	0.1
BRLF1	91444	T	C	7	EUR	3.57798e-21	72	52.1	0.8	0.8	0.3	Synonymous	-	0	0.6	0.5	0.4	0.3	0.4	0	0
BRLF1	91461	C	T	7	EUR	3.27171e-11	72	52.1	0.6	0.6	0.3	Nonsynonymous	V479I	0.2	0.5	0.3	0.1	0.3	0.3	0	0.1
BRLF1	91684	G	T	7	EUR	2.74094e-32	72	52.1	1	1	0.3	Synonymous	-	0.1	0.7	0.5	0.4	0.4	0.5	0	0.1
BRLF1	91766	G	T	7	EUR	2.48493e-11	72	52.1	1	1	0.7	Nonsynonymous	A377E	0.5	0.9	1	0.7	0.8	0.7	0.4	0.3
BRLF1	91784	G	T	7	EUR	0.0135066	72	52.1	0	0	0.1	Nonsynonymous	P371Q	0.3	0	0	0	0	0	0	0.1
BRLF1	91950	T	C	7	EUR	4.81788e-10	72	52.1	0	0	0.3	Nonsynonymous	K316E	0.6	0.1	0	0.1	0.2	0.3	0.6	0.6
BRLF1	91975	A	G	7	EUR	8.6409e-10	72	52.1	0	0	0.3	Synonymous	-	0.6	0.1	0	0.1	0.2	0.3	0.6	0.6
BRLF1	92022	A	G	7	EUR	0.00191161	72	52.1	0	0	0.1	Nonsynonymous	Y292H	0.4	0	0	0	0.1	0.2	0	0
BRLF1	92027	G	T	7	EUR	8.01258e-11	72	52.1	0.5	0.4	0.1	Nonsynonymous	A290D	0	0.3	0.2	0.1	0.1	0.2	0	0
BRLF1	92028	C	A	7	EUR	0.000246743	72	52.1	0	0	0.1	Nonsynonymous	A290S	0	0	0	0.1	0.1	0.1	0.6	0.4
BRLF1	92046	C	T	7	EUR	1.26338e-06	72	52.1	0	0	0.2	Nonsynonymous	G284S	0.2	0.1	0	0.1	0.1	0.1	0.6	0.5
BRLF1	92071	G	A	7	EUR	4.70219e-05	72	52.1	0	0	0.2	Synonymous	-	0.5	0.1	0	0	0.1	0.2	0	0.1
BRLF1	92078	C	A	7	EUR	8.01258e-11	72	52.1	0	0	0.3	Nonsynonymous	R273M	0.6	0.1	0	0.1	0.2	0.3	0.6	0.5
BRLF1	92083	G	A	7	EUR	0.00108087	72	52.1	0.5	0.4	0.3	Synonymous	-	0.4	0.4	0.2	0.1	0.2	0.4	0	0
BRLF1	92092	C	T	7	EUR	0.00191161	72	52.1	0	0	0.1	Synonymous	-	0.4	0	0	0	0.1	0.2	0	0
BRLF1	92140	C	A	7	EUR	0.00191161	72	52.1	0	0	0.1	Synonymous	-	0.4	0.1	0	0	0.1	0.2	0	0
BRLF1	92377	C	A	7	EUR	2.21476e-10	72	52.1	0.5	0.4	0.1	Synonymous	-	0	0.3	0.3	0.1	0.1	0.2	0	0
BRLF1	92818	G	T	7	EUR	4.79305e-08	72	52.1	0.5	0.6	0.2	Synonymous	-	0	0.4	0.5	0.4	0.1	0.2	0.1	0.1
BRLF1	91273	C	T	7	WA	0.00118693	54	22.2	0.5	0.5	0.2	Synonymous	-	0	0.4	0.3	0.3	0.2	0.2	0	0.1
BRLF1	91430	T	C	7	WA	0.00161048	54	22.2	0	0	0.3	Nonsynonymous	Q489R	0.2	0.2	0.4	0.4	0.4	0.3	0.4	0.3
BRLF1	91438	C	T	7	WA	0.000905861	54	22.2	0	0	0.3	Synonymous	-	0.3	0.2	0.4	0.4	0.5	0.3	0.4	0.3
BRLF1	91440	G	A	7	WA	0.00236453	54	22.2	0.5	0.6	0.2	Nonsynonymous	P486S	0	0.5	0.3	0.1	0.2	0.3	0	0.1
BRLF1	91444	T	C	7	WA	2.28156e-14	54	22.2	1	0.8	0.3	Synonymous	-	0	0.6	0.5	0.4	0.3	0.4	0	0
BRLF1	91461	C	T	7	WA	0.0366739	54	22.2	0.5	0.6	0.3	Nonsynonymous	V479I	0.2	0.5	0.3	0.1	0.3	0.3	0	0.1
BRLF1	91684	G	T	7	WA	5.82001e-12	54	22.2	1	1	0.3	Synonymous	-	0.1	0.7	0.5	0.4	0.4	0.5	0	0.1
BRLF1	91766	G	T	7	WA	0.000439015	54	22.2	1	1	0.7	Nonsynonymous	A377E	0.5	0.9	1	0.7	0.8	0.7	0.4	0.3
BRLF1	91950	T	C	7	WA	0.000439015	54	22.2	0	0	0.3	Nonsynonymous	K316E	0.6	0.1	0	0.1	0.2	0.3	0.6	0.6
BRLF1	91975	A	G	7	WA	0.000530965	54	22.2	0	0	0.3	Synonymous	-	0.6	0.1	0	0.1	0.2	0.3	0.6	0.6
BRLF1	92027	G	T	7	WA	0.000530965	54	22.2	0.5	0.4	0.1	Nonsynonymous	A290D	0	0.3	0.2	0.1	0.1	0.2	0	0
BRLF1	92046	C	T	7	WA	0.0184405	54	22.2	0	0	0.2	Nonsynonymous	G284S	0.2	0.1	0	0.1	0.1	0.1	0.6	0.5
BRLF1	92078	C	A	7	WA	0.000530965	54	22.2	0	0	0.3	Nonsynonymous	R273M	0.6	0.1	0	0.1	0.2	0.3	0.6	0.5
BRLF1	92377	C	A	7	WA	0.000661229	54	22.2	0.5	0.4	0.1	Synonymous	-	0	0.3	0.3	0.1	0.1	0.2	0	0
BRLF1	92818	G	T	7	WA	3.98141e-12	54	22.2	0.9	0.6	0.2	Synonymous	-	0	0.4	0.5	0.4	0.1	0.2	0.1	0.1
BRLF1	91684	G	T	10	EAS	0.0458065	17	76.5	0	0	0.3	Synonymous	-	0.1	0.7	0.5	0.4	0.4	0.5	0	0.1
BRLF1	91766	G	T	10	EAS	0.00015909	17	76.5	0.1	0.1	0.7	Nonsynonymous	A377E	0.5	0.9	1	0.7	0.8	0.7	0.4	0.3
BRLF1	91784	G	T	10	EAS	1.60332e-11	17	76.5	0.9	0.9	0.1	Nonsynonymous	P371Q	0.3	0	0	0	0	0	0	0.1
BRLF1	91885	A	G	10	EAS	9.14775e-17	17	76.5	1	1	0.1	Synonymous	-	0.2	0	0	0	0	0	0	0.2
BRLF1	91950	T	C	10	EAS	0.00163759	17	76.5	0.8	0.9	0.3	Nonsynonymous	K316E	0.6	0.1	0	0.1	0.2	0.3	0.6	0.6
BRLF1	91975	A	G	10	EAS	0.000144645	17	76.5	0.9	0.9	0.3	Synonymous	-	0.6	0.1	0	0.1	0.2	0.3	0.6	0.6
BRLF1	92033	G	C	10	EAS	9.14775e-17	17	76.5	1	1	0.1	Nonsynonymous	T288S	0.2	0	0	0	0	0	0	0.1
BRLF1	92046	C	T	10	EAS	1.68958e-08	17	76.5	1	1	0.2	Nonsynonymous	G284S	0.2	0.1	0	0.1	0.1	0.1	0.6	0.5
BRLF1	92071	G	A	10	EAS	7.24532e-10	17	76.5	1	1	0.2	Synonymous	-	0.5	0.1	0	0	0.1	0.2	0	0.1
BRLF1	92078	C	A	10	EAS	4.3368e-06	17	76.5	1	1	0.3	Nonsynonymous	R273M	0.6	0.1	0	0.1	0.2	0.3	0.6	0.5
BRLF1	92119	G	C	10	EAS	1.4969e-17	17	76.5	1	1	0.1	Synonymous	-	0.2	0	0	0	0	0	0	0.1
BRLF1	92233	A	G	10	EAS	0.000361455	17	76.5	1	1	0.5	Synonymous	-	0.6	0.4	0.3	0.4	0.3	0.4	0.6	0.6
BRLF1	92623	A	G	10	EAS	0.00184698	17	76.5	1	1	0.5	Synonymous	-	0.6	0.4	0.3	0.4	0.5	0.6	0.6	0.7
BRLF1	92874	A	G	10	EAS	0.000144645	17	76.5	0.7	0.7	0.2	Synonymous	-	0.4	0.1	0	0	0.1	0.2	0	0.2
BRLF1	91271	C	T	16	SAF	1.92803e-13	50	56.5	0	0	0.7	Nonsynonymous	S542N	1	0.6	0.7	0.7	0.6	0.7	0.5	0.6
BRLF1	91273	C	T	16	SAF	0.0370446	50	56.5	0	0	0.2	Synonymous	-	0	0.4	0.3	0.3	0.2	0.2	0	0.1
BRLF1	91366	T	C	16	SAF	1.0474e-13	50	56.5	0	0	0.7	Synonymous	-	1	0.6	0.7	0.7	0.7	0.7	0.5	0.6
BRLF1	91430	T	C	16	SAF	0.00128838	50	56.5	0	0	0.3	Nonsynonymous	Q489R	0.2	0.2	0.4	0.4	0.4	0.3	0.4	0.3
BRLF1	91438	C	T	16	SAF	0.000647044	50	56.5	0	0	0.3	Synonymous	-	0.3	0.2	0.4	0.4	0.5	0.3	0.4	0.3
BRLF1	91440	G	A	16	SAF	0.0224495	50	56.5	0	0	0.2	Nonsynonymous	P486S	0	0.5	0.3	0.1	0.2	0.3	0	0.1
BRLF1	91444	T	C	16	SAF	0.00234	50	56.5	0	0	0.3	Synonymous	-	0	0.6	0.5	0.4	0.3	0.4	0	0
BRLF1	91461	C	T	16	SAF	0.00390309	50	56.5	0	0	0.3	Nonsynonymous	V479I	0.2	0.5	0.3	0.1	0.3	0.3	0	0.1
BRLF1	91684	G	T	16	SAF	0.000139979	50	56.5	0	0	0.3	Synonymous	-	0.1	0.7	0.5	0.4	0.4	0.5	0	0.1
BRLF1	91766	G	T	16	SAF	8.56303e-13	50	56.5	0	0	0.7	Nonsynonymous	A377E	0.5	0.9	1	0.7	0.8	0.7	0.4	0.3
BRLF1	91950	T	C	16	SAF	7.47005e-13	50	56.5	1	1	0.3	Nonsynonymous	K316E	0.6	0.1	0	0.1	0.2	0.3	0.6	0.6
BRLF1	91975	A	G	16	SAF	5.14468e-13	50	56.5	1	1	0.3	Synonymous	-	0.6	0.1	0	0.1	0.2	0.3	0.6	0.6
BRLF1	92028	C	A	16	SAF	4.29032e-23	50	56.5	1	1	0.1	Nonsynonymous	A290S	0	0	0	0.1	0.1	0.1	0.6	0.4
BRLF1	92046	C	T	16	SAF	5.11433e-18	50	56.5	1	1	0.2	Nonsynonymous	G284S	0.2	0.1	0	0.1	0.1	0.1	0.6	0.5
BRLF1	92078	C	A	16	SAF	3.56543e-13	50	56.5	1	1	0.3	Nonsynonymous	R273M	0.6	0.1	0	0.1	0.2	0.3	0.6	0.5
BRLF1	92083	G	A	16	SAF	0.00390309	50	56.5	0	0	0.3	Synonymous	-	0.4	0.4	0.2	0.1	0.2	0.4	0	0
BRLF1	92220	C	A	16	SAF	0.00757049	50	56.5	0.1	0.1	0	Nonsynonymous	A226S	0	0	0	0.1	0	0	0.1	0
BRLF1	92233	A	G	16	SAF	6.64455e-09	50	56.5	1	1	0.5	Synonymous	-	0.6	0.4	0.3	0.4	0.3	0.4	0.6	0.6
BRLF1	92251	G	T	16	SAF	5.60789e-15	50	56.5	1	1	0.3	Synonymous	-	0	0.3	0.3	0.4	0.2	0.2	0.6	0.4
BRLF1	92356	C	T	16	SAF	0.00234	50	56.5	0.1	0.1	0	Synonymous	-	0	0	0	0	0	0	0.1	0
BRLF1	92392	G	A	16	SAF	7.70799e-15	50	56.5	1	1	0.3	Synonymous	-	0	0.3	0.3	0.4	0.3	0.2	0.6	0.4
BRLF1	92623	A	G	16	SAF	1.36386e-07	50	56.5	1	1	0.5	Synonymous	-	0.6	0.4	0.3	0.4	0.5	0.6	0.6	0.7
BRLF1	91271	C	T	16	SAM	1.02032e-06	40	30.4	0	0	0.7	Nonsynonymous	S542N	1	0.6	0.7	0.7	0.6	0.7	0.5	0.6
BRLF1	91366	T	C	16	SAM	8.20225e-07	40	30.4	0	0	0.7	Synonymous	-	1	0.6	0.7	0.7	0.7	0.7	0.5	0.6
BRLF1	91684	G	T	16	SAM	0.0278013	40	30.4	0	0	0.3	Synonymous	-	0.1	0.7	0.5	0.4	0.4	0.5	0	0.1
BRLF1	91766	G	T	16	SAM	1.6899e-06	40	30.4	0	0	0.7	Nonsynonymous	A377E	0.5	0.9	1	0.7	0.8	0.7	0.4	0.3
BRLF1	91950	T	C	16	SAM	1.66041e-06	40	30.4	1	1	0.3	Nonsynonymous	K316E	0.6	0.1	0	0.1	0.2	0.3	0.6	0.6
BRLF1	91975	A	G	16	SAM	1.45591e-06	40	30.4	1	1	0.3	Synonymous	-	0.6	0.1	0	0.1	0.2	0.3	0.6	0.6
BRLF1	92028	C	A	16	SAM	5.36655e-11	40	30.4	1	1	0.1	Nonsynonymous	A290S	0	0	0	0.1	0.1	0.1	0.6	0.4
BRLF1	92046	C	T	16	SAM	9.37573e-09	40	30.4	1	1	0.2	Nonsynonymous	G284S	0.2	0.1	0	0.1	0.1	0.1	0.6	0.5
BRLF1	92078	C	A	16	SAM	1.29101e-06	40	30.4	1	1	0.3	Nonsynonymous	R273M	0.6	0.1	0	0.1	0.2	0.3	0.6	0.5
BRLF1	92233	A	G	16	SAM	0.000159834	40	30.4	1	1	0.5	Synonymous	-	0.6	0.4	0.3	0.4	0.3	0.4	0.6	0.6
BRLF1	92251	G	T	16	SAM	2.42783e-07	40	30.4	1	1	0.3	Synonymous	-	0	0.3	0.3	0.4	0.2	0.2	0.6	0.4
BRLF1	92392	G	A	16	SAM	2.46603e-07	40	30.4	1	1	0.3	Synonymous	-	0	0.3	0.3	0.4	0.3	0.2	0.6	0.4
BRLF1	92623	A	G	16	SAM	0.000971319	40	30.4	1	1	0.5	Synonymous	-	0.6	0.4	0.3	0.4	0.5	0.6	0.6	0.7
BZLF1	90047	C	A	1	EAS	1.06933e-17	45	31.8	0.9	0.7	0.3	Nonsynonymous	A205S	0.5	0.2	0.2	0.1	0.2	0.3	0.3	0.3
BZLF1	90159	T	A	1	EAS	8.96742e-20	45	31.8	1	0.9	0.3	Nonsynonymous	Q195H	0.5	0.1	0.4	0.1	0.3	0.2	0.3	0.3
BZLF1	90380	T	A	1	EAS	8.96742e-20	45	31.8	1	1	0.3	Nonsynonymous	Q163L	0.4	0.1	0.4	0.4	0.3	0.2	0.4	0.3
BZLF1	90390	G	T	1	EAS	2.20789e-19	45	31.8	1	1	0.3	Synonymous	-	0.5	0.1	0.4	0.4	0.3	0.2	0.4	0.3
BZLF1	90394	G	A	1	EAS	8.96742e-20	45	31.8	1	1	0.3	Synonymous	-	0.4	0.1	0.4	0.4	0.3	0.2	0.4	0.3
BZLF1	90413	A	G	1	EAS	9.86416e-20	45	31.8	1	1	0.3	Nonsynonymous	V152A	0.4	0.1	0.4	0.4	0.3	0.2	0.4	0.3
BZLF1	90431	A	G	1	EAS	7.9528e-13	45	31.8	1	1	0.5	Nonsynonymous	V146A	0.7	0.3	0.4	0.4	0.3	0.5	0.4	0.6
BZLF1	90455	C	T	1	EAS	1.48489e-30	45	31.8	0.8	0.3	0.1	Nonsynonymous	G138E	0.4	0	0	0	0	0	0	0
BZLF1	90478	A	C	1	EAS	1.48489e-30	45	31.8	0.8	0.3	0.1	Nonsynonymous	F130L	0.4	0	0	0	0	0	0	0
BZLF1	90498	T	G	1	EAS	9.86416e-20	45	31.8	1	1	0.3	Nonsynonymous	T124P	0.4	0.1	0.4	0.4	0.3	0.2	0.3	0.3
BZLF1	90554	T	A	1	EAS	8.47249e-31	45	31.8	0.8	0.3	0.1	Nonsynonymous	Q105L	0.4	0	0	0	0	0	0	0
BZLF1	90574	G	T	1	EAS	1.28061e-19	45	31.8	1	1	0.3	Synonymous	-	0.4	0.1	0.4	0.4	0.3	0.2	0.4	0.3
BZLF1	90748	C	T	1	EAS	2.20789e-19	45	31.8	1	1	0.3	Synonymous	-	0.4	0.1	0.4	0.4	0.3	0.2	0.4	0.3
BZLF1	90047	C	A	44	SAF	0.00200474	48	32.9	0	0	0.3	Nonsynonymous	A205S	0.5	0.2	0.2	0.1	0.2	0.3	0.3	0.3
BZLF1	90159	T	A	44	SAF	0.00106403	48	32.9	0	0	0.3	Nonsynonymous	Q195H	0.5	0.1	0.4	0.1	0.3	0.2	0.3	0.3
BZLF1	90380	T	A	44	SAF	0.00106403	48	32.9	0	0	0.3	Nonsynonymous	Q163L	0.4	0.1	0.4	0.4	0.3	0.2	0.4	0.3
BZLF1	90390	G	T	44	SAF	0.00106403	48	32.9	0	0	0.3	Synonymous	-	0.5	0.1	0.4	0.4	0.3	0.2	0.4	0.3
BZLF1	90394	G	A	44	SAF	0.00106403	48	32.9	0	0	0.3	Synonymous	-	0.4	0.1	0.4	0.4	0.3	0.2	0.4	0.3
BZLF1	90413	A	G	44	SAF	0.00106403	48	32.9	0	0	0.3	Nonsynonymous	V152A	0.4	0.1	0.4	0.4	0.3	0.2	0.4	0.3
BZLF1	90431	A	G	44	SAF	9.58897e-06	48	32.9	0	0	0.5	Nonsynonymous	V146A	0.7	0.3	0.4	0.4	0.3	0.5	0.4	0.6
BZLF1	90472	G	A	44	SAF	0.0120371	48	32.9	0	0	0.2	Synonymous	-	0.1	0.1	0.4	0.4	0.3	0.2	0.4	0.3
BZLF1	90498	T	G	44	SAF	0.00106403	48	32.9	0	0	0.3	Nonsynonymous	T124P	0.4	0.1	0.4	0.4	0.3	0.2	0.3	0.3
BZLF1	90574	G	T	44	SAF	0.00106403	48	32.9	0	0	0.3	Synonymous	-	0.4	0.1	0.4	0.4	0.3	0.2	0.4	0.3
BZLF1	90586	C	T	44	SAF	0.0120371	48	32.9	0	0	0.2	Synonymous	-	0.1	0.1	0.4	0.4	0.3	0.2	0.4	0.3
BZLF1	90748	C	T	44	SAF	0.00106403	48	32.9	0	0	0.3	Synonymous	-	0.4	0.1	0.4	0.4	0.3	0.2	0.4	0.3
BZLF1	90047	C	A	44	EUR	0.00037839	35	39.5	0	0	0.3	Nonsynonymous	A205S	0.5	0.2	0.2	0.1	0.2	0.3	0.3	0.3
BZLF1	90159	T	A	44	EUR	0.000114213	35	39.5	0	0	0.3	Nonsynonymous	Q195H	0.5	0.1	0.4	0.1	0.3	0.2	0.3	0.3
BZLF1	90380	T	A	44	EUR	0.000114213	35	39.5	0	0	0.3	Nonsynonymous	Q163L	0.4	0.1	0.4	0.4	0.3	0.2	0.4	0.3
BZLF1	90390	G	T	44	EUR	0.000114213	35	39.5	0	0	0.3	Synonymous	-	0.5	0.1	0.4	0.4	0.3	0.2	0.4	0.3
BZLF1	90394	G	A	44	EUR	0.000114213	35	39.5	0	0	0.3	Synonymous	-	0.4	0.1	0.4	0.4	0.3	0.2	0.4	0.3
BZLF1	90413	A	G	44	EUR	0.000114213	35	39.5	0	0	0.3	Nonsynonymous	V152A	0.4	0.1	0.4	0.4	0.3	0.2	0.4	0.3
BZLF1	90431	A	G	44	EUR	2.65136e-07	35	39.5	0	0	0.5	Nonsynonymous	V146A	0.7	0.3	0.4	0.4	0.3	0.5	0.4	0.6
BZLF1	90472	G	A	44	EUR	0.00426665	35	39.5	0	0	0.2	Synonymous	-	0.1	0.1	0.4	0.4	0.3	0.2	0.4	0.3
BZLF1	90498	T	G	44	EUR	0.000114213	35	39.5	0	0	0.3	Nonsynonymous	T124P	0.4	0.1	0.4	0.4	0.3	0.2	0.3	0.3
BZLF1	90574	G	T	44	EUR	0.000114213	35	39.5	0	0	0.3	Synonymous	-	0.4	0.1	0.4	0.4	0.3	0.2	0.4	0.3
BZLF1	90586	C	T	44	EUR	0.00264182	35	39.5	0	0	0.2	Synonymous	-	0.1	0.1	0.4	0.4	0.3	0.2	0.4	0.3
BZLF1	90748	C	T	44	EUR	0.000114213	35	39.5	0	0	0.3	Synonymous	-	0.4	0.1	0.4	0.4	0.3	0.2	0.4	0.3
BZLF1	90684	T	G	45	EAS	8.55885e-06	4	100	1	1	0	Nonsynonymous	T62P	0	0	0	0	0	0	0	0
BZLF1	90380	T	A	62	EAS	0.00292108	28	64.7	0	0	0.3	Nonsynonymous	Q163L	0.4	0.1	0.4	0.4	0.3	0.2	0.4	0.3
BZLF1	90394	G	A	62	EAS	0.00292108	28	64.7	0	0	0.3	Synonymous	-	0.4	0.1	0.4	0.4	0.3	0.2	0.4	0.3
BZLF1	90413	A	G	62	EAS	0.00292108	28	64.7	0	0	0.3	Nonsynonymous	V152A	0.4	0.1	0.4	0.4	0.3	0.2	0.4	0.3
BZLF1	90423	G	T	62	EAS	0.00421817	28	64.7	0.1	0.1	0	Nonsynonymous	P149T	0	0	0	0	0	0	0	0
BZLF1	90431	A	G	62	EAS	7.94352e-06	28	64.7	1	1	0.5	Nonsynonymous	V146A	0.7	0.3	0.4	0.4	0.3	0.5	0.4	0.6
BZLF1	90472	G	A	62	EAS	0.0310575	28	64.7	0	0	0.2	Synonymous	-	0.1	0.1	0.4	0.4	0.3	0.2	0.4	0.3
BZLF1	90483	C	T	62	EAS	0.0430181	28	64.7	0.1	0.2	0	Nonsynonymous	V129M	0	0	0	0	0	0	0	0.1
BZLF1	90498	T	G	62	EAS	0.00292108	28	64.7	0	0	0.3	Nonsynonymous	T124P	0.4	0.1	0.4	0.4	0.3	0.2	0.3	0.3
BZLF1	90536	C	T	62	EAS	1.74673e-23	28	64.7	1	0.9	0.1	Nonsynonymous	G111E	0.3	0	0	0	0	0.2	0	0.1
BZLF1	90574	G	T	62	EAS	0.00292108	28	64.7	0	0	0.3	Synonymous	-	0.4	0.1	0.4	0.4	0.3	0.2	0.4	0.3
BZLF1	90589	C	A	62	EAS	1.29007e-18	28	64.7	0.6	0.4	0	Nonsynonymous	Q93H	0.2	0	0	0	0	0	0	0
BZLF1	90594	G	A	62	EAS	3.8963e-24	28	64.7	1	0.9	0.1	Nonsynonymous	P92S	0.3	0	0	0	0	0.2	0	0
BZLF1	90698	G	T	62	EAS	0.00421817	28	64.7	0.1	0.1	0	Nonsynonymous	P57Q	0	0	0	0	0	0	0	0
BZLF1	90748	C	T	62	EAS	0.00292108	28	64.7	0	0	0.3	Synonymous	-	0.4	0.1	0.4	0.4	0.3	0.2	0.4	0.3
BZLF1	90047	C	A	64	EUR	0.00634173	16	50	0.7	0.5	0.3	Nonsynonymous	A205S	0.5	0.2	0.2	0.1	0.2	0.3	0.3	0.3
BZLF1	90380	T	A	64	EUR	0.0339094	16	50	0	0	0.3	Nonsynonymous	Q163L	0.4	0.1	0.4	0.4	0.3	0.2	0.4	0.3
BZLF1	90390	G	T	64	EUR	0.0339094	16	50	0	0	0.3	Synonymous	-	0.5	0.1	0.4	0.4	0.3	0.2	0.4	0.3
BZLF1	90394	G	A	64	EUR	0.0339094	16	50	0	0	0.3	Synonymous	-	0.4	0.1	0.4	0.4	0.3	0.2	0.4	0.3
BZLF1	90397	T	C	64	EUR	3.35975e-11	16	50	0.7	0.5	0	Synonymous	-	0	0.1	0	0	0.1	0.2	0	0
BZLF1	90409	A	G	64	EUR	2.47304e-10	16	50	0.7	0.7	0.1	Synonymous	-	0	0.1	0	0	0.1	0.1	0	0.1
BZLF1	90413	A	G	64	EUR	0.0339094	16	50	0	0	0.3	Nonsynonymous	V152A	0.4	0.1	0.4	0.4	0.3	0.2	0.4	0.3
BZLF1	90465	C	T	64	EUR	3.00696e-08	16	50	0.7	0.7	0.1	Nonsynonymous	A135T	0	0.1	0	0	0.1	0.1	0.1	0.3
BZLF1	90498	T	G	64	EUR	0.0339094	16	50	0	0	0.3	Nonsynonymous	T124P	0.4	0.1	0.4	0.4	0.3	0.2	0.3	0.3
BZLF1	90574	G	T	64	EUR	0.0339094	16	50	0	0	0.3	Synonymous	-	0.4	0.1	0.4	0.4	0.3	0.2	0.4	0.3
BZLF1	90687	G	T	64	EUR	4.85534e-16	16	50	1	1	0.1	Nonsynonymous	L61I	0	0.2	0	0.1	0.1	0.1	0	0.1
BZLF1	90693	C	T	64	EUR	9.22609e-12	16	50	0.7	0.5	0	Nonsynonymous	G59S	0	0.1	0	0	0.1	0.1	0	0
BZLF1	90699	G	A	64	EUR	9.22609e-12	16	50	0.8	0.8	0.1	Nonsynonymous	P57S	0	0.1	0	0	0.1	0.1	0	0.1
BZLF1	90748	C	T	64	EUR	0.0339094	16	50	0	0	0.3	Synonymous	-	0.4	0.1	0.4	0.4	0.3	0.2	0.4	0.3
EBER-1	6648	A	T	36	OCN	1.11954e-06	10	100	1	1	0	Synonymous	-	0	0	0	0	0	0.1	0	0
EBER-2	6987	C	G	50	SAM	2.14685e-08	12	80	1	0.8	0	Synonymous	-	0	0	0	0	0	0	0	0.1
EBER-2	6988	A	C	50	SAM	2.14685e-08	12	80	1	0.8	0	Synonymous	-	0	0	0	0	0	0	0	0.1
EBNA-1	95678	C	A	75	SAM	0.000148258	8	100	1	1	0	Nonsynonymous	P6Q	0	0	0	0	0	0	0	0.1
EBNA-1	95846	C	T	75	SAM	0.00105263	8	100	0.7	0.7	0	Nonsynonymous	S62L	0	0	0	0	0	0	0	0.1
EBNA-1	96775	A	G	75	SAM	0.00105263	8	100	0.7	0.7	0	Nonsynonymous	R372G	0	0	0	0	0	0	0	0.1
EBNA-1	96900	T	A	75	SAM	0.000432419	8	100	1	1	0	Nonsynonymous	D413E	0	0	0	0	0	0	0	0.2
EBNA-1	96943	G	C	75	SAM	0.00105263	8	100	0.7	0.7	0	Nonsynonymous	D428H	0	0	0	0	0	0	0	0.1
EBNA-1	97111	G	A	75	SAM	0.000432419	8	100	1	1	0	Nonsynonymous	G484S	0	0	0	0	0	0	0	0.2
EBNA-1	97134	G	A	75	SAM	0.00105263	8	100	0.7	0.7	0	Synonymous	-	0	0	0	0	0	0	0	0.1
EBNA-1	97247	C	A	75	SAM	0.00105263	8	100	1	1	0	Nonsynonymous	P529Q	0	0	0.1	0	0	0	0	0.2
EBNA-1	97394	C	G	75	SAM	0.000778354	8	100	1	1	0	Nonsynonymous	A578G	0	0	0	0	0	0	0	0.2
EBNA-1	97578	G	A	75	SAM	0.00105263	8	100	0.7	0.7	0	Synonymous	-	0	0	0	0	0	0	0	0.1
EBNA-1	95676	G	A	76	EUR	4.54239e-24	67	53.3	1	1	0.4	Synonymous	-	0.1	0.7	0.6	0.7	0.4	0	0.2	0.1
EBNA-1	95707	G	C	76	EUR	1.76688e-10	67	53.3	1	1	0.6	Nonsynonymous	E16Q	0.9	0.8	0.6	0.7	0.4	0.5	0.2	0.4
EBNA-1	95714	G	A	76	EUR	1.76688e-10	67	53.3	1	1	0.6	Nonsynonymous	G18E	0.9	0.8	0.6	0.7	0.4	0.5	0.2	0.4
EBNA-1	95719	A	T	76	EUR	1.53912e-06	67	53.3	0	0	0.3	Nonsynonymous	T20S	0.8	0.1	0	0	0	0.5	0	0.3
EBNA-1	95733	A	C	76	EUR	1.03598e-23	67	53.3	1	1	0.4	Nonsynonymous	E24D	0.1	0.7	0.6	0.7	0.4	0	0.2	0.1
[truncated: 782 more rows]

## Sheet: Nonsyn-syn
Characterisation of the geography-defining variation: nonsynonymous/synonymous changes. The nonsynonymous/synonymous ratios per gene in the complete data set ("All"), and in the variation significantly enriched in the clusters calculated for: Optm_cou) max CGS grouping against country of origin, Optm_reg) max CGS grouping against continent of origin, Max_cou) max MCC grouping against country of o…
[truncated: 12 more rows]
